# Supplementary material for: Absolute quantitative and base-resolution sequencing reveals comprehensive landscape of pseudouridine across the human transcriptome
Source: Nat Methods. 2024 Sep 30;21(11):2024–33. doi: 10.1038/s41592-024-02439-8 (PMC11541003; doi:10.1038/s41592-024-02439-8)
Supplement: Supplementary file 3 — Supplementary Table 3–13 [file 41592_2024_2439_MOESM3_ESM.xlsx]

## Sheet: Supplementary Table 3
Supplementary Table 3. Sequencing metrics and sample information
sample	raw_reads_r1	raw_reads_r2	clean_reads_r1	clean_reads_r2	mergefq	nnunn	nnunn_q10	rrna_input	rrna_mapped					NNΨNN_conv	NNUNN_fp
HeLa_total_RNA_BACS_spike in_0%	13457746	13457746	12550041	12550041	11378679	292399	292399	11112489	7990430					0.00800848	0.00741965
HeLa_total_RNA_BACS_spike in_25%	11697916	11697916	11076571	11076571	9908763	263905	263904	9669878	7295975					0.21791	0.00727169
HeLa_total_RNA_BACS_spike in_50%	13334065	13334065	12450146	12450146	11305894	339028	339025	11003062	7857690					0.434565	0.00735416
HeLa_total_RNA_BACS_spike in_75%	11767546	11767546	10948172	10948172	10009681	323608	323606	9722037	7059645					0.664628	0.00707271
HeLa_total_RNA_BACS_rep1	12643339	12643339	11760150	11760150	10626097	241202	241201	10417318	7275333					0.880984	0.00850521
HeLa_total_RNA_BACS_rep2	13290126	13290126	12561078	12561078	11250674	287172	287170	10999248	8057271					0.871223	0.00700589
HeLa_total_RNA_control_rep1	9006717	9006717	8823554	8823554	6396705	281268	281268	6126240	5274292					0.000428003	0.000673969
HeLa_total_RNA_control_rep2	9335113	9335113	9184070	9184070	6166836	282704	282704	5895361	5164097					0.000462466	0.000777225
sample	raw_reads_r1	raw_reads_r2	clean_reads_r1	clean_reads_r2	mergefq	nnunn	nnunn_q10	rrna_input	rrna_mapped	snorna_mapped	trna_mapped	mrna_mapped		NNΨNN_conv	NNUNN_fp
HeLa_ribo–_BACS_rep3	101308130	101308130	95095412	95095412	90974953	3279422	3279399	88137073	27065901	1517952	9326057	26776118		0.8794	0.00726663
HeLa_ribo–_BACS_rep4	102279767	102279767	98370148	98370148	91989988	2884338	2884322	89475838	31271101	1638130	9226991	28332825		0.876653	0.0070335
HeLa_ribo–_control_rep3	115077994	115077994	112155729	112155729	92221697	7049584	7049572	85537336	26906475	1981131	17467897	29847195		0.000491419	0.000762971
HeLa_ribo–_control_rep4	92799231	92799231	90650151	90650151	74541286	7367685	7367671	67508838	21452956	1571197	14421798	23219341		0.000510414	0.000791229
HeLa_polyA+_BACS_rep1	231385932	231385932	225728202	225728202	217414320	8562631	8562560	209812891	4075049	249557	307647	167806854		0.871966	0.00755722
HeLa_polyA+_BACS_rep2	263741851	263741851	256165693	256165693	248249320	12033924	12033815	237667741	3852452	270496	403982	185811138		0.875289	0.00786808
HeLa_polyA+_control_rep1	109218893	109218893	108221596	108221596	93563901	11650191	11650182	82326717	1892599	124495	149514	78264224		0.000491364	0.000766784
HeLa_polyA+_control_rep2	98791422	98791422	98094155	98094155	84435560	11235568	11235552	73597150	1444514	110929	147758	70250787		0.000491543	0.000781836
HeLa_IVT_BACS_rep1	212040263	212040263	202550396	202550396	197390452	6864320	6864245	191430137	1295594	111435	145114	149424256		0.878378	0.00804078
HeLa_IVT_BACS_rep2	247541449	247541449	234988088	234988088	230004757	8800411	8800319	222356971	1300805	118926	93692	175887895		0.873983	0.00780241
sample	raw_reads_r1	raw_reads_r2	clean_reads_r1	clean_reads_r2	mergefq	nnunn	nnunn_q10	rrna_input	rrna_mapped	snorna_mapped	trna_mapped	mrna_mapped		NNΨNN_conv	NNUNN_fp
PUS7_BACS_rep1	35406882	35406882	30996241	30996241	28579804	2200712	2200699	26646550	5922558	527406	2478850	31026750		0.863388	0.00642042
PUS7_BACS_rep2	40474326	40474326	36541556	36541556	33315815	1241456	1241455	32241962	7836416	570326	3881365			0.863753	0.00631196
PUS1_BACS_rep1	36856139	36856139	33677405	33677405	30245915	932832	932824	29443999	8051121	587224	3038527	27881478		0.865285	0.00673875
PUS1_BACS_rep2	33966159	33966159	28584936	28584936	26232819	1555631	1555624	24876402	6008582	405431	2581688			0.867265	0.00657355
PUS7_control_rep1	15064737	15064737	14651482	14651482	10207495	785006	785005	9479958	2515909	292500	1896389	10637238		0.000442272	0.000857522
PUS7_control_rep2	19955053	19955053	19074223	19074223	15186405	1029274	1029270	14227430	3846244	319403	3582851			0.000476089	0.000787916
PUS1_control_rep1	12520081	12520081	11996441	11996441	8327508	443698	443697	7915275	2354249	217977	1565429	9872494		0.000548586	0.000779835
PUS1_control_rep2	19857289	19857289	19117596	19117596	15418945	1242947	1242946	14244373	4046492	353871	3258066			0.000517175	0.000771855
TRUB1_BACS_rep1	30232556	30232556	29035365	29035365	26758090	491591	491590	26335096	15685216	273723	1334162	49167052		0.862527	0.00537313
TRUB1_BACS_rep2	31132973	31132973	28919735	28919735	27753929	1309910	1309908	26604673	9904378	486756	1894648			0.857006	0.0047161
TRUB1_BACS_rep3	69532062	69532062	63225070	63225070	61609148	2737256	2737225	59232392	15120403	1127978	6672336			0.884821	0.00770329
TRUB1_control_rep1	20849972	20849972	20472937	20472937	14622386	1329658	1329658	13371554	5476500	278063	1967779	33487164		0.000442384	0.000719399
TRUB1_control_rep2	19634860	19634860	19271187	19271187	13755494	1129822	1129821	12702018	4406435	345744	1809118			0.000408382	0.000711591
TRUB1_control_rep3	65229777	65229777	63623717	63623717	55702809	3533503	3533497	52357470	15878187	1363187	11700216			0.000466717	0.000786218
sample	raw_reads_r1	raw_reads_r2	clean_reads_r1	clean_reads_r2	mergefq	nnunn	nnunn_q10	rrna_input	rrna_mapped	snorna_mapped	trna_mapped	virus_mapped	avg per_base coverage for virus	NNΨNN_conv	NNUNN_fp
C666-1_BACS_rep1	11271969	11271969	10648985	10648985	10289226	504745	504739	9849348	2793774	235493	470755	262219	32214.8	0.882641	0.00762602
C666-1_BACS_rep2	12991178	12991178	11891426	11891426	11264819	229089	229087	11071604	3972852	401546	965986	550763	66080.8	0.881423	0.00726962
C666-1_control_rep1	9392319	9392319	9253702	9253702	7070278	575051	575050	6531621	2073007	217651	600060	216668	34844.6	0.000420543	0.000748616
C666-1_control_rep2	14489117	14489117	13617452	13617452	12231938	541146	541146	11725153	4527821	521888	1980434	73760	85132	0.000415141	0.000840421
Raji_BACS	13531686	13531686	12864777	12864777	12234184	378793	378792	11898254	4604530	325704	970593	640681	87397.8	0.853159	0.00487013
Raji_control	7298316	7298316	7183019	7183019	4837711	278913	278913	4575463	1578752	174726	739242	289540	52287.3	0.000360703	0.000661697
Elijah_BACS	14769804	14769804	13949250	13949250	13281446	604345	604345	12741280	5445276	452257	821449	69756	10161.7	0.835047	0.00423528
Elijah_control	8261171	8261171	8135949	8135949	5375934	449448	449448	4952932	1834313	263668	678800	31716	6167.97	0.000379573	0.000724455
Calu3_COVID_BACS	26232643	26232643	25535243	25535243	24097717	1405358	1405350	22821425	4361466	721229	785256	315360	457.087	0.853798	0.00657219
Huh7.5_HCV_BACS	28761662	28761662	28006985	28006985	26153331	1034514	1034510	25217199	6251822	760495	696589	354904	1740.22	0.85445	0.00657979
Huh7.5_ZIKA_BACS	27852193	27852193	27166657	27166657	25382110	1044279	1044274	24432392	5373499	488783	364555	2668923	11918.6	0.858583	0.00682319
HepG2_HDV_BACS	27362044	27362044	26381008	26381008	25136750	2366481	2366470	22973917	5634204	915012	937284	233303	6639.88	0.85844	0.00640026
Calu3_COVID_control	14976713	14976713	14797272	14797272	9384901	1112412	1112410	8307919	1672597	335118	501833	149613	272.948	0.000508212	0.000806258
Huh7.5_HCV_control	13273069	13273069	13154851	13154851	8027967	668439	668436	7381879	1865807	293395	362592	104506	637.265	0.000489041	0.000737533
Huh7.5_ZIKA_control	15838091	15838091	15595682	15595682	11134669	1353477	1353477	9818582	2063133	257263	300189	1405231	7226.12	0.000438553	0.000711195
HepG2_HDV_control	18327424	18327424	18080726	18080726	12763537	2448179	2448176	10382181	2737721	540768	801346	109767	3683.87	0.000456086	0.000728199
SINV_BACS	60974313	60974313	59067672	59067672	56438730	1108508	1108502	55456014	25454041	703612	34584	4165458	16183	0.876797	0.00702046
SINV_control	41212477	41212477	40799535	40799535	29845263	1457452	1457451	28452932	13840949	555215	35823	2519640	11966.2	0.000463179	0.000700779

## Sheet: Supplementary Table 4
Supplementary Table 4. Ψ sites in HeLa cytosolic rRNAs (cy-rRNAs)
chr	name	pos	canonical pos	motif	BACS_conversion rate_rep1	control_conversion rate_rep1	Ψ level_rep1	adjusted_p-value_rep1	BACS_conversion rate_rep2	control_conversion rate_rep2	Ψ level_rep2	adjusted_p-value_rep2
NR_003285.3_RNA5_8SN5	5.8S	55	Ψ55	GCTGC	0.649229	0.000179	0.767424	0	0.643331	0.000243	0.753169	0
NR_003285.3_RNA5_8SN5	5.8S	69	Ψ69	TGTGA	0.854485	0.000119	1	0	0.855301	0.000126	0.95225	0
NR_003286.4_RNA18SN5	18S	34	Ψ34	TGTCT	0.686863	0.000451	0.761667	0	0.688343	0.000494	0.777999	0
NR_003286.4_RNA18SN5	18S	93	Ψ93	AATGG	0.796978	0.000102	0.856482	0	0.800646	7.13e-05	0.968191	0
NR_003286.4_RNA18SN5	18S	105	Ψ105	AATCA	0.838453	0.000148	0.94637	0	0.843149	0.000142	1	0
NR_003286.4_RNA18SN5	18S	109	Ψ109	AGTTA	0.84299	0.000168	0.926134	0	0.850492	0.000398	0.968397	0
NR_003286.4_RNA18SN5	18S	119	Ψ119	CCTTT	0.81758	0.000983	0.917274	0	0.820688	0.000946	0.948231	0
NR_003286.4_RNA18SN5	18S	210	Ψ210	GATGC	0.745698	7.75e-05	0.869165	0	0.746264	0.000261	0.922403	0
NR_003286.4_RNA18SN5	18S	218	Ψ218	CATTT	0.84866	8.98e-05	0.926964	0	0.851549	0.000128	0.955215	0
NR_003286.4_RNA18SN5	18S	296	Ψ296	TCTAG	0.454579	8.4e-05	0.506673	0	0.451168	0.000163	0.516182	0
NR_003286.4_RNA18SN5	18S	406	Ψ406	GGTGA	0.750894	0.000147	0.813037	0	0.748225	0.000116	0.870168	0
NR_003286.4_RNA18SN5	18S	572	Ψ572	CTTTA	0.865107	0.000117	0.974504	0	0.869871	0.00021	1	0
NR_003286.4_RNA18SN5	18S	609	Ψ609	TCTGG	0.714505	4.82e-05	0.833135	0	0.714819	9.48e-05	0.823223	0
NR_003286.4_RNA18SN5	18S	649	Ψ649	TATAT	0.844957	0.000113	1	0	0.846491	7.37e-05	0.966034	0
NR_003286.4_RNA18SN5	18S	651	Ψ651	TATTA	0.851363	0.000112	0.904953	0	0.851474	0.000183	0.894947	0
NR_003286.4_RNA18SN5	18S	681	Ψ681	AGTTG	0.689743	0.000166	0.725676	0	0.680223	0.00025	0.766382	0
NR_003286.4_RNA18SN5	18S	686	Ψ686	GATCT	0.804604	0.000174	0.932341	0	0.806899	0.000517	0.93753	0
NR_003286.4_RNA18SN5	18S	801	Ψ801	TTTAC	0.882716	9e-05	1	0	0.882757	0.00017	1	0
NR_003286.4_RNA18SN5	18S	814	Ψ814	AATTA	0.817589	0.000123	0.912317	0	0.814722	0.000158	0.881756	0
NR_003286.4_RNA18SN5	18S	815	Ψ815	ATTAG	0.811293	8.04e-05	0.901264	0	0.810942	0	0.904577	0
NR_003286.4_RNA18SN5	18S	822	Ψ822	TGTTC	0.856562	0.00019	0.937845	0	0.853922	0.000147	0.98487	0
NR_003286.4_RNA18SN5	18S	863	Ψ863	AATAA	0.847418	2.91e-05	0.953345	0	0.845729	0.000118	0.989172	0
NR_003286.4_RNA18SN5	18S	866	Ψ866	AATGG	0.824991	0.000202	0.886653	0	0.82323	0.000237	0.995688	0
NR_003286.4_RNA18SN5	18S	897	Ψ897	GTTTT	0.110723	0.00013	0.12956	0	0.113509	0.00017	0.130851	0
NR_003286.4_RNA18SN5	18S	918	Ψ918	ATTAA	0.513776	0.000259	0.603705	0	0.525698	0.000114	0.653181	0
NR_003286.4_RNA18SN5	18S	966	Ψ966	ATTCT	0.836254	0.000236	0.965335	0	0.836995	9.13e-05	0.941979	0
NR_003286.4_RNA18SN5	18S	1004	Ψ1004	TTTGC	0.792027	0.000204	0.900733	0	0.792515	0.000207	0.891332	0
NR_003286.4_RNA18SN5	18S	1045	Ψ1045	GGTTC	0.785138	0.000281	0.888338	0	0.787375	0.000222	0.875257	0
NR_003286.4_RNA18SN5	18S	1046	Ψ1046	GTTCG	0.732306	0.00015	0.854986	0	0.737528	6.58e-05	0.846247	0
NR_003286.4_RNA18SN5	18S	1056	Ψ1056	GATCA	0.822338	5.88e-05	0.917802	0	0.826774	0.000156	0.944276	0
NR_003286.4_RNA18SN5	18S	1081	Ψ1081	CATAA	0.856676	0.000523	0.950717	0	0.854492	0.000305	0.972295	0
NR_003286.4_RNA18SN5	18S	1174	Ψ1174	TATGG	0.835259	6.33e-05	0.966684	0	0.834837	6.14e-05	0.96203	0
NR_003286.4_RNA18SN5	18S	1177	Ψ1177	GGTTG	0.791767	0.000247	0.877123	0	0.790891	0.00021	0.842193	0
NR_003286.4_RNA18SN5	18S	1232	Ψ1232	CCTGC	0.80421	0.000205	0.951416	0	0.803055	0.00011	0.966667	0
NR_003286.4_RNA18SN5	18S	1238	Ψ1238	GCTTA	0.847485	9.43e-05	0.934507	0	0.847834	8.69e-05	0.972727	0
NR_003286.4_RNA18SN5	18S	1244	Ψ1244	TTTGA	0.838008	0.000132	0.93767	0	0.83585	0.00018	0.935098	0
NR_003286.4_RNA18SN5	18S	1347	Ψ1347	GTTGG	0.816691	0.000179	0.899451	0	0.817504	7.79e-05	0.89442	0
NR_003286.4_RNA18SN5	18S	1367	Ψ1367	GGTTA	0.850053	0.000129	1	0	0.854175	0.000108	0.924564	0
NR_003286.4_RNA18SN5	18S	1445	Ψ1445	CTTAG	0.82221	5.65e-05	0.931438	0	0.827153	0.000134	0.942053	0
NR_003286.4_RNA18SN5	18S	1625	Ψ1625	ATTCC	0.759561	0.000806	0.840163	0	0.757897	0.000857	0.863579	0
NR_003286.4_RNA18SN5	18S	1643	Ψ1643	ATTCC	0.839679	0.000428	0.937689	0	0.841693	0.001082	0.968678	0
NR_003286.4_RNA18SN5	18S	1692	Ψ1692	TTTGT	0.841919	0.003472	0.931998	0	0.842294	0.003402	0.941904	0
NR_003287.4_RNA28SN5	28S	1536	Ψ1523	ACTAT	0.697314	0.000111	0.777319	0	0.694499	0.00028	0.802113	0
NR_003287.4_RNA28SN5	28S	1582	Ψ1569	CGTAG	0.597869	8.64e-05	0.681312	0	0.600375	0.000146	0.697898	0
NR_003287.4_RNA28SN5	28S	1677	Ψ1664	CCTCA	0.802794	0.00019	0.900479	0	0.803859	0.000201	0.911233	0
NR_003287.4_RNA28SN5	28S	1683	Ψ1670	GATAG	0.835345	0.00012	0.975234	0	0.837905	0.000205	0.913532	0
NR_003287.4_RNA28SN5	28S	1744	Ψ1731	AATGA	0.844622	0.000156	0.965094	0	0.845028	0.000158	0.998662	0
NR_003287.4_RNA28SN5	28S	1779	Ψ1766	CCTAT	0.258541	0.00021	0.293963	0	0.262565	0.000105	0.30019	0
NR_003287.4_RNA28SN5	28S	1781	Ψ1768	TATTC	0.830134	0.000132	0.934856	0	0.833114	0.000159	0.954333	0
NR_003287.4_RNA28SN5	28S	1782	Ψ1769	ATTCT	0.82197	0.000212	0.948504	0	0.823455	5.29e-05	0.926424	0
NR_003287.4_RNA28SN5	28S	1792	Ψ1779	TTTAA	0.846882	5.39e-05	0.92331	0	0.846627	8.21e-05	0.979292	0
NR_003287.4_RNA28SN5	28S	1860	Ψ1847	ACTTT	0.849225	0.001705	0.93867	0	0.848434	0.001608	0.918272	0
NR_003287.4_RNA28SN5	28S	1862	Ψ1849	TTTTG	0.81778	2.94e-05	0.894533	0	0.821017	8.57e-05	0.93914	0
NR_003287.4_RNA28SN5	28S	2508	Ψ2495	GATCG	0.611813	9.41e-05	0.71414	0	0.610647	0.00024	0.709236	0
NR_003287.4_RNA28SN5	28S	2632	Ψ2619	TTTTC	0.770675	0.000284	0.901698	0	0.775188	0.000211	0.868298	0
NR_003287.4_RNA28SN5	28S	2839	Ψ2826	TGTAG	0.132211	7.66e-05	0.142749	0	0.130886	0.000103	0.138284	0
NR_003287.4_RNA28SN5	28S	2843	Ψ2830	GGTAA	0.082945	0.000132	0.093982	0	0.081242	0.00016	0.091434	0
NR_003287.4_RNA28SN5	28S	3637	Ψ3616	ACTGT	0.823276	3.66e-05	0.979754	0	0.819258	0.000153	0.93371	0
NR_003287.4_RNA28SN5	28S	3639	Ψ3618	TGTTT	0.814894	0.000187	0.890929	0	0.81267	0.000117	0.908116	0
NR_003287.4_RNA28SN5	28S	3695	Ψ3674	TTTCT	0.849156	5.41e-05	0.964741	0	0.851148	8.39e-05	0.950943	0
NR_003287.4_RNA28SN5	28S	3715	Ψ3694	TGTCA	0.816729	0.000143	0.910815	0	0.816394	0.000174	0.896502	0
NR_003287.4_RNA28SN5	28S	3730	Ψ3709	ATTCA	0.610767	0.000157	0.673213	0	0.607587	0.000344	0.680934	0
NR_003287.4_RNA28SN5	28S	3734	Ψ3713	AATGA	0.64652	0.000374	0.737465	0	0.644947	0.000282	0.760877	0
NR_003287.4_RNA28SN5	28S	3758	Ψ3737	AGTAA	0.862517	3.34e-05	0.940642	0	0.867558	0.000158	1	0
NR_003287.4_RNA28SN5	28S	3762	Ψ3741	ACTAT	0.811115	0.000516	0.906025	0	0.815456	0.000522	0.943856	0
NR_003287.4_RNA28SN5	28S	3764	Ψ3743	TATGA	0.802766	6.34e-05	0.856879	0	0.802929	0.000271	0.976045	0
NR_003287.4_RNA28SN5	28S	3768	Ψ3747	ACTCT	0.843627	0.000218	0.974189	0	0.84626	5.9e-05	0.968598	0
NR_003287.4_RNA28SN5	28S	3770	Ψ3749	TCTCT	0.810789	0.000248	0.954057	0	0.815081	0.000117	0.976887	0
NR_003287.4_RNA28SN5	28S	3818	Ψ3797	AATGG	0.872136	0.000354	0.937429	0	0.870717	0.000465	1	0
NR_003287.4_RNA28SN5	28S	3822	Ψ3801	GATGA	0.633767	0.00011	0.719141	0	0.629597	0.000221	0.729574	0
NR_003287.4_RNA28SN5	28S	3844	Ψ3823	CCTAC	0.732096	0.000319	0.867408	0	0.733511	0.000111	0.848814	0
NR_003287.4_RNA28SN5	28S	3851	Ψ3830	ACTAT	0.788942	5.95e-05	0.880948	0	0.788473	0.000195	0.912236	0
NR_003287.4_RNA28SN5	28S	3853	Ψ3832	TATCC	0.772016	0.001604	0.865596	0	0.771554	0.001359	0.872575	0
NR_003287.4_RNA28SN5	28S	3884	Ψ3863	CTTGG	0.344227	5.81e-05	0.363483	0	0.336485	5.63e-05	0.372275	0
NR_003287.4_RNA28SN5	28S	3920	Ψ3899	GCTTG	0.847511	0.000163	0.927824	0	0.849933	0.000222	0.936209	0
NR_003287.4_RNA28SN5	28S	3959	Ψ3938	TGTAG	0.841973	5.81e-05	0.938531	0	0.841847	0.000239	0.918754	0
NR_003287.4_RNA28SN5	28S	4293	Ψ4263	GATCT	0.839807	0.00025	0.974438	0	0.845477	0.000292	0.983784	0
NR_003287.4_RNA28SN5	28S	4296	Ψ4266	CTTGA	0.712221	0.00023	0.794741	0	0.715901	8.4e-05	0.798403	0
NR_003287.4_RNA28SN5	28S	4299	Ψ4269	GATTT	0.831542	0.000105	0.88762	0	0.832906	0.000105	0.936109	0
NR_003287.4_RNA28SN5	28S	4312	Ψ4282	AATAC	0.776475	0.000271	0.936062	0	0.775114	0.000135	0.879169	0
NR_003287.4_RNA28SN5	28S	4353	Ψ4323	TTTTG	0.844397	0.00014	0.924001	0	0.84466	0.000141	0.96629	0
NR_003287.4_RNA28SN5	28S	4361	Ψ4331	TTTAA	0.791547	8.56e-05	0.8625	0	0.792735	0.000107	0.916524	0
NR_003287.4_RNA28SN5	28S	4403	Ψ4373	GCTTG	0.821088	0.000301	0.897764	0	0.826104	0.000319	0.909177	0
NR_003287.4_RNA28SN5	28S	4420	Ψ4390	GTTCA	0.760426	0.000142	0.86533	0	0.764787	0.000165	0.883492	0
NR_003287.4_RNA28SN5	28S	4423	Ψ4393	CATAG	0.797908	5.74e-05	0.894336	0	0.805832	0.000111	0.903393	0
NR_003287.4_RNA28SN5	28S	4431	Ψ4401	CGTCG	0.818648	0.000125	0.988208	0	0.819778	6.09e-05	1	0
NR_003287.4_RNA28SN5	28S	4442	Ψ4412	GATCC	0.838959	0.000672	0.946333	0	0.848489	0.000497	0.976266	0
NR_003287.4_RNA28SN5	28S	4457	Ψ4427	GCTCT	0.801805	4.75e-05	0.895591	0	0.80943	0.000167	0.925167	0
NR_003287.4_RNA28SN5	28S	4471	Ψ4441	TGTGA	0.838093	0.000244	1	0	0.83941	0.000158	0.934462	0
NR_003287.4_RNA28SN5	28S	4493	Ψ4463	GTTGG	0.07059	0.000116	0.076054	0	0.072189	0.000189	0.07719	0
NR_003287.4_RNA28SN5	28S	4500	Ψ4470	TGTTC	0.861685	0.00017	0.943518	0	0.860866	0.000172	0.992969	0
NR_003287.4_RNA28SN5	28S	4521	Ψ4491	CGTGA	0.822627	0.000171	0.913751	0	0.821735	7.32e-05	0.952291	0
NR_003287.4_RNA28SN5	28S	4532	Ψ4502	TTTAG	0.797009	0.000124	0.90089	0	0.797094	9.3e-05	0.91662	0
NR_003287.4_RNA28SN5	28S	4552	Ψ4522	GTTAG	0.824312	0.000128	0.918698	0	0.824646	0.000155	0.914218	0
NR_003287.4_RNA28SN5	28S	4576	Ψ4546	TGTTG	0.80704	0.000135	0.904092	0	0.809114	0.000137	0.911426	0
NR_003287.4_RNA28SN5	28S	4579	Ψ4549	TGTTG	0.722273	0.000158	0.808401	0	0.722026	0.000137	0.812574	0
NR_003287.4_RNA28SN5	28S	4628	Ψ4598	ATTTG	0.596496	0.000185	0.665905	0	0.590672	0.000155	0.65574	0
NR_003287.4_RNA28SN5	28S	4636	Ψ4606	TATGT	0.143036	0.000129	0.158325	0	0.142573	0.000305	0.147325	0
NR_003287.4_RNA28SN5	28S	4673	Ψ4643	CATCT	0.386131	0.000243	0.427802	0	0.389227	0.00024	0.439931	0
NR_003287.4_RNA28SN5	28S	4689	Ψ4659	ACTGA	0.800554	0.000928	0.933649	0	0.799316	0.001762	0.981231	0
NR_003287.4_RNA28SN5	28S	4972	Ψ4937	CATTC	0.661108	0.000132	0.736317	0	0.663886	0.000165	0.771666	0
NR_003287.4_RNA28SN5	28S	4973	Ψ4938	ATTCG	0.086227	6.5e-05	0.100346	0	0.086621	0.000227	0.093125	0
NR_003287.4_RNA28SN5	28S	5001	Ψ4966	GGTTT	0.685163	0.00029	0.781593	0	0.687604	8.86e-05	0.770875	0
NR_003287.4_RNA28SN5	28S	5010	Ψ4975	CGTAG	0.550116	8.82e-05	0.62626	0	0.548208	5.97e-05	0.63627	0
Note:
"pos" refers to Ψ position in NR_003287.4_RNA28SN5 sequence, which is used for mapping.
"canonical pos" refers to Ψ position in U13369.1:7935-12969 sequence, which is commonly used for Ψ site annotation.

## Sheet: Supplementary Table 5
Supplementary Table 5. Ψ sites in HeLa spliceosomal snRNAs and other ncRNAs
chr	name	pos	motif	BACS_conversion rate_rep1	control_conversion rate_rep1	Ψ level_rep1	adjusted_p-value_rep1	BACS_conversion rate_rep2	control_conversion rate_rep2	Ψ level_rep2	adjusted_p-value_rep2
NR_004430.2_RNU1_1	U1 snRNA	5	ACTTA	0.777181	0.000761454	0.891379	0	0.772926	0.000815924	0.887802	0
NR_004430.2_RNU1_1	U1 snRNA	6	CTTAC	0.738223	0.00013119	0.848621	0	0.733158	0.000139895	0.850279	0
NR_002716.3_RNU2_1	U2 snRNA	6	GCTTC	0.439413	0.000367608	0.479378	0	0.389968	0.000448322	0.421253	0
NR_002716.3_RNU2_1	U2 snRNA	7	CTTCT	0.39753	0.000178932	0.452497	0	0.356025	0.00014171	0.404104	0
NR_002716.3_RNU2_1	U2 snRNA	15	CCTTT	0.632635	0.00819508	0.715913	0	0.610946	0.00831993	0.69631	0
NR_002716.3_RNU2_1	U2 snRNA	34	TGTAG	0.693911	0.000211844	0.770501	0	0.678334	0.000186719	0.754778	0
NR_002716.3_RNU2_1	U2 snRNA	37	AGTAT	0.706684	0.000162546	0.797237	0	0.691238	0.000159588	0.778126	0
NR_002716.3_RNU2_1	U2 snRNA	39	TATCT	0.68878	0.000369818	0.784785	0	0.673353	0.000366287	0.762131	0
NR_002716.3_RNU2_1	U2 snRNA	41	TCTGT	0.618566	0.000158617	0.721939	0	0.591568	0.000133168	0.692169	0
NR_002716.3_RNU2_1	U2 snRNA	43	TGTTC	0.64424	0.000221668	0.704619	0	0.625659	0.000219558	0.693915	0
NR_002716.3_RNU2_1	U2 snRNA	44	GTTCT	0.631276	0.000149359	0.722062	0	0.614365	0.000169566	0.700264	0
NR_002716.3_RNU2_1	U2 snRNA	54	GTTTA	0.80024	0.000137109	0.900558	0	0.785554	0.000148783	0.891968	0
NR_002716.3_RNU2_1	U2 snRNA	58	AATAT	0.794034	0.000102873	0.920151	0	0.78244	9.76593e-05	0.864406	0
NR_002716.3_RNU2_1	U2 snRNA	60	TATCT	0.654586	0.000452634	0.745186	0	0.647474	0.000376769	0.732315	0
NR_002716.3_RNU2_1	U2 snRNA	89	TATAT	0.828662	0.000195994	0.921823	0	0.823445	0.000176423	0.929174	0
NR_002716.3_RNU2_1	U2 snRNA	91	TATTA	0.667675	0.000164287	0.728026	0	0.659055	0.000126417	0.729455	0
NR_003925.1_RNU4_1	U4 snRNA	4	GCTTT	0.623846	0.0002877	0.690327	0	0.629426	0.000417129	0.694204	0
NR_003925.1_RNU4_1	U4 snRNA	72	TTTTC	0.856427	0.000186722	0.956252	0	0.855545	0.000213209	0.952339	0
NR_003925.1_RNU4_1	U4 snRNA	79	AATAC	0.85143	0.000180788	0.964204	0	0.84797	0.000203339	0.990315	0
NR_002756.2_RNU5A_1	U5 snRNA	11	GTTTC	0.246392	0.000241765	0.271144	0	0.235815	0.00020104	0.26108	0
NR_002756.2_RNU5A_1	U5 snRNA	43	TTTAC	0.830842	0.000290658	0.949422	0	0.826097	0.000261145	0.949629	0
NR_002756.2_RNU5A_1	U5 snRNA	46	ACTAA	0.78528	0.000118581	0.882249	0	0.779752	0.000118597	0.888414	0
NR_002756.2_RNU5A_1	U5 snRNA	53	ATTTC	0.662275	0.000222601	0.720279	0	0.642836	0.00020912	0.709452	0
NR_004394.1_RNU6_1	U6 snRNA	9	GCTTC	0.43118	0.000426371	0.469984	0	0.418788	0.000375488	0.454022	0
NR_004394.1_RNU6_1	U6 snRNA	31	AATTG	0.829225	0.00052993	0.937999	0	0.828779	0.000575165	0.92612	0
NR_004394.1_RNU6_1	U6 snRNA	40	GATAC	0.570152	0.000231738	0.64543	0	0.559778	0.000213753	0.628183	0
NR_004394.1_RNU6_1	U6 snRNA	86	ATTCG	0.814023	0.00020149	0.937325	0	0.815222	0.000181174	0.93215	0
NR_029422.2RNU12	U12 snRNA	19	AGTAA	0.840017	0.000248406	0.954654	0	0.845532	0	0.938614	0
NR_029422.2RNU12	U12 snRNA	28	AATAA	0.858667	0.000143462	0.990965	0	0.862256	0.000356824	0.970009	0
NR_023343.1_RNU4ATAC	U4atac snRNA	11	TTTTC	0.0991581	0	0.107008	1.1294e-109	0.10683	0.000371747	0.114962	3.39502e-126
NR_023343.1_RNU4ATAC	U4atac snRNA	12	TTTCT	0.196045	0	0.212657	1.18594e-226	0.177814	0	0.191555	5.53532e-207
NR_023344.1_RNU6ATAC	U6atac snRNA	83	GTTAA	0.439284	6.6177e-05	0.49337	0	0.441628	7.68167e-05	0.496541	0
NR_001445.2_RN7SK	7SK RNA	247	ATTTG	0.376803	0.000275238	0.412817	0	0.381925	8.37919e-05	0.42577	0
NR_001445.2_RN7SK	7SK RNA	250	TGTAG	0.476654	0.000340748	0.524869	0	0.480751	0.000287238	0.532473	0
NR_001566.1_TERC	TERC	38	CATTT	0.15625	0	0.176809	7.50088e-29	0.0689655	0	0.0759034	8.89692e-11
NR_001566.1_TERC	TERC	100	GTTTT	0.0858896	0	0.095474	8.29265e-21	0.137097	0	0.15316	1.13809e-66
NR_001566.1_TERC	TERC	155	GTTCA	0.0883534	0	0.0960092	2.30917e-23	0.0769231	0	0.0828897	4.63197e-23
NR_001566.1_TERC	TERC	161	TCTAG	0.702703	0	0.797666	4.4939e-273	0.7	0	0.793433	0
NR_001566.1_TERC	TERC	179	TGTCA	0.526882	0.00469484	0.586314	2.90471e-152	0.525424	0	0.587067	9.02779e-217
NR_001566.1_TERC	TERC	306	AGTTG	0.193103	0	0.208214	1.44052e-30	0.21164	0	0.237418	2.23834e-57
NR_001566.1_TERC	TERC	307	GTTGG	0.242424	0	0.267625	9.82675e-52	0.162162	0	0.180743	8.22499e-56

## Sheet: Supplementary Table 6
Supplementary Table 6. Ψ sites in HeLa snoRNAs
chr	name	type	pos	motif	BACS_conversion rate_rep1	control_conversion rate_rep1	Ψ level_rep1	adjusted_p-value_rep1	BACS_conversion rate_rep2	control_conversion rate_rep2	Ψ level_rep2	adjusted_p-value_rep2
NR_002434.1_C/D_box_101_SNORD101	SNORD101	box C/D	23	TGTCG	0.195179	0.000702988	0.214448	2.04312e-248	0.201878	0	0.221181	1.71284e-302
NR_002574.1_C/D_box_102_SNORD102	SNORD102	box C/D	28	ATTGC	0.0591603	0	0.0540588	1.86328e-12	0.0787519	0	0.0763461	1.18719e-26
NR_003066.1_C/D_box_103C_SNORD103C	SNORD103C	box C/D	41	TATAG	0.132022	0	0.14449	2.60789e-144	0.107517	0	0.110644	1.65227e-81
NR_001293.1_C/D_box_107_SNORD107	SNORD107	box C/D	48	ATTTG	0.5	0.0277778	0.550782	3.3927e-24	0.439024	0	0.490816	6.99924e-26
NR_003031.1_C/D_box_11_SNORD11	SNORD11	box C/D	40	CTTTT	0.501558	0	0.55884	0	0.567127	0	0.633834	0
NR_003031.1_C/D_box_11_SNORD11	SNORD11	box C/D	41	TTTTG	0.153963	0	0.168999	8.66471e-122	0.125908	0.000723589	0.134146	6.58128e-90
NR_003078.1_C/D_box_110_SNORD110	SNORD110	box C/D	34	AATCC	0.130075	0	0.0796767	1.74189e-16	0.159892	0	0.115481	3.26669e-35
NR_003079.1_C/D_box_111_SNORD111	SNORD111	box C/D	41	CTTCT	0.0645161	0	0.0712372	0.000156048	0.0517241	0	0.0564696	3.8733e-06
NR_003079.1_C/D_box_111_SNORD111	SNORD111	box C/D	50	CATTT	0.0657895	0	0.0739082	8.0172e-08	0.0522388	0	0.0571079	1.54005e-08
NR_003079.1_C/D_box_111_SNORD111	SNORD111	box C/D	68	GTTTT	0.77	0.00869565	0.866747	1.05247e-201	0.709677	0	0.795754	2.09668744013766e-312
NR_003079.1_C/D_box_111_SNORD111	SNORD111	box C/D	71	TTTGC	0.194175	0	0.215312	1.32944e-26	0.163399	0	0.181416	3.84781e-28
NR_003231.1_C/D_box_113_3_SNORD113_3	SNORD113-3	box C/D	41	GATTT	0.194444	0	0.218298	5.62673e-13	0.261905	0	0.29098	1.23439e-19
NR_003235.1_C/D_box_113_7_SNORD113_7	SNORD113-7	box C/D	29	CATCT	0.589474	0	0.671154	1.11389e-89	0.429688	0	0.487577	4.68399e-74
NR_003237.1_C/D_box_113_9_SNORD113_9	SNORD113-9	box C/D	41	GATTT	0.135417	0	0.151598	1.1369e-21	0.165289	0	0.182811	5.16311e-31
NR_003193.1_C/D_box_114_1_SNORD114_1	SNORD114-1	box C/D	27	CGTAT	0.128205	0	0.148557	1.1646e-10	0.148148	0	0.170155	1.60299e-13
NR_003206.1_C/D_box_114_13_SNORD114_13	SNORD114-13	box C/D	27	CATAT	0.578947	0	0.653828	1.7765e-25	0.727273	0	0.815639	4.93672e-21
NR_003206.1_C/D_box_114_13_SNORD114_13	SNORD114-13	box C/D	51	CATGT	0.354167	0	0.397466	5.74826e-26	0.6	0	0.675457	1.37868e-33
NR_003221.1_C/D_box_114_28_SNORD114_28	SNORD114-28	box C/D	27	CGTAT	0.0652174	0	0.0726185	8.61676e-05	0.106667	0	0.120854	5.64419e-08
NR_003195.1_C/D_box_114_3_SNORD114_3	SNORD114-3	box C/D	27	CGTTT	0.106195	0	0.126748	4.15332e-15	0.101351	0	0.119973	1.67365e-18
NR_003316.1_C/D_box_116_1_SNORD116_1	SNORD116-1	box C/D	31	CATTC	0.115385	0	0.129742	8.26111e-17	0.127119	0	0.143517	7.66003e-21
NR_003316.1_C/D_box_116_1_SNORD116_1	SNORD116-1	box C/D	32	ATTCC	0.72549	0	0.809001	4.3353e-61	0.831933	0	0.948059	2.21139e-92
NR_003316.1_C/D_box_116_1_SNORD116_1	SNORD116-1	box C/D	35	CCTTG	0.627273	0	0.696612	7.7015e-143	0.616667	0	0.689306	1.48253e-136
NR_003316.1_C/D_box_116_1_SNORD116_1	SNORD116-1	box C/D	76	CATTC	0.0882353	0	0.0986786	3.96653e-19	0.0638298	0	0.070783	4.13936e-13
NR_003316.1_C/D_box_116_1_SNORD116_1	SNORD116-1	box C/D	77	ATTCT	0.3	0	0.32198	1.28815e-46	0.298343	0	0.319288	3.40928e-49
NR_003316.1_C/D_box_116_1_SNORD116_1	SNORD116-1	box C/D	79	TCTCA	0.121387	0	0.123022	2.4367e-11	0.1	0	0.101018	6.19568e-10
NR_003326.2_C/D_box_116_11_SNORD116_11	SNORD116-11	box C/D	30	GTTCC	0.416667	0	0.441294	6.10695e-09	0.5625	0	0.62926	1.5261e-13
NR_003326.2_C/D_box_116_11_SNORD116_11	SNORD116-11	box C/D	33	CCTTG	0.457143	0	0.506761	3.10921e-30	0.444444	0	0.49524	1.33529e-26
NR_003326.2_C/D_box_116_11_SNORD116_11	SNORD116-11	box C/D	51	AATGA	0.382353	0	0.438979	1.20611e-19	0.194444	0	0.225053	4.67762e-09
NR_003328.2_C/D_box_116_13_SNORD116_13	SNORD116-13	box C/D	62	ACTCT	0.52	0	0.577515	1.16726e-14	0.416667	0	0.459005	1.03945e-10
NR_003329.2_C/D_box_116_14_SNORD116_14	SNORD116-14	box C/D	29	CATTC	0.138462	0	0.156145	1.97362e-13	0.123457	0	0.139309	6.85783e-14
NR_003329.2_C/D_box_116_14_SNORD116_14	SNORD116-14	box C/D	30	ATTCC	0.476923	0	0.502522	5.71445e-18	0.4	0	0.411066	9.80038e-17
NR_003329.2_C/D_box_116_14_SNORD116_14	SNORD116-14	box C/D	74	CATTC	0.144231	0	0.162745	1.90507e-22	0.0909091	0	0.101904	4.31322e-10
NR_003330.2_C/D_box_116_15_SNORD116_15	SNORD116-15	box C/D	29	CATTC	0.133333	0	0.150276	1.35651e-17	0.121212	0	0.136729	1.71332e-16
NR_003330.2_C/D_box_116_15_SNORD116_15	SNORD116-15	box C/D	30	ATTCC	0.287234	0	0.268639	1.7853e-09	0.378641	0	0.384512	3.97014e-18
NR_003330.2_C/D_box_116_15_SNORD116_15	SNORD116-15	box C/D	33	CCTTG	0.105769	0	0.114657	4.60885e-13	0.0909091	0	0.096867	3.19122e-09
NR_003331.2_C/D_box_116_16_SNORD116_16	SNORD116-16	box C/D	29	CATTC	0.647436	0	0.738479	1.95069e-229	0.647059	0	0.741051	3.79823e-244
NR_003332.1_C/D_box_116_17_SNORD116_17	SNORD116-17	box C/D	29	CATTC	0.269663	0	0.306256	7.31999e-43	0.231343	0	0.263295	2.47531e-51
NR_003332.1_C/D_box_116_17_SNORD116_17	SNORD116-17	box C/D	30	ATTCC	0.393258	0	0.399365	6.55883e-17	0.440299	0	0.461167	2.00657e-31
NR_003332.1_C/D_box_116_17_SNORD116_17	SNORD116-17	box C/D	33	CCTTG	0.107843	0	0.116972	3.71031e-13	0.155405	0.00462963	0.169543	4.18104e-26
NR_003332.1_C/D_box_116_17_SNORD116_17	SNORD116-17	box C/D	74	CATCC	0.111801	0	0.105507	4.29184e-07	0.0837989	0	0.0709813	0.00025722
NR_003333.2_C/D_box_116_18_SNORD116_18	SNORD116-18	box C/D	29	CATTC	0.163043	0	0.184269	2.70376e-23	0.138298	0	0.156365	1.30289e-18
NR_003333.2_C/D_box_116_18_SNORD116_18	SNORD116-18	box C/D	30	ATTCC	0.447917	0	0.466758	2.18889e-23	0.446809	0	0.469261	8.07356e-23
NR_003333.2_C/D_box_116_18_SNORD116_18	SNORD116-18	box C/D	33	CCTTG	0.19802	0	0.217602	3.53662e-29	0.103093	0	0.110596	9.20407e-10
NR_003317.1_C/D_box_116_2_SNORD116_2	SNORD116-2	box C/D	31	CATTC	0.130435	0	0.146961	9.34369e-22	0.167832	0	0.190306	3.64425e-36
NR_003317.1_C/D_box_116_2_SNORD116_2	SNORD116-2	box C/D	32	ATTCC	0.75	0	0.839222	6.86855e-74	0.763889	0	0.863465	7.0427e-95
NR_003317.1_C/D_box_116_2_SNORD116_2	SNORD116-2	box C/D	35	CCTTG	0.540984	0	0.60032	2.39416e-130	0.601266	0	0.671952	1.3372e-173
NR_003317.1_C/D_box_116_2_SNORD116_2	SNORD116-2	box C/D	77	ATTCT	0.204225	0	0.212999	1.67788e-21	0.164634	0	0.167526	1.57162e-17
NR_003334.2_C/D_box_116_20_SNORD116_20	SNORD116-20	box C/D	29	CATTC	0.123288	0	0.138784	5.84455e-13	0.217742	0	0.247665	5.73013e-44
NR_003334.2_C/D_box_116_20_SNORD116_20	SNORD116-20	box C/D	30	ATTCC	0.376623	0	0.378854	1.65573e-13	0.464	0	0.490633	1.94735e-32
NR_003334.2_C/D_box_116_20_SNORD116_20	SNORD116-20	box C/D	33	CCTTG	0.139535	0.00393701	0.152337	1.05045e-15	0.176923	0.00487805	0.19379	1.79653e-27
NR_003335.2_C/D_box_116_21_SNORD116_21	SNORD116-21	box C/D	29	CATTC	0.0888889	0	0.0994264	2.17291e-10	0.188034	0	0.213523	2.33374e-34
NR_003335.2_C/D_box_116_21_SNORD116_21	SNORD116-21	box C/D	30	ATTCC	0.387097	0	0.391768	4.09608e-17	0.273504	0	0.253802	1.51742e-10
NR_003335.2_C/D_box_116_21_SNORD116_21	SNORD116-21	box C/D	33	CCTTG	0.1	0	0.10822	1.16716e-11	0.11194	0	0.120565	5.53335e-15
NR_003336.2_C/D_box_116_22_SNORD116_22	SNORD116-22	box C/D	30	ATTCC	0.534483	0	0.573493	2.51763e-39	0.430769	0	0.449319	3.02715e-29
NR_003336.2_C/D_box_116_22_SNORD116_22	SNORD116-22	box C/D	33	CCTTG	0.168067	0	0.184177	1.22679e-27	0.158621	0	0.173167	2.54771e-26
NR_003337.2_C/D_box_116_23_SNORD116_23	SNORD116-23	box C/D	29	CATTC	0.7	0	0.79862	2.69124e-179	0.714286	0	0.818311	8.23379e-195
NR_003337.2_C/D_box_116_23_SNORD116_23	SNORD116-23	box C/D	33	CCTTG	0.0916667	0	0.0989204	2.2542e-12	0.112782	0	0.121514	4.94054e-15
NR_003338.2_C/D_box_116_24_SNORD116_24	SNORD116-24	box C/D	29	CATTC	0.692913	0	0.790511	3.33604e-204	0.795918	0	0.912126	3.50944e-278
NR_003338.2_C/D_box_116_24_SNORD116_24	SNORD116-24	box C/D	33	CCTTG	0.105263	0	0.114093	1.71042e-16	0.0778443	0	0.0821453	5.18094e-11
NR_003341.2_C/D_box_116_27_SNORD116_27	SNORD116-27	box C/D	66	CTTCT	0.0847458	0	0.0943977	3.42577e-06	0.0897436	0	0.0999033	9.21866e-09
NR_003321.1_C/D_box_116_6_SNORD116_6	SNORD116-6	box C/D	32	CATTC	0.123457	0	0.138977	2.28623e-14	0.117117	0	0.132023	1.23891e-17
NR_003321.1_C/D_box_116_6_SNORD116_6	SNORD116-6	box C/D	36	CCTTG	0.494253	0	0.548173	1.04536e-82	0.570175	0	0.636917	1.11119e-116
NR_003321.1_C/D_box_116_6_SNORD116_6	SNORD116-6	box C/D	77	CATTC	0.0780142	0	0.0869843	1.56976e-13	0.0609756	0	0.0675028	8.55777e-11
NR_003321.1_C/D_box_116_6_SNORD116_6	SNORD116-6	box C/D	78	ATTCT	0.202899	0	0.21149	1.07455e-20	0.188679	0	0.194818	3.41066e-21
NR_003321.1_C/D_box_116_6_SNORD116_6	SNORD116-6	box C/D	80	TCTCA	0.0962963	0	0.0935965	5.31901e-06	0.0632911	0	0.0582944	0.000551776
NR_003322.1_C/D_box_116_7_SNORD116_7	SNORD116-7	box C/D	31	CATTC	0.0935252	0	0.104731	5.82634e-17	0.11236	0	0.126556	1.54563e-26
NR_003322.1_C/D_box_116_7_SNORD116_7	SNORD116-7	box C/D	32	ATTCC	0.685714	0	0.759958	2.45997e-75	0.715084	0.00343643	0.802789	4.64214e-104
NR_003322.1_C/D_box_116_7_SNORD116_7	SNORD116-7	box C/D	35	CCTTG	0.541667	0	0.601083	4.95106e-154	0.58011	0	0.648113	2.23142e-189
NR_003322.1_C/D_box_116_7_SNORD116_7	SNORD116-7	box C/D	77	GTTCT	0.663551	0	0.759752	5.08069e-105	0.671533	0	0.766829	9.30875e-137
NR_003323.1_C/D_box_116_8_SNORD116_8	SNORD116-8	box C/D	31	CATTC	0.125	0	0.140742	1.60023e-35	0.138889	0	0.157044	1.80553e-42
NR_003323.1_C/D_box_116_8_SNORD116_8	SNORD116-8	box C/D	32	ATTCC	0.722222	0	0.804972	3.30667e-117	0.731818	0	0.823593	1.80233e-133
NR_003323.1_C/D_box_116_8_SNORD116_8	SNORD116-8	box C/D	35	CCTTG	0.526316	0	0.583952	4.26562e-215	0.5	0	0.557842	4.71836e-207
NR_003323.1_C/D_box_116_8_SNORD116_8	SNORD116-8	box C/D	77	GTTCT	0.492021	0	0.559442	8.68412e-238	0.509859	0	0.578579	1.80332e-236
NR_003324.1_C/D_box_116_9_SNORD116_9	SNORD116-9	box C/D	31	CATTC	0.140411	0	0.158375	3.76267e-60	0.134048	0	0.15148	1.19532e-69
NR_003324.1_C/D_box_116_9_SNORD116_9	SNORD116-9	box C/D	32	ATTCC	0.779661	0	0.875793	1.35774e-201	0.824	0.00172712	0.938197	5.84375e-285
NR_003324.1_C/D_box_116_9_SNORD116_9	SNORD116-9	box C/D	35	CCTTG	0.583871	0.00120919	0.648179	0	0.567164	0	0.633525	0
NR_003324.1_C/D_box_116_9_SNORD116_9	SNORD116-9	box C/D	77	GTTCT	0.555556	0	0.633637	4.17856019970234e-319	0.583505	0	0.664331	0
NR_033294.2_C/D_box_118_SNORD118	SNORD118	box C/D	21	CCTTA	0.295801	0.000133815	0.335077	0	0.284711	0.00032523	0.32275	0
NR_033294.2_C/D_box_118_SNORD118	SNORD118	box C/D	22	CTTAC	0.0504014	0.000132162	0.0551323	1.47143e-300	0.049924	0.000482393	0.0550673	0
NR_033294.2_C/D_box_118_SNORD118	SNORD118	box C/D	108	CTTGC	0.255177	0.000179899	0.278095	0	0.265026	0.000231143	0.291066	0
NR_003684.1_C/D_box_119_SNORD119	SNORD119	box C/D	64	ATTAA	0.211382	0	0.227645	1.8086e-52	0.234127	0	0.254238	2.56365e-62
NR_003030.1_C/D_box_12_SNORD12	SNORD12	box C/D	64	TATTG	0.0690691	0.000136351	0.0714048	6.79242e-252	0.0597726	0	0.0580631	7.21077e-162
NR_003685.1_C/D_box_121A_SNORD121A	SNORD121A	box C/D	31	TTTCC	0.173333	0.00170358	0.179012	6.80181e-24	0.192727	0.00436681	0.202884	1.00717e-34
NR_102370.1_C/D_box_121B_SNORD121B	SNORD121B	box C/D	25	TTTCC	0.108434	0.0015873	0.103516	1.37645e-11	0.112462	0	0.108905	3.15781e-16
NR_003041.1_C/D_box_13_SNORD13	SNORD13	box C/D	6	CTTTT	0.115433	0.00074813	0.113765	1.54051e-45	0.0976948	0.000310463	0.0947221	2.00926e-41
NR_003041.1_C/D_box_13_SNORD13	SNORD13	box C/D	7	TTTTG	0.622169	0.000476077	0.696551	0	0.650943	0.000295946	0.727617	0
NR_003041.1_C/D_box_13_SNORD13	SNORD13	box C/D	10	TGTAG	0.123759	0	0.125883	5.14085e-103	0.137584	0	0.146368	1.50515e-181
NR_003041.1_C/D_box_13_SNORD13	SNORD13	box C/D	14	GTTCA	0.092413	0	0.10059	4.19278e-171	0.0985197	0.000431593	0.107196	3.56296e-209
NR_003041.1_C/D_box_13_SNORD13	SNORD13	box C/D	73	CTTGT	0.85415	0	0.930604	0	0.844132	0.000586235	0.933175	0
NR_132755.1_C/D_box_134_SNORD134	SNORD134	box C/D	80	GGTTC	0.135135	0	0.146608	1.0588e-06	0.130435	0	0.14559	6.45828e-10
NR_132755.1_C/D_box_134_SNORD134	SNORD134	box C/D	81	GTTCC	0.394737	0	0.414319	1.50783e-08	0.361702	0	0.378852	5.72607e-09
NR_132756.1_C/D_box_135_SNORD135	SNORD135	box C/D	46	CATTG	0.141049	0	0.155292	1.09707e-90	0.156371	0.0026178	0.17327	5.2089e-120
NR_132756.1_C/D_box_135_SNORD135	SNORD135	box C/D	47	ATTGG	0.401434	0	0.434811	0	0.429961	0	0.469979	0
NR_132756.1_C/D_box_135_SNORD135	SNORD135	box C/D	56	TATTC	0.111712	0	0.118599	1.49507e-54	0.078125	0	0.0797259	3.31866e-27
NR_145750.1_C/D_box_13E_SNORD13E	SNORD13E	box C/D	73	CTTGT	0.5	0	0.541379	2.06232e-26	0.590909	0	0.650763	1.41537e-21
NR_145712.1_C/D_box_13J_SNORD13J	SNORD13J	box C/D	56	CTTGT	0.684848	0	0.744534	9.47731e-197	0.751592	0	0.829968	9.28995e-214
NR_000022.1_C/D_box_14A_SNORD14A	SNORD14A	box C/D	27	CATTC	0.466667	0	0.531655	1.04861e-245	0.497549	0	0.569229	0
NR_001452.1_C/D_box_14B_SNORD14B	SNORD14B	box C/D	26	CATTC	0.0912698	0.000682594	0.102151	1.84006e-58	0.122481	0.000838926	0.138187	1.81578e-106
NR_001453.2_C/D_box_14C_SNORD14C	SNORD14C	box C/D	27	CATTC	0.883479	0	1	0	0.863285	0.000283206	0.989546	0
NR_001454.2_C/D_box_14D_SNORD14D	SNORD14D	box C/D	28	CATTC	0.55102	0	0.628167	4.00232e-117	0.602837	0	0.69023	1.08997e-184
NR_001454.2_C/D_box_14D_SNORD14D	SNORD14D	box C/D	29	ATTCG	0.79	0	0.909504	3.49129e-162	0.685315	0	0.782994	3.49914e-204
NR_001454.2_C/D_box_14D_SNORD14D	SNORD14D	box C/D	65	GTTCC	0.194149	0	0.167585	1.66558e-18	0.205479	0	0.184032	1.58941e-20
NR_003125.2_C/D_box_14E_SNORD14E	SNORD14E	box C/D	21	CATTC	0.647014	0.000490838	0.737997	0	0.676856	0	0.775295	0
NR_000025.1_C/D_box_15B_SNORD15B	SNORD15B	box C/D	124	ATTTA	0.355574	0	0.386728	0	0.34781	0	0.379586	0
NR_002440.1_C/D_box_16_SNORD16	SNORD16	box C/D	51	CCTGC	0.72807	0.000176991	0.859781	0	0.702918	0.000218245	0.842583	0
NR_002440.1_C/D_box_16_SNORD16	SNORD16	box C/D	54	GCTGT	0.200888	0	0.210807	0	0.183371	0	0.191461	0
NR_002443.1_C/D_box_18C_SNORD18C	SNORD18C	box C/D	22	CTTAA	0.141176	0.000211551	0.159884	1.59892e-305	0.135397	0	0.151913	0
NR_002587.1_C/D_box_2_SNORD2	SNORD2	box C/D	21	CATCT	0.724172	0	0.826665	0	0.707473	0	0.809936	0
NR_002908.1_C/D_box_20_SNORD20	SNORD20	box C/D	58	TCTAG	0.082206	0	0.0856452	1.24059e-52	0.0804505	0	0.0836781	1.95323e-66
NR_000006.8_C/D_box_21_SNORD21	SNORD21	box C/D	39	AGTTG	0.855838	0.00108656	0.949461	0	0.83758	0.00045208	0.951033	0
NR_000006.8_C/D_box_21_SNORD21	SNORD21	box C/D	43	GGTCC	0.694319	0.000698812	0.764637	0	0.713989	0	0.797327	0
NR_000006.8_C/D_box_21_SNORD21	SNORD21	box C/D	47	CTTTG	0.224208	0	0.248998	0	0.209421	0.000428266	0.235906	0
NR_002564.1_C/D_box_26_SNORD26	SNORD26	box C/D	46	ATTAG	0.150047	0.000281492	0.16229	0	0.156964	0	0.168915	0
NR_002562.1_C/D_box_28_SNORD28	SNORD28	box C/D	49	GTTAA	0.0680101	0	0.0721408	4.66094e-65	0.0572119	0.000417711	0.0605432	3.97349e-56
NR_002561.1_C/D_box_30_SNORD30	SNORD30	box C/D	23	AATCT	0.0585223	0	0.0518414	3.51279e-77	0.0628808	0	0.056358	4.08741e-100
NR_000021.1_C/D_box_32A_SNORD32A	SNORD32A	box C/D	27	CATCT	0.866494	0.00128175	0.990979	0	0.867844	0.0023078	0.996041	0
NR_002448.1_C/D_box_36A_SNORD36A	SNORD36A	box C/D	47	AATCC	0.129496	0.000515464	0.0789649	2.63467e-15	0.163576	0	0.119976	1.8107e-38
NR_002448.1_C/D_box_36A_SNORD36A	SNORD36A	box C/D	51	CATGA	0.0856164	0	0.10369	1.906e-84	0.0850767	0	0.102736	2.6735e-85
NR_000017.1_C/D_box_36B_SNORD36B	SNORD36B	box C/D	57	GCTTT	0.0977836	0.00800801	0.099583	6.78933e-50	0.0752056	0.00650618	0.0730233	2.13737e-33
NR_006880.1_C/D_box_3A_SNORD3A	SNORD3A	box C/D	8	TATAC	0.76016	3.30885e-05	0.851591	0	0.757027	2.45906e-05	0.870516	0
NR_006880.1_C/D_box_3A_SNORD3A	SNORD3A	box C/D	12	CTTTC	0.804481	0.000151245	0.897122	0	0.799323	0.000244962	0.895561	0
NR_006880.1_C/D_box_3A_SNORD3A	SNORD3A	box C/D	49	GTTTC	0.133666	0.000229116	0.144069	0	0.13398	0.00020047	0.145459	0
NR_006880.1_C/D_box_3A_SNORD3A	SNORD3A	box C/D	135	CTTGG	0.103839	0.000101119	0.109771	0	0.10393	0.00018233	0.110767	0
NR_003271.1_C/D_box_3B_1_SNORD3B_1	SNORD3B-1	box C/D	8	TATAC	0.755855	0.000124281	0.84672	0	0.748978	4.69616e-05	0.861218	0
NR_003271.1_C/D_box_3B_1_SNORD3B_1	SNORD3B-1	box C/D	12	CTTTC	0.791083	0.000226655	0.882125	0	0.798699	0.000382182	0.894859	0
NR_003271.1_C/D_box_3B_1_SNORD3B_1	SNORD3B-1	box C/D	49	GTTTC	0.12325	0.000186378	0.132327	0	0.123767	0.000237803	0.133863	0
NR_003271.1_C/D_box_3B_1_SNORD3B_1	SNORD3B-1	box C/D	135	CTTGG	0.108771	0.000118749	0.115215	0	0.110378	0.000177943	0.117942	0
NR_006881.1_C/D_box_3C_SNORD3C	SNORD3C	box C/D	8	TATAC	0.762679	8.28967e-05	0.854442	0	0.760241	7.36992e-05	0.87423	0
NR_006881.1_C/D_box_3C_SNORD3C	SNORD3C	box C/D	12	CTTTC	0.803527	0.000303099	0.896055	0	0.806564	0.000244923	0.903705	0
NR_006881.1_C/D_box_3C_SNORD3C	SNORD3C	box C/D	49	GTTTC	0.13567	0.000146281	0.146328	0	0.137106	0.000221641	0.149008	0
NR_006881.1_C/D_box_3C_SNORD3C	SNORD3C	box C/D	135	CTTGG	0.11123	7.37681e-05	0.117929	0	0.113695	4.44563e-05	0.121633	0
NR_006882.1_C/D_box_3D_SNORD3D	SNORD3D	box C/D	8	TATAC	0.439589	0	0.488819	1.30238e-247	0.455959	0	0.522695	3.29045150988912e-317
NR_006882.1_C/D_box_3D_SNORD3D	SNORD3D	box C/D	12	CTTTC	0.646189	0.000116645	0.719932	0	0.709251	0	0.794245	0
NR_006882.1_C/D_box_3D_SNORD3D	SNORD3D	box C/D	49	GTTTC	0.0896296	0	0.0944269	4.1789e-97	0.109148	0	0.117265	2.9772e-153
NR_006882.1_C/D_box_3D_SNORD3D	SNORD3D	box C/D	135	CTTGG	0.110899	0.000151042	0.117564	0	0.112152	7.90217e-05	0.119916	0
NR_145758.1_C/D_box_3E_SNORD3E	SNORD3E	box C/D	8	TATAC	0.698957	0	0.782331	0	0.669075	0	0.768906	0
NR_145758.1_C/D_box_3E_SNORD3E	SNORD3E	box C/D	12	CTTTC	0.6863	0.000239607	0.764832	0	0.701005	0	0.78497	0
NR_145758.1_C/D_box_3E_SNORD3E	SNORD3E	box C/D	49	GTTTC	0.104581	0	0.111281	3.92388e-105	0.0955102	0	0.101781	4.15508e-97
NR_145737.1_C/D_box_3F_SNORD3F	SNORD3F	box C/D	8	TATAC	0.444444	0	0.494314	9.20234e-18	0.4	0	0.458046	3.85576e-14
NR_145737.1_C/D_box_3F_SNORD3F	SNORD3F	box C/D	12	CTTTC	0.321429	0	0.356398	2.13672e-15	0.47619	0	0.532093	4.70318e-19
NR_145754.1_C/D_box_3K_SNORD3K	SNORD3K	box C/D	8	TATAC	0.694805	0	0.777633	4.69225e-186	0.634146	0.0012987	0.728553	5.65528e-209
NR_145754.1_C/D_box_3K_SNORD3K	SNORD3K	box C/D	12	CTTTC	0.592593	0	0.659937	1.15864e-194	0.628571	0	0.703495	9.33532e-226
NR_002751.1_C/D_box_41_SNORD41	SNORD41	box C/D	30	GATGT	0.122762	0	0.130045	2.1613e-40	0.116848	0	0.127942	1.79483e-39
NR_002750.2_C/D_box_44_SNORD44	SNORD44	box C/D	28	ACTGA	0.0751445	0	0.0685715	2.71502e-44	0.0571924	0	0.0543508	8.19249e-36
NR_002749.1_C/D_box_45A_SNORD45A	SNORD45A	box C/D	25	ATTAT	0.249278	0.000303306	0.25442	6.50402e-161	0.225728	0	0.226791	5.28972e-161
NR_002749.1_C/D_box_45A_SNORD45A	SNORD45A	box C/D	58	CTTTA	0.70265	0.000297708	0.791606	0	0.706742	0.000853242	0.795791	0
NR_003042.1_C/D_box_45C_SNORD45C	SNORD45C	box C/D	53	CTTTA	0.340021	0	0.381811	0	0.378431	0.000655738	0.424698	0
NR_002746.1_C/D_box_47_SNORD47	SNORD47	box C/D	58	GTTCC	0.817265	0	0.934051	0	0.806357	0.000375375	0.933366	0
NR_002746.1_C/D_box_47_SNORD47	SNORD47	box C/D	62	CATTT	0.135877	0	0.153634	0	0.118957	0	0.132078	2.66683e-285
NR_002745.1_C/D_box_48_SNORD48	SNORD48	box C/D	23	ACTCT	0.0958404	0.000875657	0.0862157	2.12331e-112	0.103534	0.000386698	0.0978073	2.33468e-135
NR_003033.1_C/D_box_5_SNORD5	SNORD5	box C/D	39	GATAA	0.0704125	0	0.0720188	3.34724e-137	0.0766208	0.000588755	0.0804632	5.3192e-142
NR_002743.2_C/D_box_50A_SNORD50A	SNORD50A	box C/D	54	TTTTA	0.0560748	0.000261986	0.0594736	9.17145e-72	0.0633803	0.000400962	0.0668119	7.31892e-96
NR_003044.3_C/D_box_50B_SNORD50B	SNORD50B	box C/D	57	GATTC	0.393888	0	0.436845	0	0.297059	0.00186567	0.329522	2.30758e-254
NR_002589.1_C/D_box_51_SNORD51	SNORD51	box C/D	30	CATCT	0.834278	0.00126316	0.953785	0	0.818061	0.00179319	0.938269	0
NR_002741.3_C/D_box_53_SNORD53	SNORD53	box C/D	26	TTTCG	0.456604	0.000904159	0.524225	0	0.486631	0	0.551318	0
NR_145755.1_C/D_box_53B_SNORD53B	SNORD53B	box C/D	20	ATTGG	0.717514	0	0.78097	0	0.668172	0	0.733057	0
NR_145755.1_C/D_box_53B_SNORD53B	SNORD53B	box C/D	24	GGTTT	0.78125	0	0.870739	0	0.644172	0	0.721245	0
NR_145755.1_C/D_box_53B_SNORD53B	SNORD53B	box C/D	25	GTTTC	0.065	0	0.0666622	8.3438e-18	0.0521042	0	0.0524989	1.62187e-15
NR_145755.1_C/D_box_53B_SNORD53B	SNORD53B	box C/D	26	TTTCG	0.668293	0.000972763	0.769816	0	0.698444	0	0.79365	0
NR_145755.1_C/D_box_53B_SNORD53B	SNORD53B	box C/D	58	TTTTC	0.0602782	0.00116959	0.0634057	2.57736e-32	0.0491803	0	0.0504851	6.54883e-30
NR_002571.1_C/D_box_58A_SNORD58A	SNORD58A	box C/D	35	ATTTA	0.40768	0	0.443815	0	0.383043	0	0.418339	0
NR_003701.1_C/D_box_58C_SNORD58C	SNORD58C	box C/D	51	AATAA	0.577444	0	0.664018	0	0.563543	0	0.633636	0
NR_002737.1_C/D_box_59A_SNORD59A	SNORD59A	box C/D	30	CTTTC	0.846154	0	0.943771	0	0.819549	0	0.918311	0
NR_003046.1_C/D_box_59B_SNORD59B	SNORD59B	box C/D	30	CTTTC	0.857724	0	0.956722	0	0.846722	0.00125628	0.948876	0
NR_002736.1_C/D_box_60_SNORD60	SNORD60	box C/D	25	CTTCT	0.793346	0.000272628	0.905658	0	0.800652	0	0.912048	0
NR_002735.1_C/D_box_61_SNORD61	SNORD61	box C/D	46	TATTT	0.182336	0.000566251	0.197684	2.32399e-176	0.167519	0	0.181542	2.72645e-175
NR_002735.1_C/D_box_61_SNORD61	SNORD61	box C/D	48	TTTTT	0.146515	0	0.162329	7.95951e-140	0.121673	0	0.135052	3.14497e-122
NR_003050.1_C/D_box_62B_SNORD62B	SNORD62B	box C/D	49	ACTCA	0.272323	0	0.282569	0	0.252003	0	0.259223	0
NR_003054.1_C/D_box_65_SNORD65	SNORD65	box C/D	26	GCTGG	0.0622611	0.000217297	0.0624665	4.43165e-68	0.0639352	0	0.0615351	1.07708e-65
NR_003054.1_C/D_box_65_SNORD65	SNORD65	box C/D	47	TGTAG	0.419663	0.00019084	0.460434	0	0.423429	0	0.467978	0
NR_003037.1_C/D_box_7_SNORD7	SNORD7	box C/D	46	GCTTC	0.147929	0	0.146787	6.46498e-14	0.142259	0	0.139601	4.26512e-18
NR_003037.1_C/D_box_7_SNORD7	SNORD7	box C/D	47	CTTCA	0.276836	0	0.30659	3.83424e-59	0.270492	0	0.300081	9.59982e-79
NR_003037.1_C/D_box_7_SNORD7	SNORD7	box C/D	51	ACTGT	0.349462	0	0.387741	1.51817e-71	0.389313	0	0.428449	5.1642e-114
NR_003058.1_C/D_box_70_SNORD70	SNORD70	box C/D	54	ACTCA	0.0789474	0	0.0526957	6.3961e-05	0.0769231	0	0.0504467	3.53831e-05
NR_145774.1_C/D_box_70B_SNORD70B	SNORD70B	box C/D	35	ATTTA	0.0628272	0	0.065995	3.9538e-24	0.0533643	0	0.0557196	3.79364e-21
NR_003942.1_C/D_box_76_SNORD76	SNORD76	box C/D	27	GCTAC	0.118417	0.000152602	0.11984	1.60328e-195	0.113898	0	0.116917	6.19596e-229
NR_003942.1_C/D_box_76_SNORD76	SNORD76	box C/D	66	CATTA	0.0897098	0.000714694	0.0994599	0	0.0930643	0.000550358	0.103369	0
NR_003940.1_C/D_box_80_SNORD80	SNORD80	box C/D	54	TCTTT	0.555527	0.00133657	0.626313	0	0.546788	0.0021148	0.619946	0
NR_003940.1_C/D_box_80_SNORD80	SNORD80	box C/D	56	TTTCG	0.159655	0.000365988	0.179719	0	0.165822	0.000151699	0.184286	0
NR_003938.2_C/D_box_81_SNORD81	SNORD81	box C/D	29	CTTGA	0.100676	0.000150218	0.100318	7.87569e-175	0.0954165	0.000620476	0.0948437	6.80966e-187
NR_003938.2_C/D_box_81_SNORD81	SNORD81	box C/D	46	ATTAC	0.596749	0.000592329	0.672176	0	0.58992	0	0.675755	0
NR_000028.1_C/D_box_83B_SNORD83B	SNORD83B	box C/D	66	GTTCC	0.133883	0.000269724	0.0934551	8.09237e-136	0.135117	0.00137528	0.0962865	2.89153e-160
NR_002598.1_C/D_box_87_SNORD87	SNORD87	box C/D	22	CTTTT	0.0709091	0.00163221	0.0624436	1.53568e-12	0.0838881	0.000720981	0.078866	7.58103e-26
NR_002598.1_C/D_box_87_SNORD87	SNORD87	box C/D	24	TTTTG	0.0915141	0	0.0986343	8.59793e-54	0.091358	0	0.0950924	5.83545e-54
NR_002598.1_C/D_box_87_SNORD87	SNORD87	box C/D	31	GTTTA	0.284802	0.00198708	0.314725	1.84582e-268	0.287582	0	0.320799	0
NR_003067.1_C/D_box_88A_SNORD88A	SNORD88A	box C/D	68	CCTTT	0.791322	0.00675068	0.899529	0	0.810784	0.00270563	0.927515	0
NR_003067.1_C/D_box_88A_SNORD88A	SNORD88A	box C/D	70	TTTGA	0.846727	0.000454339	0.962373	0	0.840652	0	0.958465	0
NR_003068.1_C/D_box_88B_SNORD88B	SNORD88B	box C/D	68	CCTTT	0.454545	0	0.509845	1.77035e-18	0.514286	0.025	0.584479	1.13134e-26
NR_003068.1_C/D_box_88B_SNORD88B	SNORD88B	box C/D	70	TTTGA	0.566667	0	0.64045	7.27611e-26	0.4	0	0.450315	1.35694e-18
NR_003069.1_C/D_box_88C_SNORD88C	SNORD88C	box C/D	68	CCTTT	0.732484	0.00261552	0.831448	0	0.733369	0.00395648	0.837949	0
NR_003069.1_C/D_box_88C_SNORD88C	SNORD88C	box C/D	70	TTTGA	0.830805	0	0.944071	0	0.825855	0.0005	0.941401	0
NR_003070.1_C/D_box_89_SNORD89	SNORD89	box C/D	53	GTTTG	0.82659	0	0.914171	0	0.868885	0	0.974069	0
NR_003072.1_C/D_box_91A_SNORD91A	SNORD91A	box C/D	30	TATCG	0.34981	0	0.404469	4.48619e-106	0.35474	0	0.405185	1.85495e-134
NR_003074.1_C/D_box_92_SNORD92	SNORD92	box C/D	31	GGTTT	0.0829346	0	0.0908988	1.77623e-69	0.0789866	0	0.0872758	1.12549e-75
NR_003074.1_C/D_box_92_SNORD92	SNORD92	box C/D	33	TTTCG	0.48366	0.000712251	0.555614	0	0.456268	0	0.51658	0
NR_003074.1_C/D_box_92_SNORD92	SNORD92	box C/D	66	AATTC	0.107402	0.000661813	0.116149	9.07054e-170	0.129588	0	0.142164	6.86902e-219
NR_003074.1_C/D_box_92_SNORD92	SNORD92	box C/D	70	CCTTG	0.0623591	0	0.0662156	1.30285e-76	0.0644666	0	0.0670709	8.57643e-62
NR_004403.1_C/D_box_97_SNORD97	SNORD97	box C/D	62	GTTTT	0.454849	0	0.511443	3.33094e-308	0.47619	0	0.533717	0
NR_004403.1_C/D_box_97_SNORD97	SNORD97	box C/D	64	TTTTC	0.279605	0.000785546	0.309371	4.24983e-129	0.296482	0.00208117	0.327072	1.39742e-178
NR_004403.1_C/D_box_97_SNORD97	SNORD97	box C/D	73	TTTTC	0.508039	0.00243506	0.56555	8.77431e-291	0.533666	0.00115607	0.592343	0
NR_004403.1_C/D_box_97_SNORD97	SNORD97	box C/D	82	CTTCT	0.105012	0	0.1176	5.07233e-56	0.0591716	0	0.0649777	8.20576e-31
NR_004403.1_C/D_box_97_SNORD97	SNORD97	box C/D	86	TTTTT	0.138743	0	0.15356	6.75772e-71	0.111345	0	0.123334	1.27962e-65
NR_004403.1_C/D_box_97_SNORD97	SNORD97	box C/D	87	TTTTC	0.200514	0	0.220674	7.39724e-106	0.218684	0	0.240061	1.77239e-140
NR_004403.1_C/D_box_97_SNORD97	SNORD97	box C/D	91	CTTTC	0.247967	0	0.274165	1.47003e-188	0.241852	0	0.268504	3.94687e-214
NR_003077.1_C/D_box_99_SNORD99	SNORD99	box C/D	39	CATGG	0.0711111	0	0.0815365	3.91564e-104	0.0533333	0.000987167	0.0594803	2.80767e-44
NR_135620.2_H/ACA_box_101B_SNORA101B	SNORA101B	box H/ACA	16	TATAT	0.826087	0	0.918939	2.10058e-38	0.83871	0	0.946527	6.62454e-52
NR_135620.2_H/ACA_box_101B_SNORA101B	SNORA101B	box H/ACA	18	TATGC	0.137931	0	0.151202	0.000361159	0.181818	0	0.202564	6.85165e-07
NR_002954.1_H/ACA_box_12_SNORA12	SNORA12	box H/ACA	17	TCTTT	0.885714	0.00662252	1	2.47401e-66	0.65	0	0.737556	9.65336e-56
NR_002954.1_H/ACA_box_12_SNORA12	SNORA12	box H/ACA	126	CATCA	0.100671	0	0.110712	5.77489e-16	0.0657277	0	0.0711852	4.58285e-13
NR_002922.1_H/ACA_box_13_SNORA13	SNORA13	box H/ACA	81	TTTTC	0.766376	0	0.855264	0	0.755633	0	0.840595	0
NR_002922.1_H/ACA_box_13_SNORA13	SNORA13	box H/ACA	85	CCTGC	0.147727	0	0.17034	8.36511e-90	0.175036	0	0.205882	1.10731e-149
NR_002922.1_H/ACA_box_13_SNORA13	SNORA13	box H/ACA	91	CTTAA	0.0651769	0	0.0726932	9.16772e-41	0.0824891	0	0.0923874	9.17113e-111
NR_002922.1_H/ACA_box_13_SNORA13	SNORA13	box H/ACA	105	CTTTG	0.850688	0.00100806	0.953047	0	0.819697	0	0.928772	0
NR_002957.1_H/ACA_box_15_SNORA15	SNORA15	box H/ACA	21	TTTTT	0.669065	0	0.751895	5.10726e-202	0.602273	0.00465116	0.680322	1.36259e-222
NR_003035.1_H/ACA_box_16A_SNORA16A	SNORA16A	box H/ACA	95	GTTTG	0.116931	0.000735835	0.127033	0	0.106411	0	0.111052	4.93855e-239
NR_002958.1_H/ACA_box_17A_SNORA17A	SNORA17A	box H/ACA	17	CGTTG	0.0793157	0	0.090029	2.4841e-51	0.0528402	0	0.0625083	2.75857e-37
NR_002975.2_H/ACA_box_17B_SNORA17B	SNORA17B	box H/ACA	31	GTTGC	0.0643411	0	0.0672231	9.61074e-57	0.0741422	0.000757002	0.0786137	1.52888e-89
NR_002959.1_H/ACA_box_18_SNORA18	SNORA18	box H/ACA	84	TTTAC	0.633866	0	0.721226	0	0.614883	0.000314663	0.70346	0
NR_002917.1_H/ACA_box_19_SNORA19	SNORA19	box H/ACA	22	GCTTT	0.237885	0.00431655	0.25691	1.89396e-57	0.312217	0	0.33867	1.39468e-79
NR_145761.1_H/ACA_box_21B_SNORA21B	SNORA21B	box H/ACA	79	CTTTG	0.274194	0	0.305173	1.64954e-28	0.142857	0	0.160333	2.45966e-14
NR_145761.1_H/ACA_box_21B_SNORA21B	SNORA21B	box H/ACA	82	TGTAG	0.258065	0	0.277731	7.45728e-16	0.15942	0	0.170936	6.50821e-11
NR_002575.1_H/ACA_box_27_SNORA27	SNORA27	box H/ACA	38	TTTAT	0.0784314	0	0.0828095	3.76304e-28	0.0892857	0	0.0968149	7.90015e-45
NR_002964.1_H/ACA_box_28_SNORA28	SNORA28	box H/ACA	76	TATTC	0.726708	0.00055371	0.809837	0	0.766143	0.00240964	0.85162	0
NR_002950.1_H/ACA_box_2A_SNORA2A	SNORA2A	box H/ACA	109	AATTG	0.260949	0	0.285891	6.74849e-142	0.252845	0	0.273237	3.60744e-195
NR_002968.1_H/ACA_box_2C_SNORA2C	SNORA2C	box H/ACA	81	TCTGT	0.0661269	0	0.0683106	1.36955e-26	0.0649895	0	0.0666462	9.76721e-32
NR_002968.1_H/ACA_box_2C_SNORA2C	SNORA2C	box H/ACA	88	GCTGT	0.0642857	0.000808407	0.0529257	1.33453e-13	0.0610961	0	0.0501679	7.57951e-17
NR_002967.1_H/ACA_box_31_SNORA31	SNORA31	box H/ACA	43	TTTTG	0.117455	0	0.127863	3.63233e-78	0.121951	0.000796813	0.129673	1.60757e-93
NR_002967.1_H/ACA_box_31_SNORA31	SNORA31	box H/ACA	96	CTTTG	0.076694	0.000579039	0.0832188	7.30853e-110	0.0801242	0.000786164	0.0891108	3.70507e-166
NR_002436.1_H/ACA_box_33_SNORA33	SNORA33	box H/ACA	22	CTTAC	0.130769	0	0.147846	1.30003e-133	0.14922	0.000665336	0.170637	1.80723e-183
NR_002436.1_H/ACA_box_33_SNORA33	SNORA33	box H/ACA	35	GTTTG	0.0566038	0	0.0601195	4.70623e-50	0.0583255	0	0.0566261	9.59588e-31
NR_002994.2_H/ACA_box_36B_SNORA36B	SNORA36B	box H/ACA	83	AATGA	0.105263	0	0.115906	1.32638e-05	0.0619469	0	0.0678857	1.41631e-05
NR_002970.1_H/ACA_box_37_SNORA37	SNORA37	box H/ACA	80	CATCC	0.0803571	0	0.0682883	1.51332e-09	0.124549	0	0.118914	9.42294e-28
NR_002971.1_H/ACA_box_38_SNORA38	SNORA38	box H/ACA	83	CTTTG	0.782007	0	0.875862	0	0.762032	0	0.863303	0
NR_002588.1_H/ACA_box_4_SNORA4	SNORA4	box H/ACA	18	TTTTG	0.187943	0	0.207286	4.3094e-69	0.181416	0	0.196889	1.74613e-84
NR_145723.1_H/ACA_box_40B_SNORA40B	SNORA40B	box H/ACA	27	ACTTG	0.254237	0	0.258833	2.34271e-10	0.310811	0	0.331189	1.29426e-19
NR_002978.1_H/ACA_box_46_SNORA46	SNORA46	box H/ACA	39	CATTC	0.0543131	0	0.0598671	4.90765e-18	0.0679012	0	0.075462	2.94779e-24
NR_002995.1_H/ACA_box_50C_SNORA50C	SNORA50C	box H/ACA	83	ACTGG	0.573034	0	0.650102	0	0.569847	0.000955566	0.648099	0
NR_003015.1_H/ACA_box_53_SNORA53	SNORA53	box H/ACA	110	TTTTG	0.297297	0.00127226	0.330501	4.20518e-184	0.325532	0	0.35979	1.70508e-200
NR_002983.1_H/ACA_box_55_SNORA55	SNORA55	box H/ACA	96	TTTCC	0.28363	0.00116009	0.30732	3.30165e-144	0.354759	0	0.392601	7.03006e-268
NR_002983.1_H/ACA_box_55_SNORA55	SNORA55	box H/ACA	101	ATTTG	0.299584	0	0.326342	2.48842e-262	0.274655	0.00136426	0.30357	3.34994e-303
NR_002984.1_H/ACA_box_56_SNORA56	SNORA56	box H/ACA	31	GCTCG	0.196203	0	0.196627	2.08007e-13	0.191781	0	0.195217	1.19073e-12
NR_002984.1_H/ACA_box_56_SNORA56	SNORA56	box H/ACA	42	TCTAG	0.0629371	0	0.0635341	2.04127e-05	0.0763359	0	0.0789644	7.28603e-07
NR_145714.1_H/ACA_box_58B_SNORA58B	SNORA58B	box H/ACA	99	CTTAA	0.0619658	0	0.0690092	3.19421e-33	0.0891089	0	0.0998352	7.62919e-107
NR_003025.1_H/ACA_box_59A_SNORA59A	SNORA59A	box H/ACA	84	TTTGT	0.118421	0	0.124992	3.11419e-08	0.0816327	0	0.0866997	2.02405e-07
NR_003025.1_H/ACA_box_59A_SNORA59A	SNORA59A	box H/ACA	126	CTTAC	0.788732	0	0.90689	4.30055e-129	0.868132	0	1	6.10436e-189
NR_003025.1_H/ACA_box_59A_SNORA59A	SNORA59A	box H/ACA	129	ACTCT	0.653333	0	0.731953	1.74739e-61	0.901099	0	1	3.34175e-129
NR_002325.1_H/ACA_box_6_SNORA6	SNORA6	box H/ACA	107	GCTTG	0.126496	0	0.107879	7.06145e-67	0.14537	0	0.131576	1.67173e-118
NR_002987.1_H/ACA_box_61_SNORA61	SNORA61	box H/ACA	100	GGTAT	0.0801733	0.000308261	0.0854479	2.50458e-135	0.0782201	0.000749906	0.08326	7.37641e-151
NR_002987.1_H/ACA_box_61_SNORA61	SNORA61	box H/ACA	102	TATAT	0.647577	0	0.719021	0	0.649436	0.000381971	0.731366	0
NR_145766.1_H/ACA_box_63B_SNORA63B	SNORA63B	box H/ACA	34	TTTTG	0.745	0	0.834951	0	0.741784	0	0.830299	4.29887e-286
NR_145766.1_H/ACA_box_63B_SNORA63B	SNORA63B	box H/ACA	88	CATTC	0.139942	0	0.157838	2.92861e-70	0.113839	0	0.128255	3.06008e-67
NR_002326.1_H/ACA_box_64_SNORA64	SNORA64	box H/ACA	18	CATAG	0.152983	0	0.169503	0	0.133363	0.000384911	0.150113	0
NR_002444.2_H/ACA_box_66_SNORA66	SNORA66	box H/ACA	83	AATGT	0.0685104	0.000334113	0.0732565	1.56643e-85	0.0741886	0.000369276	0.0791031	4.25452e-125
NR_002444.2_H/ACA_box_66_SNORA66	SNORA66	box H/ACA	85	TGTGT	0.174925	0.000331785	0.193807	0	0.190453	0.000371333	0.209775	0
NR_002912.1_H/ACA_box_67_SNORA67	SNORA67	box H/ACA	86	CCTTT	0.071066	0.000689655	0.0661228	1.67537e-52	0.067926	0.000392311	0.0680581	9.27823e-87
NR_002912.1_H/ACA_box_67_SNORA67	SNORA67	box H/ACA	101	GATGC	0.418476	0.000379939	0.508808	0	0.40742	0.000428082	0.498003	0
NR_002912.1_H/ACA_box_67_SNORA67	SNORA67	box H/ACA	105	CTTAT	0.551471	0.000775494	0.613523	0	0.543206	0	0.602769	0
NR_002584.1_H/ACA_box_69_SNORA69	SNORA69	box H/ACA	81	TTTTT	0.761506	0	0.856192	0	0.797101	0	0.901366	0
NR_000011.1_H/ACA_box_70_SNORA70	SNORA70	box H/ACA	105	TATGG	0.470622	0	0.515797	0	0.455267	0.000513347	0.50537	0
NR_145773.1_H/ACA_box_70I_SNORA70I	SNORA70I	box H/ACA	105	TATGG	0.545455	0	0.598168	5.77455e-39	0.580645	0	0.644647	7.24785e-54
NR_002911.1_H/ACA_box_71A_SNORA71A	SNORA71A	box H/ACA	81	TGTCC	0.159265	0.00463269	0.125559	4.40535e-43	0.154592	0.00163532	0.120209	4.03426e-47
NR_004404.2_H/ACA_box_73B_SNORA73B	SNORA73B	box H/ACA	54	CATAG	0.0698132	0.000306326	0.0747839	0	0.0646885	0.000259023	0.0718033	0
NR_002915.1_H/ACA_box_74A_SNORA74A	SNORA74A	box H/ACA	106	TTTTG	0.374022	0	0.416951	0	0.383626	0	0.425456	0
NR_002921.1_H/ACA_box_75_SNORA75	SNORA75	box H/ACA	84	CATTA	0.847945	0	0.961014	0	0.877073	0	0.99053	0
NR_145765.1_H/ACA_box_77B_SNORA77B	SNORA77B	box H/ACA	93	TATCC	0.183371	0	0.178723	2.01876e-68	0.158289	0	0.150136	1.86929e-54
NR_145735.1_H/ACA_box_79B_SNORA79B	SNORA79B	box H/ACA	99	GATGG	0.0698925	0	0.0708121	5.45133e-16	0.0630252	0	0.0622409	3.67674e-17
NR_002582.1_H/ACA_box_7A_SNORA7A	SNORA7A	box H/ACA	37	ATTCT	0.142857	0	0.14317	9.74494e-136	0.15397	0.000860215	0.155423	1.45215e-172
NR_002582.1_H/ACA_box_7A_SNORA7A	SNORA7A	box H/ACA	86	CATTC	0.632802	0	0.721736	0	0.631657	0	0.723351	0
NR_002992.2_H/ACA_box_7B_SNORA7B	SNORA7B	box H/ACA	37	ATTCT	0.39267	0	0.427427	1.32931e-234	0.359223	0	0.388388	3.87252e-221
NR_002992.2_H/ACA_box_7B_SNORA7B	SNORA7B	box H/ACA	86	CATTC	0.588699	0	0.671276	0	0.608092	0	0.696269	0
NR_002920.1_H/ACA_box_8_SNORA8	SNORA8	box H/ACA	84	CATCG	0.847893	0	0.997903	0	0.848613	0	1	0
NR_002920.1_H/ACA_box_8_SNORA8	SNORA8	box H/ACA	94	TTTCT	0.157438	0.00043802	0.168882	6.62776e-259	0.163902	0.000560538	0.175816	0
NR_004387.1_Cajal_body_specific_RNA_10_SCARNA10	SCARNA10	scaRNA	247	GGTAT	0.824363	0	0.9199	0	0.841432	0	0.939064	0
NR_003012.1_Cajal_body_specific_RNA_11_SCARNA11	SCARNA11	scaRNA	16	TTTTT	0.424157	0	0.475578	6.75575e-285	0.373602	0	0.420881	2.24637e-303
NR_003010.1_Cajal_body_specific_RNA_12_SCARNA12	SCARNA12	scaRNA	163	CATTT	0.862295	0	0.979948	0	0.865031	0	0.970427	0
NR_003013.1_Cajal_body_specific_RNA_16_SCARNA16	SCARNA16	scaRNA	107	CTTTC	0.486792	0	0.541504	1.02957e-245	0.479452	0	0.535762	2.11174e-263
NR_003013.1_Cajal_body_specific_RNA_16_SCARNA16	SCARNA16	scaRNA	108	TTTCC	0.340909	0	0.373952	1.31863e-82	0.383562	0	0.426325	1.83944e-109
NR_003003.2_Cajal_body_specific_RNA_17_SCARNA17	SCARNA17	scaRNA	21	GCTGG	0.464286	0	0.514668	3.19179e-40	0.461538	0	0.513562	9.4854e-17
NR_003003.2_Cajal_body_specific_RNA_17_SCARNA17	SCARNA17	scaRNA	37	TTTTG	0.157895	0	0.173429	1.21991e-18	0.183673	0	0.19944	1.05835e-09
NR_003139.1_Cajal_body_specific_RNA_18_SCARNA18	SCARNA18	scaRNA	21	GCTTC	0.121849	0	0.11703	8.34143e-14	0.0747331	0	0.0628226	2.56031e-06
NR_003023.1_Cajal_body_specific_RNA_2_SCARNA2	SCARNA2	scaRNA	177	CTTTG	0.0705394	0	0.0763022	2.11923e-35	0.0522388	0	0.0574516	5.99125e-39
NR_003000.1_Cajal_body_specific_RNA_21_SCARNA21	SCARNA21	scaRNA	79	CCTCC	0.825243	0	0.934489	2.60112e-301	0.774194	0	0.877023	1.61094e-288
NR_003004.1_Cajal_body_specific_RNA_22_SCARNA22	SCARNA22	scaRNA	36	CCTGA	0.116505	0	0.139565	1.20516e-51	0.101877	0	0.120744	1.56238e-45
NR_003007.1_Cajal_body_specific_RNA_23_SCARNA23	SCARNA23	scaRNA	15	TTTAT	0.305556	0	0.332937	3.44769e-18	0.241379	0	0.268925	1.83457e-10
NR_132762.1_Cajal_body_specific_RNA_26A_SCARNA26A	SCARNA26A	scaRNA	86	TATCC	0.165138	0	0.157077	2.31719e-07	0.193548	0	0.19233	3.35436e-11
NR_132767.1_Cajal_body_specific_RNA_26B_SCARNA26B	SCARNA26B	scaRNA	86	TATCC	0.161765	0	0.153072	0.000146271	0.171053	0	0.16541	1.23585e-05
NR_003703.1_Cajal_body_specific_RNA_27_SCARNA27	SCARNA27	scaRNA	79	CTTTT	0.6125	0.00636943	0.686719	1.49826e-64	0.436364	0	0.483661	1.6398e-55
NR_132754.1_Cajal_body_specific_RNA_28_SCARNA28	SCARNA28	scaRNA	70	TATAT	0.410526	0	0.453541	6.02581e-121	0.392157	0.00355872	0.4389	5.09171e-119
NR_132754.1_Cajal_body_specific_RNA_28_SCARNA28	SCARNA28	scaRNA	128	TGTAG	0.0869565	0	0.0842742	2.34911e-07	0.0580645	0	0.0568983	3.35878e-05
NR_132754.1_Cajal_body_specific_RNA_28_SCARNA28	SCARNA28	scaRNA	140	GCTAT	0.112745	0	0.121289	2.78538e-21	0.0957447	0	0.102003	2.30885e-15
NR_003008.2_Cajal_body_specific_RNA_5_SCARNA5	SCARNA5	scaRNA	57	GTTGC	0.122112	0	0.133356	1.03774e-35	0.0885417	0	0.0951333	3.98086e-28
NR_003008.2_Cajal_body_specific_RNA_5_SCARNA5	SCARNA5	scaRNA	84	TTTTC	0.478873	0.00851064	0.532842	2.55785e-184	0.54902	0	0.609515	1.59342213171918e-311
NR_003008.2_Cajal_body_specific_RNA_5_SCARNA5	SCARNA5	scaRNA	100	ATTTA	0.385093	0	0.419069	1.86471e-114	0.422481	0	0.461718	2.24787e-204
NR_003006.1_Cajal_body_specific_RNA_6_SCARNA6	SCARNA6	scaRNA	141	CATTC	0.125786	0	0.141642	1.48965e-28	0.126374	0	0.142661	1.13632e-31
NR_003006.1_Cajal_body_specific_RNA_6_SCARNA6	SCARNA6	scaRNA	142	ATTCT	0.668712	0	0.74153	9.18122e-149	0.727778	0	0.806704	8.07181e-187
NR_003001.1_Cajal_body_specific_RNA_7_SCARNA7	SCARNA7	scaRNA	68	TATTA	0.148148	0	0.159821	3.35722e-06	0.222222	0	0.240965	1.33943e-09
NR_003001.1_Cajal_body_specific_RNA_7_SCARNA7	SCARNA7	scaRNA	94	GTTTT	0.225	0	0.252308	2.12502e-17	0.181818	0	0.20335	1.79106e-29
NR_003001.1_Cajal_body_specific_RNA_7_SCARNA7	SCARNA7	scaRNA	96	TTTAT	0.152174	0	0.164021	2.30195e-09	0.341463	0	0.382181	9.98865e-46
NR_003001.1_Cajal_body_specific_RNA_7_SCARNA7	SCARNA7	scaRNA	132	TGTGT	0.173913	0.00483092	0.192658	3.56687e-20	0.222222	0	0.245312	1.55859e-24
NR_002569.2_Cajal_body_specific_RNA_9_SCARNA9	SCARNA9	scaRNA	70	CTTTC	0.136585	0	0.149485	8.91479e-36	0.2	0	0.221428	2.79565e-70
NR_002569.2_Cajal_body_specific_RNA_9_SCARNA9	SCARNA9	scaRNA	71	TTTCC	0.485437	0	0.542081	1.11228e-110	0.429719	0	0.480369	4.23157e-111
NR_002569.2_Cajal_body_specific_RNA_9_SCARNA9	SCARNA9	scaRNA	225	AATGA	0.102564	0	0.112759	2.7742e-07	0.0684932	0	0.0756508	0.000276407
NR_002569.2_Cajal_body_specific_RNA_9_SCARNA9	SCARNA9	scaRNA	323	ACTAT	0.257627	0	0.282949	1.69908e-80	0.241497	0	0.271174	4.82248e-73
NR_023358.1_Cajal_body_specific_RNA_9_like_SCARNA9L	SCARNA9L	scaRNA	318	ACTAT	0.114286	0	0.119152	1.06896e-08	0.185185	0	0.205206	5.98095e-14

## Sheet: Supplementary Table 7
Supplementary Table 7. Ψ sites in HeLa cytosolic tRNAs (cy-tRNAs)
name	amino acid	anticodon	pos	canonical pos	motif	BACS_conversion rate_rep1	control_conversion rate_rep1	Ψ level_rep1	adjusted_p-value_rep1	BACS_conversion rate_rep2	control_conversion rate_rep2	Ψ level_rep2	adjusted_p-value_rep2
tRNA_Ala_AGC_1	Ala	AGC	37	38	CATGC	0.170163	0.000103	0.193	3.51e-87	0.125714	0.000132	0.145843	1.92e-70
tRNA_Ala_AGC_1	Ala	AGC	54	55	GTTCG	0.789634	0	0.922	0	0.797522	0	0.935	0
tRNA_Ala_AGC_11	Ala	AGC	38	38	CATGC	0.278689	0.000138	0.32	6e-170	0.269048	9.7e-05	0.318	1.45e-160
tRNA_Ala_AGC_11	Ala	AGC	55	55	GATCG	0.741257	0.000237	0.879368	0	0.73265	0.000437	0.871071	0
tRNA_Ala_AGC_2	Ala	AGC	37	38	CATGC	0.223602	3.2e-05	0.256	0	0.248084	3.89e-05	0.29305	0
tRNA_Ala_AGC_2	Ala	AGC	54	55	GTTCA	0.838633	0.000294	0.942667	0	0.832812	0.000284	0.93361	0
tRNA_Ala_AGC_3	Ala	AGC	37	38	CATGT	0.216667	0.000275	0.241	3.29e-33	0.070423	0.000171	0.074629	2.04e-08
tRNA_Ala_AGC_3	Ala	AGC	39	40	TGTAC	0.117834	0.001232	0.123	1.59e-29	0.112392	0.000848	0.12	7.19e-38
tRNA_Ala_AGC_3	Ala	AGC	54	55	GTTCA	0.773182	0.00071	0.869	0	0.779617	0.000181	0.874	0
tRNA_Ala_AGC_4	Ala	AGC	37	38	CATGC	0.145612	0.000131	0.165	0	0.145805	0.000146	0.170012	0
tRNA_Ala_AGC_4	Ala	AGC	54	55	GTTCG	0.812856	0.000753	0.948871	0	0.803845	0.000464	0.942771	0
tRNA_Ala_AGC_6	Ala	AGC	37	38	CATGC	0.284483	0	0.327	1.65e-142	0.21021	0.000147	0.247	2.79e-91
tRNA_Ala_AGC_6	Ala	AGC	54	55	GTTCA	0.83378	0.000152	0.937191	0	0.825927	0.000503	0.925862	0
tRNA_Ala_AGC_8	Ala	AGC	38	38	CATGC	0.281407	6.83e-05	0.323	0	0.231579	0	0.273195	3.05e-266
tRNA_Ala_AGC_8	Ala	AGC	55	55	GATCG	0.631064	0.000196	0.746211	0	0.620722	0.00011	0.735	0
tRNA_Ala_CGC_1	Ala	CGC	37	38	CATGT	0.719079	0	0.812937	0	0.671845	0	0.756969	0
tRNA_Ala_CGC_1	Ala	CGC	39	40	TGTAT	0.701351	0.000267	0.779714	0	0.699133	0.000128	0.773141	0
tRNA_Ala_CGC_1	Ala	CGC	54	55	GTTCG	0.775797	0	0.905418	0	0.772951	0.000221	0.906399	0
tRNA_Ala_CGC_2	Ala	CGC	37	38	CATGT	0.566038	0.000301	0.638692	0	0.570145	0.000347	0.641585	0
tRNA_Ala_CGC_2	Ala	CGC	39	40	TGTAT	0.505051	0.000222	0.560035	0	0.506384	0.000255	0.558776	0
tRNA_Ala_CGC_2	Ala	CGC	54	55	GTTCG	0.732737	0.000163	0.854928	0	0.743115	0.000143	0.871273	0
tRNA_Ala_CGC_3	Ala	CGC	37	38	CATGT	0.515385	0.000102	0.581021	0	0.506554	0	0.569439	0
tRNA_Ala_CGC_3	Ala	CGC	39	40	TGTGT	0.151843	0.000253	0.167602	0	0.140307	0.000183	0.15368	0
tRNA_Ala_CGC_3	Ala	CGC	54	55	GTTCA	0.828412	0.000888	0.931133	0	0.821353	0.000431	0.920714	0
tRNA_Ala_CGC_4	Ala	CGC	37	38	CATGT	0.502025	7.76e-05	0.56581	0	0.495851	0.000173	0.557296	0
tRNA_Ala_CGC_4	Ala	CGC	39	40	TGTAC	0.198072	0.000513	0.21307	0	0.193345	0.000745	0.21123	0
tRNA_Ala_CGC_4	Ala	CGC	54	55	GTTCG	0.807473	0.002672	0.942559	0	0.805255	0.002519	0.944431	0
tRNA_Ala_TGC_1	Ala	TGC	37	38	CATGT	0.556738	0.000129	0.628103	0	0.55536	0.000165	0.624811	0
tRNA_Ala_TGC_1	Ala	TGC	39	40	TGTAT	0.606096	0.000512	0.673114	0	0.570608	0.000164	0.630203	0
tRNA_Ala_TGC_1	Ala	TGC	54	55	GTTCG	0.790861	0.000554	0.923081	0	0.815556	0	0.956558	0
tRNA_Ala_TGC_2	Ala	TGC	37	38	CATGT	0.55988	0.000347	0.632	0	0.519231	0.000139	0.583821	0
tRNA_Ala_TGC_2	Ala	TGC	39	40	TGTAT	0.522361	0.000457	0.579407	0	0.503413	0.000411	0.555472	0
tRNA_Ala_TGC_2	Ala	TGC	54	55	GTTCG	0.749	0	0.874355	0	0.746584	0.000339	0.875357	0
tRNA_Ala_TGC_3	Ala	TGC	37	38	CATGT	0.352357	0.004325	0.395405	0	0.348974	0.004603	0.390657	0
tRNA_Ala_TGC_3	Ala	TGC	39	40	TGTAT	0.577335	0.000228	0.640928	0	0.581031	0.000187	0.641794	0
tRNA_Ala_TGC_3	Ala	TGC	54	55	GTTCG	0.726018	0.000268	0.84705	0	0.742857	0.000318	0.870969	0
tRNA_Ala_TGC_4	Ala	TGC	39	40	CGTAT	0.799596	0.000489	0.957991	0	0.814871	0.000481	0.962575	0
tRNA_Ala_TGC_4	Ala	TGC	54	55	GTTCA	0.840712	0.000254	0.945013	0	0.829272	0.000378	0.929626	0
tRNA_Ala_TGC_5	Ala	TGC	37	38	CATGT	0.521562	7.36e-05	0.588054	0	0.467265	0.000456	0.524864	0
tRNA_Ala_TGC_5	Ala	TGC	39	40	TGTAT	0.516507	7.31e-05	0.572856	0	0.477663	0.000452	0.526834	0
tRNA_Ala_TGC_5	Ala	TGC	54	55	GTTCG	0.837777	0.000226	0.978091	0	0.831743	0.000189	0.975615	0
tRNA_Ala_TGC_6	Ala	TGC	37	38	CATGT	0.291729	0.001078	0.326	1.01e-272	0.306184	0	0.342	5.61e-298
tRNA_Ala_TGC_6	Ala	TGC	54	55	GTTCG	0.776126	0.000224	0.905803	0	0.798971	0.001057	0.937032	0
tRNA_Arg_ACG_1	Arg	ACG	27	27	CGTCT	0.4635	0.000585	0.541501	0	0.391115	0.00065	0.44978	0
tRNA_Arg_ACG_1	Arg	ACG	39	39	GATCA	0.431415	0.000232	0.490359	0	0.403673	0.00022	0.45601	0
tRNA_Arg_ACG_1	Arg	ACG	54	54	GGTTC	0.61419	0.000335	0.677854	0	0.606038	0.000492	0.681963	0
tRNA_Arg_ACG_1	Arg	ACG	55	55	GTTCG	0.818396	0.001189	0.955366	0	0.812344	0.000879	0.952776	0
tRNA_Arg_ACG_2	Arg	ACG	27	27	CGTCT	0.182314	0.000497	0.201	1.26e-117	0.125364	0.000682	0.13124	1.59e-70
tRNA_Arg_ACG_2	Arg	ACG	39	39	GATCA	0.300563	0.000341	0.33826	0	0.234929	0.000157	0.260767	0
tRNA_Arg_ACG_2	Arg	ACG	54	54	GGTTC	0.492344	0.00023	0.543	0	0.437754	0.000366	0.492	0
tRNA_Arg_ACG_2	Arg	ACG	55	55	GTTCG	0.746945	0.000361	0.871588	0	0.716835	0.000272	0.840333	0
tRNA_Arg_CCG_1	Arg	CCG	27	27	CGTCT	0.546834	0.000219	0.642311	0	0.481065	0.000557	0.557598	0
tRNA_Arg_CCG_1	Arg	CCG	39	39	GATCA	0.621143	0.000201	0.710893	0	0.597773	0.000169	0.68059	0
tRNA_Arg_CCG_1	Arg	CCG	54	54	GGTTC	0.107429	0.000377	0.115884	0	0.11188	0.000299	0.124664	0
tRNA_Arg_CCG_1	Arg	CCG	55	55	GTTCG	0.802897	0.000178	0.937193	0	0.80495	0.000171	0.944071	0
tRNA_Arg_CCG_2	Arg	CCG	27	27	CATCA	0.85946	0.000185	0.977597	0	0.856168	0.000242	0.973174	0
tRNA_Arg_CCG_2	Arg	CCG	50	50	TGTGG	0.267304	0.000281	0.294023	0	0.266749	0.000248	0.295642	0
tRNA_Arg_CCG_2	Arg	CCG	55	55	GTTCG	0.83706	0.000229	0.977251	0	0.841935	0.000182	0.987614	0
tRNA_Arg_CCT_1	Arg	CCT	28	28	ACTGG	0.280091	0.000212	0.314219	0	0.281097	7.49e-05	0.315247	0
tRNA_Arg_CCT_1	Arg	CCT	54	54	GGTTC	0.107953	0.000395	0.116465	0	0.107957	0.000273	0.12024	0
tRNA_Arg_CCT_1	Arg	CCT	55	55	GTTCG	0.814622	0.000101	0.950941	0	0.810452	0.000348	0.950549	0
tRNA_Arg_CCT_1	Arg	CCT	72	72	GGTAC	0.761149	0.000466	0.847588	0	0.753455	0.000213	0.846894	0
tRNA_Arg_CCT_2	Arg	CCT	28	28	ACTGG	0.346209	0.000308	0.390029	0	0.347442	0.000143	0.391725	0
tRNA_Arg_CCT_2	Arg	CCT	50	50	TGTGG	0.166701	0.000175	0.182093	0	0.183162	0.000528	0.201989	0
tRNA_Arg_CCT_2	Arg	CCT	54	54	GGTTC	0.203488	9.46e-05	0.222408	0	0.193123	0.000126	0.216288	0
tRNA_Arg_CCT_2	Arg	CCT	55	55	GTTCG	0.803163	0.000337	0.937505	0	0.791843	0.000193	0.92864	0
tRNA_Arg_CCT_2	Arg	CCT	72	72	GGTGC	0.724306	0.002026	0.831568	0	0.690783	0.000282	0.7987	0
tRNA_Arg_CCT_3	Arg	CCT	27	27	CATTG	0.314815	0.000153	0.352219	0	0.33378	0.00011	0.372562	0
tRNA_Arg_CCT_3	Arg	CCT	28	28	ATTGG	0.392298	7.65e-05	0.424806	0	0.436842	0.000109	0.477579	0
tRNA_Arg_CCT_3	Arg	CCT	54	54	GGTTC	0.177555	0.000633	0.19365	0	0.185138	0.000223	0.207283	0
tRNA_Arg_CCT_3	Arg	CCT	55	55	GTTCG	0.820788	0	0.958171	0	0.821507	0.000232	0.963564	0
tRNA_Arg_CCT_3	Arg	CCT	72	72	GGTAC	0.784906	0.000147	0.874305	0	0.749363	0.000402	0.842279	0
tRNA_Arg_CCT_4	Arg	CCT	27	27	CATTG	0.357355	6e-05	0.40043	0	0.333612	9.78e-05	0.372374	0
tRNA_Arg_CCT_4	Arg	CCT	28	28	ATTGG	0.648069	0.000149	0.704917	0	0.607592	1.95e-05	0.666153	0
tRNA_Arg_CCT_4	Arg	CCT	50	50	TGTGG	0.710846	0.000215	0.787504	0	0.701479	0.00027	0.782725	0
tRNA_Arg_CCT_4	Arg	CCT	55	55	GTTCG	0.834476	0.000241	0.974221	0	0.826717	7.95e-05	0.969698	0
tRNA_Arg_CCT_4	Arg	CCT	72	72	GGTGC	0.719929	0.000722	0.826525	0	0.69471	0.000562	0.803269	0
tRNA_Arg_TCG_1	Arg	TCG	27	27	CGTCT	0.4655	0.000654	0.544	0	0.426702	0.000447	0.492436	0
tRNA_Arg_TCG_1	Arg	TCG	39	39	GATCA	0.582727	0.00017	0.66624	0	0.558611	0.000469	0.635278	0
tRNA_Arg_TCG_1	Arg	TCG	54	54	GGTTC	0.608777	0.000236	0.671851	0	0.612029	0.000222	0.68872	0
tRNA_Arg_TCG_1	Arg	TCG	55	55	GTTCG	0.804943	0.000169	0.939592	0	0.811948	7.42e-05	0.95231	0
tRNA_Arg_TCG_2	Arg	TCG	27	27	CGTCT	0.385246	0.000561	0.447	2.22e-50	0.447154	0	0.516951	2.52e-63
tRNA_Arg_TCG_2	Arg	TCG	39	39	GATCA	0.516216	0	0.589	0	0.514731	0.000166	0.585	0
tRNA_Arg_TCG_2	Arg	TCG	54	54	GGTTC	0.47617	0.000191	0.524797	0	0.486842	0	0.547537	0
tRNA_Arg_TCG_2	Arg	TCG	55	55	GTTCG	0.799571	9.87e-05	0.933293	0	0.797641	0.000634	0.935466	0
tRNA_Arg_TCG_2	Arg	TCG	72	72	GTTAC	0.849891	0.000314	0.955687	0	0.813762	0	0.919415	0
tRNA_Arg_TCG_3	Arg	TCG	27	27	CGTCT	0.601392	0.000706	0.70831	0	0.611111	0.000448	0.713476	0
tRNA_Arg_TCG_3	Arg	TCG	39	39	GATCA	0.540954	0.000329	0.617684	0	0.519781	0.000214	0.590351	0
tRNA_Arg_TCG_3	Arg	TCG	55	55	GTTCG	0.778166	0.000126	0.908195	0	0.783359	2.7e-05	0.918652	0
tRNA_Arg_TCG_4	Arg	TCG	27	27	CGTCT	0.573333	0.000687	0.674	7.13e-56	0.464286	0.000713	0.537	1.06e-30
tRNA_Arg_TCG_4	Arg	TCG	39	39	GATCA	0.317365	0	0.358	7.62e-63	0.323077	0.000322	0.363	2.69e-50
tRNA_Arg_TCG_4	Arg	TCG	54	54	GGTTC	0.316062	0	0.347	4.96e-103	0.341615	0.000391	0.384	8.82e-114
tRNA_Arg_TCG_4	Arg	TCG	55	55	GTTCG	0.713514	0	0.832	6.64e-275	0.68	0.000429	0.797	3.2e-216
tRNA_Arg_TCG_4	Arg	TCG	72	72	GTTAC	0.833333	0	0.937	1.04e-121	0.641791	0	0.724	2.15e-91
tRNA_Arg_TCG_5	Arg	TCG	27	27	CGTCT	0.466667	0.000214	0.545	8.5e-66	0.435294	0.000598	0.502735	3.39e-42
tRNA_Arg_TCG_5	Arg	TCG	39	39	GATCA	0.434447	0.000371	0.494	2.38e-227	0.355014	0.000209	0.399709	4.25e-162
tRNA_Arg_TCG_5	Arg	TCG	54	54	GGTTC	0.308031	0.000122	0.338	0	0.313351	0.000174	0.352	0
tRNA_Arg_TCG_5	Arg	TCG	55	55	GTTCG	0.728477	0.000249	0.85	0	0.757123	0.000176	0.888	0
tRNA_Arg_TCG_5	Arg	TCG	72	72	GTTGC	0.291045	0.000232	0.327	3.15060227630859e-318	0.296412	0.000442	0.334	2.75e-260
tRNA_Arg_TCT_1	Arg	TCT	27	27	CATTG	0.666488	0.000275	0.750767	0	0.64772	0.000213	0.725228	0
tRNA_Arg_TCT_1	Arg	TCT	28	28	ATTGG	0.52818	0.00015	0.573619	0	0.458333	0.000193	0.501313	0
tRNA_Arg_TCT_1	Arg	TCT	36	36	TCTAA	0.658337	0.00023	0.756167	0	0.657464	0.000162	0.739163	0
tRNA_Arg_TCT_1	Arg	TCT	40	40	ATTCA	0.650686	0.000194	0.735317	0	0.607282	0.000204	0.679094	0
tRNA_Arg_TCT_1	Arg	TCT	54	54	GGTTC	0.523585	0.000355	0.577378	0	0.516705	0.000347	0.581216	0
tRNA_Arg_TCT_1	Arg	TCT	55	55	GTTCG	0.792288	0.00192	0.924754	0	0.7871	0.00177	0.923057	0
tRNA_Arg_TCT_2	Arg	TCT	27	27	CATTG	0.777372	0.000452	0.876431	0	0.741071	4.72e-05	0.830094	0
tRNA_Arg_TCT_2	Arg	TCT	28	28	ATTGG	0.54529	0.000104	0.592357	0	0.57424	4.7e-05	0.629319	0
tRNA_Arg_TCT_2	Arg	TCT	36	36	TCTAA	0.651778	0.00029	0.748566	0	0.651188	0.000306	0.732097	0
tRNA_Arg_TCT_2	Arg	TCT	40	40	ATTCA	0.628436	0.000209	0.709921	0	0.608178	0	0.680107	0
tRNA_Arg_TCT_2	Arg	TCT	54	54	GGTTC	0.446768	0.000129	0.492192	0	0.43311	0.000214	0.486939	0
tRNA_Arg_TCT_2	Arg	TCT	55	55	GTTCG	0.804777	0.000326	0.939398	0	0.799264	0.000174	0.937377	0
tRNA_Arg_TCT_3	Arg	TCT	27	27	CATTG	0.773463	0.000136	0.872001	0	0.733696	0.000186	0.821809	0
tRNA_Arg_TCT_3	Arg	TCT	28	28	ATTGG	0.661316	6.79e-05	0.719424	0	0.676311	9.28e-05	0.742046	0
tRNA_Arg_TCT_3	Arg	TCT	36	36	TCTAA	0.693522	0.000189	0.796944	0	0.666667	0.000387	0.749525	0
tRNA_Arg_TCT_3	Arg	TCT	40	40	ATTCA	0.698419	0.000146	0.789798	0	0.708257	0.000391	0.793222	0
tRNA_Arg_TCT_3	Arg	TCT	54	54	GGTTC	0.120747	0.000246	0.130653	0	0.129488	0.000206	0.144522	0
tRNA_Arg_TCT_3	Arg	TCT	55	55	GTTCG	0.801874	0.000156	0.935994	0	0.813419	8.33e-05	0.954042	0
tRNA_Arg_TCT_5	Arg	TCT	27	27	CATTG	0.382979	0	0.429	4.9e-30	0.357143	0	0.399	1.17e-28
tRNA_Arg_TCT_5	Arg	TCT	28	28	ATTGG	0.222222	0.000268	0.239	1.03e-13	0.166667	0.000403	0.179	8.82e-09
tRNA_Arg_TCT_5	Arg	TCT	36	36	TCTAA	0.521739	0	0.598	3.08e-20	0.333333	0	0.374	9.5e-16
tRNA_Arg_TCT_5	Arg	TCT	55	55	GTTCG	0.382353	0	0.444	2.29e-22	0.424242	0	0.496	7.2e-26
tRNA_Asn_GTT_1	Asn	GTT	28	27	CGTTC	0.551282	0.000324	0.701598	0	0.42435	0.000256	0.554136	0
tRNA_Asn_GTT_1	Asn	GTT	29	28	GTTCG	0.221707	0	0.256	0	0.175455	8.41e-05	0.203	9.57e-252
tRNA_Asn_GTT_1	Asn	GTT	56	55	GTTCG	0.797848	0.000485	0.931273	0	0.7759	0.000399	0.909871	0
tRNA_Asn_GTT_2	Asn	GTT	28	27	CGTTC	0.766043	0.000339	0.97678	0	0.715811	0.000372	0.938116	0
tRNA_Asn_GTT_2	Asn	GTT	29	28	GTTCG	0.154829	0.000111	0.177311	0	0.164412	0.000309	0.189962	0
tRNA_Asn_GTT_2	Asn	GTT	56	55	GTTCG	0.794999	0.000217	0.927933	0	0.794087	0.000321	0.931282	0
tRNA_Asn_GTT_3	Asn	GTT	28	27	CATTC	0.671547	1.61e-05	0.766066	0	0.626667	6.14e-05	0.717616	0
tRNA_Asn_GTT_3	Asn	GTT	29	28	ATTCG	0.213416	7.94e-05	0.241749	0	0.208736	8.07e-05	0.235797	0
tRNA_Asn_GTT_3	Asn	GTT	56	55	GTTCG	0.788502	0.000218	0.920315	0	0.790674	0.00033	0.927264	0
tRNA_Asn_GTT_4	Asn	GTT	28	27	CGTTC	0.712256	0.000346	0.90786	0	0.62709	0.000224	0.821232	0
tRNA_Asn_GTT_4	Asn	GTT	29	28	GTTCG	0.24359	0	0.281	1.8e-305	0.217903	0.000222	0.253	1.42e-273
tRNA_Asn_GTT_4	Asn	GTT	56	55	GTTCG	0.755349	0.000243	0.881442	0	0.741143	0.000336	0.868951	0
tRNA_Asn_GTT_5	Asn	GTT	28	27	CGTTC	0.555556	0	0.707	1.53e-123	0.473684	0	0.619	1.55e-97
tRNA_Asn_GTT_5	Asn	GTT	29	28	GTTCG	0.100529	0.003247	0.114	1.84e-20	0.074286	0	0.083856	2.42e-13
tRNA_Asn_GTT_5	Asn	GTT	56	55	GTTCG	0.712963	0	0.832	0	0.708837	0	0.831	0
tRNA_Asn_GTT_7	Asn	GTT	28	27	CGTTC	0.784351	0.000275	1	0	0.665854	0.000196	0.872301	0
tRNA_Asn_GTT_7	Asn	GTT	29	28	GTTCG	0.111111	0	0.126	5.88e-110	0.087324	0	0.0992	3.89e-66
tRNA_Asn_GTT_7	Asn	GTT	56	55	GTTCG	0.783118	0.000127	0.914002	0	0.785921	0.000185	0.921668	0
tRNA_Asp_GTC_1	Asp	GTC	13	13	TATAG	0.842839	0.000132	0.954131	0	0.848593	0.000132	0.940272	0
tRNA_Asp_GTC_1	Asp	GTC	54	55	GTTCA	0.848943	0.000323	0.954302	0	0.843771	0.00027	0.945944	0
tRNA_Asp_GTC_2	Asp	GTC	13	13	TATAG	0.842676	0.000153	0.953945	0	0.84613	0.000133	0.937515	0
tRNA_Asp_GTC_2	Asp	GTC	54	55	GTTCG	0.846854	0.000326	0.988734	0	0.847998	0.000305	0.994752	0
tRNA_Asp_GTC_3	Asp	GTC	13	13	TATAG	0.835968	0	0.946305	0	0.838313	0	0.928764	0
tRNA_Asp_GTC_3	Asp	GTC	54	55	GTTCG	0.799759	0.000146	0.933514	0	0.806761	7.78e-05	0.946204	0
tRNA_Cys_GCA_11	Cys	GCA	26	27	CATTT	0.621622	0.000499	0.706	1.34e-181	0.616438	0	0.691	9.68e-215
tRNA_Cys_GCA_11	Cys	GCA	27	28	ATTTG	0.537815	0	0.593	1.1e-98	0.531646	0.000649	0.596	8.31e-129
tRNA_Cys_GCA_11	Cys	GCA	38	39	GATCA	0.345205	0.000132	0.39	4.5e-154	0.34689	0.000158	0.39031	1.35e-177
tRNA_Cys_GCA_11	Cys	GCA	54	55	GTTCA	0.704506	0	0.791	0	0.712275	0.00016	0.798	0
tRNA_Cys_GCA_14	Cys	GCA	26	27	CATTT	0.780864	0	0.887319	0	0.767123	0	0.860409	0
tRNA_Cys_GCA_14	Cys	GCA	27	28	ATTTG	0.780415	0.000479	0.864811	0	0.703209	0	0.79177	0
tRNA_Cys_GCA_14	Cys	GCA	38	39	GATCA	0.293594	0.000598	0.33	5.78e-188	0.272861	0.000637	0.304655	5.7e-204
tRNA_Cys_GCA_14	Cys	GCA	54	55	GTTCA	0.683383	0	0.767	0	0.651401	0.000341	0.729	0
tRNA_Cys_GCA_17	Cys	GCA	26	27	CATTT	0.694517	0	0.789097	0	0.693023	0	0.777145	0
tRNA_Cys_GCA_17	Cys	GCA	27	28	ATTTG	0.552826	0	0.609941	0	0.544053	0.00071	0.610463	0
tRNA_Cys_GCA_17	Cys	GCA	38	39	GATCA	0.585294	0	0.669	0	0.549575	0.000471	0.624823	0
tRNA_Cys_GCA_17	Cys	GCA	54	55	GTTCA	0.793434	0.000921	0.891662	0	0.761131	0	0.852937	0
tRNA_Cys_GCA_2	Cys	GCA	26	27	CATTT	0.499366	9.62e-05	0.56711	0	0.456383	0.000158	0.511237	0
tRNA_Cys_GCA_2	Cys	GCA	27	28	ATTTG	0.555143	0.000192	0.612535	0	0.476091	0.000435	0.533042	0
tRNA_Cys_GCA_2	Cys	GCA	38	39	GATCA	0.532225	0.000421	0.608	0	0.49331	0.000377	0.559723	0
tRNA_Cys_GCA_2	Cys	GCA	54	55	GTTCA	0.73481	0.000423	0.825508	0	0.723487	0.000187	0.81057	0
tRNA_Cys_GCA_4	Cys	GCA	26	27	CATTT	0.351801	5.21e-05	0.399	2.84e-291	0.312821	0	0.35	3.47e-243
tRNA_Cys_GCA_4	Cys	GCA	27	28	ATTTG	0.518817	5.2e-05	0.572	2.3e-292	0.479616	6.44e-05	0.537	1.22e-293
tRNA_Cys_GCA_4	Cys	GCA	38	39	GATCA	0.461853	0.000217	0.526	0	0.503836	6.12e-05	0.571902	0
tRNA_Cys_GCA_4	Cys	GCA	54	55	GTTCA	0.836447	0.000261	0.940201	0	0.825997	0.000381	0.92594	0
tRNA_Cys_GCA_5	Cys	GCA	27	27	CATTT	0.78714	0	0.894458	0	0.737327	0	0.826928	0
tRNA_Cys_GCA_5	Cys	GCA	28	28	ATTTG	0.680346	0	0.752747	0	0.689189	0	0.775799	0
tRNA_Cys_GCA_5	Cys	GCA	39	39	GATCA	0.465839	0.000222	0.53	2.25467679991247e-311	0.475442	0.000258	0.539049	0
tRNA_Cys_GCA_5	Cys	GCA	55	55	GTTCA	0.714832	0.000121	0.802963	0	0.686099	0.000142	0.768491	0
tRNA_Cys_GCA_6	Cys	GCA	26	27	CATTT	0.333333	0	0.378	2.1e-86	0.554622	0	0.622	4.47e-153
tRNA_Cys_GCA_6	Cys	GCA	27	28	ATTTG	0.366337	0.000855	0.401	3.2e-49	0.646552	0	0.727	1.6e-124
tRNA_Cys_GCA_6	Cys	GCA	38	39	GATCA	0.435484	0	0.495	9.68e-37	0.470588	0.000668	0.533	6.96e-45
tRNA_Cys_GCA_6	Cys	GCA	54	55	GTTCA	0.567797	0.001125	0.637	4.73e-132	0.584507	0	0.654	4.81e-165
tRNA_Cys_GCA_7	Cys	GCA	27	27	CATTT	0.617143	0	0.701	1.69e-283	0.570248	0.000423	0.639185	4.99006302299659e-322
tRNA_Cys_GCA_7	Cys	GCA	28	28	ATTTG	0.530055	0	0.584	1.81e-148	0.4	0	0.446	1.22e-139
tRNA_Cys_GCA_7	Cys	GCA	39	39	GATCA	0.368039	0.000245	0.417	7.68e-191	0.373444	0	0.421	2.76e-227
tRNA_Cys_GCA_7	Cys	GCA	55	55	GTTCA	0.7031	0.000127	0.79	0	0.744461	0.000294	0.834	0
tRNA_Cys_GCA_8	Cys	GCA	26	27	CATTT	0.662651	0	0.753	3.93e-294	0.631285	0	0.707771	2.51e-271
tRNA_Cys_GCA_8	Cys	GCA	27	28	ATTTG	0.603448	0.000254	0.667	2.84e-169	0.551351	0	0.619	1.37e-158
tRNA_Cys_GCA_8	Cys	GCA	38	39	GATCA	0.40281	0	0.457	3.35e-224	0.458904	0.000379	0.52	1.63e-276
tRNA_Cys_GCA_8	Cys	GCA	54	55	GTTCA	0.713	0.000233	0.801	0	0.690882	0	0.774	0
tRNA_Gln_CTG_1	Gln	CTG	13	13	TGTAA	0.834512	0.000592	0.941991	0	0.836434	0.000302	0.97807	0
tRNA_Gln_CTG_1	Gln	CTG	28	28	TCTGG	0.72069	0.000238	0.824193	0	0.717689	0.000163	0.829803	0
tRNA_Gln_CTG_1	Gln	CTG	39	39	AATCC	0.855106	0.000937	0.971029	0	0.854146	0.00116	0.962736	0
tRNA_Gln_CTG_1	Gln	CTG	53	54	AGTTC	0.301	0.000383	0.336533	0	0.292	0.000353	0.327582	0
tRNA_Gln_CTG_1	Gln	CTG	54	55	GTTCA	0.873642	0.00085	0.982174	0	0.870396	0.001034	0.97591	0
tRNA_Gln_CTG_2	Gln	CTG	13	13	TGTAA	0.829043	0.000482	0.935781	0	0.836233	8.57e-05	0.977835	0
tRNA_Gln_CTG_2	Gln	CTG	28	28	TCTGG	0.682253	0.000154	0.780164	0	0.693444	5.66e-05	0.801627	0
tRNA_Gln_CTG_2	Gln	CTG	39	39	AATCC	0.837601	0.000943	0.949508	0	0.840105	0.001001	0.945601	0
tRNA_Gln_CTG_2	Gln	CTG	53	54	AGTTC	0.135365	0.000265	0.148627	0	0.128744	0.000361	0.141677	0
tRNA_Gln_CTG_2	Gln	CTG	54	55	GTTCA	0.857684	0.000367	0.964166	0	0.852574	0.00052	0.955852	0
tRNA_Gln_CTG_3	Gln	CTG	13	13	TGTAA	0.733753	0	0.827573	0	0.742213	0.000169	0.867574	0
tRNA_Gln_CTG_3	Gln	CTG	28	28	TCTGG	0.449259	6.13e-05	0.513274	0	0.432494	0.000396	0.498364	0
tRNA_Gln_CTG_3	Gln	CTG	39	39	AATCC	0.780605	0.000635	0.879438	0	0.77242	0.000343	0.862999	0
tRNA_Gln_CTG_3	Gln	CTG	54	55	GTTCG	0.827509	0.000606	0.966052	0	0.808913	0.00095	0.948737	0
tRNA_Gln_CTG_4	Gln	CTG	13	13	TGTAA	0.849492	0.000151	0.959002	0	0.839641	0	0.981831	0
tRNA_Gln_CTG_4	Gln	CTG	28	28	TCTGG	0.38931	0.000136	0.444603	0	0.390967	0	0.450103	0
tRNA_Gln_CTG_4	Gln	CTG	39	39	AATCC	0.828812	0.000287	0.938703	0	0.836447	0.000355	0.941136	0
tRNA_Gln_CTG_4	Gln	CTG	54	55	GTTCG	0.824552	0.001754	0.962584	0	0.837037	0.000588	0.981848	0
tRNA_Gln_CTG_5	Gln	CTG	13	13	TGTAA	0.774336	0	0.873657	0	0.792564	0	0.926622	0
tRNA_Gln_CTG_5	Gln	CTG	28	28	TCTGG	0.57797	0.000174	0.661	0	0.582923	0	0.673185	0
tRNA_Gln_CTG_5	Gln	CTG	39	39	AATCC	0.743852	0.000702	0.834	4.95808488394805e-314	0.698824	0.000325	0.773184	1.43e-243
tRNA_Gln_CTG_5	Gln	CTG	53	54	AGTTC	0.311189	0	0.349	1.87e-262	0.288248	0	0.323	1.24e-193
tRNA_Gln_CTG_5	Gln	CTG	54	55	GTTCA	0.763066	0.001802	0.857	0	0.781182	0	0.876	0
tRNA_Gln_CTG_6	Gln	CTG	13	13	TGTAA	0.759245	0	0.85652	0	0.755335	0	0.882963	0
tRNA_Gln_CTG_6	Gln	CTG	28	28	TCTGG	0.527059	0.000408	0.602392	0	0.541091	0	0.62457	0
tRNA_Gln_CTG_6	Gln	CTG	39	39	AATCC	0.76474	0.000382	0.859933	0	0.767031	0.000949	0.856422	0
tRNA_Gln_CTG_6	Gln	CTG	53	54	AGTTC	0.201051	0.000704	0.223324	0	0.192817	0	0.214524	0
tRNA_Gln_CTG_6	Gln	CTG	54	55	GTTCA	0.830894	0.00142	0.933934	0	0.831674	0	0.93233	0
tRNA_Gln_TTG_1	Gln	TTG	13	13	TGTAA	0.842956	0.000126	0.95158	0	0.825834	0	0.965639	0
tRNA_Gln_TTG_1	Gln	TTG	28	28	TCTGG	0.754421	0.000292	0.862831	0	0.762521	7.19e-05	0.881905	0
tRNA_Gln_TTG_1	Gln	TTG	39	39	AATCC	0.808178	0.001046	0.913336	0	0.803838	0.001162	0.901341	0
tRNA_Gln_TTG_1	Gln	TTG	53	54	AGTTC	0.407718	0.000548	0.45834	0	0.415101	0.00032	0.467244	0
tRNA_Gln_TTG_1	Gln	TTG	54	55	GTTCA	0.808972	0.000722	0.909196	0	0.804625	0.001054	0.901887	0
tRNA_Gln_TTG_2	Gln	TTG	13	13	TGTAA	0.804438	0.000152	0.90784	0	0.833824	0	0.975009	0
tRNA_Gln_TTG_2	Gln	TTG	28	28	TCTGG	0.658971	0.000127	0.753495	0	0.689757	0	0.797342	0
tRNA_Gln_TTG_2	Gln	TTG	39	39	AATCC	0.854307	0.001239	0.970047	0	0.851531	0.000566	0.959545	0
tRNA_Gln_TTG_2	Gln	TTG	54	55	GTTCG	0.792846	0.000871	0.925408	0	0.820732	0.001658	0.962652	0
tRNA_Gln_TTG_3	Gln	TTG	13	13	TGTAA	0.847452	0.000247	0.956685	0	0.84686	6.81e-05	0.990297	0
tRNA_Gln_TTG_3	Gln	TTG	28	28	TCTGG	0.763843	4.02e-05	0.873624	0	0.760662	0.00028	0.879744	0
tRNA_Gln_TTG_3	Gln	TTG	39	39	AATCC	0.803256	0.000665	0.907285	0	0.799257	0.000651	0.89575	0
tRNA_Gln_TTG_3	Gln	TTG	53	54	AGTTC	0.331951	0.000383	0.37218	0	0.357337	0.000294	0.401571	0
tRNA_Gln_TTG_3	Gln	TTG	54	55	GTTCA	0.806782	0.000677	0.906725	0	0.816199	0.000986	0.914913	0
tRNA_Glu_CTC_1	Glu	CTC	13	13	TCTAG	0.81286	0.000124	0.924072	0	0.817032	0.000116	0.927505	0
tRNA_Glu_CTC_1	Glu	CTC	54	55	GTTCG	0.766081	0.000287	0.894025	0	0.76665	0.000242	0.898981	0
tRNA_Glu_CTC_2	Glu	CTC	13	13	TCTAG	0.800982	8.12e-05	0.910442	0	0.80186	0.000119	0.910124	0
tRNA_Glu_CTC_2	Glu	CTC	54	55	GTTCG	0.731214	0.000206	0.853142	0	0.734003	0.000175	0.860545	0
tRNA_Glu_TTC_1	Glu	TTC	13	13	TCTAG	0.829817	0.00014	0.94353	0	0.829604	0.000173	0.941908	0
tRNA_Glu_TTC_1	Glu	TTC	32	32	GGTTT	0.84444	0.000137	0.941307	0	0.847035	9.38e-05	0.948797	0
tRNA_Glu_TTC_1	Glu	TTC	54	55	GTTCG	0.834304	0.000735	0.974019	0	0.834122	0.00062	0.978416	0
tRNA_Glu_TTC_14	Glu	TTC	13	13	TCTAG	0.755759	0.000151	0.858548	0	0.766542	9.14e-05	0.869664	0
tRNA_Glu_TTC_14	Glu	TTC	34	34	CTTTC	0.358688	0.004654	0.398105	0	0.399864	0.004802	0.446239	0
tRNA_Glu_TTC_14	Glu	TTC	54	55	GTTCG	0.663346	0	0.773565	0	0.667939	0.000165	0.782768	0
tRNA_Glu_TTC_2	Glu	TTC	13	13	TCTAG	0.835527	0.00017	0.950082	0	0.835165	7.76e-05	0.948278	0
tRNA_Glu_TTC_2	Glu	TTC	32	32	GGTTT	0.85019	0.00011	0.947728	0	0.854472	7.42e-05	0.957139	0
tRNA_Glu_TTC_2	Glu	TTC	54	55	GTTCG	0.770798	0.000349	0.899556	0	0.766877	0.000367	0.899248	0
tRNA_Glu_TTC_3	Glu	TTC	13	13	TCTAG	0.796549	0.000112	0.905355	0	0.80036	6.53e-05	0.908406	0
tRNA_Glu_TTC_3	Glu	TTC	54	55	GTTCG	0.784932	0.000302	0.916129	0	0.795512	0.000279	0.93296	0
tRNA_Glu_TTC_4	Glu	TTC	13	13	TCTAG	0.812435	4.53e-05	0.923584	0	0.817222	0.000182	0.927723	0
tRNA_Glu_TTC_4	Glu	TTC	54	55	GTTCG	0.751675	0.000352	0.877134	0	0.762166	0.000249	0.893702	0
tRNA_Gly_CCC_1	Gly	CCC	53	55	GTTCA	0.854087	0.000191	0.960107	0	0.854367	0.000242	0.95787	0
tRNA_Gly_CCC_2	Gly	CCC	13	13	TGTAG	0.835524	0.000241	0.93061	0	0.835115	0.000217	0.931176	0
tRNA_Gly_CCC_2	Gly	CCC	38	39	ATTCT	0.868245	0.00052	0.968575	0	0.870709	0.000504	0.968933	0
tRNA_Gly_CCC_2	Gly	CCC	53	55	GTTCG	0.810445	0.000594	0.946044	0	0.804021	0.000589	0.942978	0
tRNA_Gly_GCC_1	Gly	GCC	53	55	GTTCG	0.840491	0.000988	0.981273	0	0.84193	0.000926	0.987608	0
tRNA_Gly_GCC_2	Gly	GCC	53	55	GTTCG	0.839831	0.00126	0.9805	0	0.841343	0.001226	0.986917	0
tRNA_Gly_GCC_3	Gly	GCC	53	55	GTTTG	0.53607	0.000127	0.591933	0	0.535448	0.000329	0.596664	0
tRNA_Gly_TCC_1	Gly	TCC	13	13	TATAG	0.839091	0.000135	0.949862	0	0.840434	0.00023	0.931138	0
tRNA_Gly_TCC_1	Gly	TCC	54	55	GTTCG	0.847532	0.000204	0.989529	0	0.846447	0.000123	0.992926	0
tRNA_Gly_TCC_2	Gly	TCC	13	13	TATAG	0.841889	0.000433	0.953049	0	0.843603	0.000351	0.934686	0
tRNA_Gly_TCC_2	Gly	TCC	54	55	GTTCG	0.854736	0.00047	0.997976	0	0.846869	0.000289	0.993423	0
tRNA_Gly_TCC_3	Gly	TCC	13	13	TATAG	0.836126	0.000114	0.946485	0	0.836621	0.000157	0.92687	0
tRNA_Gly_TCC_3	Gly	TCC	54	55	GTTCG	0.849211	0.000269	0.991498	0	0.843862	0.000273	0.989883	0
tRNA_His_GTG_1	His	GTG	14	13	TATAG	0.849039	0.000159	0.961193	0	0.848932	0.000141	0.940652	0
tRNA_His_GTG_1	His	GTG	29	28	TCTGC	0.132992	0.000381	0.144142	0	0.127232	0.000347	0.139569	0
tRNA_His_GTG_1	His	GTG	55	55	GTTCG	0.820927	0.000254	0.958	0	0.817517	0.000242	0.958867	0
tRNA_Ile_AAT_1	Ile	AAT	28	27	CGTGG	0.393701	0	0.462313	1.17e-229	0.3083	0.030769	0.360179	8.93e-203
tRNA_Ile_AAT_1	Ile	AAT	56	55	GTTCG	0.774949	0	0.904	0	0.762702	0.00017	0.894	0
tRNA_Ile_AAT_2	Ile	AAT	28	27	CGTGG	0.157143	0.000117	0.184	1.45e-20	0.193182	0.000134	0.226	1.39e-40
tRNA_Ile_AAT_2	Ile	AAT	56	55	GTTCG	0.723614	0.000143	0.844	0	0.734549	0	0.861188	0
tRNA_Ile_AAT_3	Ile	AAT	28	27	CGTGG	0.269231	0	0.316	5.57e-15	0.268293	0	0.313	3.97e-28
tRNA_Ile_AAT_3	Ile	AAT	31	30	GGTGC	0.111111	0	0.125	2.81e-05	0.145455	0	0.164	1.32e-09
tRNA_Ile_AAT_3	Ile	AAT	56	55	GTTCG	0.726606	0	0.848	0	0.721058	0	0.845305	0
tRNA_Ile_AAT_4	Ile	AAT	28	27	CGTGG	0.196721	0	0.23	1.14e-23	0.145161	0	0.169	1.99e-20
tRNA_Ile_AAT_4	Ile	AAT	56	55	GTTCG	0.736932	0.000301	0.86	0	0.761029	0	0.892363	0
tRNA_Ile_AAT_5	Ile	AAT	28	27	CGTGG	0.117347	3.62e-05	0.137025	1.44e-78	0.107452	7.93e-05	0.12527	7.02e-130
tRNA_Ile_AAT_5	Ile	AAT	56	55	GTTCG	0.735165	0.000174	0.858	0	0.720579	6.53e-05	0.845	0
tRNA_Ile_AAT_7	Ile	AAT	28	27	CGTGG	0.114286	3.57e-05	0.133	4.6e-07	0.048387	0	0.0562	1.61e-05
tRNA_Ile_AAT_7	Ile	AAT	56	55	GTTCG	0.759136	0.000128	0.886	0	0.756211	3.62e-05	0.886691	0
tRNA_Ile_AAT_8	Ile	AAT	28	27	CGTGG	0.605263	0.000292	0.711	6.1e-235	0.429412	0.000107	0.501829	7.73e-203
tRNA_Ile_AAT_8	Ile	AAT	31	30	GGTGC	0.404348	8.93e-05	0.463	8.64e-174	0.386831	0	0.445	2.44e-153
tRNA_Ile_AAT_8	Ile	AAT	56	55	GTTCG	0.76736	0.000156	0.896	0	0.76973	0	0.903	0
tRNA_Ile_TAT_1	Ile	TAT	31	30	GGTAC	0.356522	0	0.393	1.61e-55	0.319444	0	0.357445	6.99e-41
tRNA_Ile_TAT_1	Ile	TAT	35	34	CTTAT	0.575163	0	0.64	7.05e-140	0.588889	0.000667	0.654	3.17e-85
tRNA_Ile_TAT_1	Ile	TAT	40	39	AATGC	0.720551	0.000344	0.832	0	0.626953	0.000256	0.725	0
tRNA_Ile_TAT_1	Ile	TAT	56	55	GTTCG	0.810782	0	0.946	0	0.776285	0.000232	0.910324	0
tRNA_Ile_TAT_2	Ile	TAT	31	30	GGTAC	0.346734	0.00141	0.382	4.26e-92	0.42439	0.001301	0.475796	1.11e-166
tRNA_Ile_TAT_2	Ile	TAT	35	34	CTTAT	0.574074	0.000239	0.639	7.25e-295	0.586957	0.000696	0.652	2.55e-302
tRNA_Ile_TAT_2	Ile	TAT	40	39	AATGC	0.709503	0.00039	0.81958	0	0.63789	0.000111	0.738155	0
tRNA_Ile_TAT_2	Ile	TAT	56	55	GTTCG	0.797365	0.000268	0.931	0	0.797312	0.00058	0.935	0
tRNA_Leu_AAG_1	Leu	AAG	21	20B	TCTAA	0.460751	0.000769	0.527	1.37e-214	0.455108	0.001051	0.511338	0
tRNA_Leu_AAG_1	Leu	AAG	33	32	GATTA	0.213904	0.000362	0.229	1.12e-31	0.270833	0.000786	0.292	2.54e-58
tRNA_Leu_AAG_1	Leu	AAG	40	39	GCTCC	0.11418	0.003596	0.097904	1.59e-18	0.122093	0.002487	0.106521	9.85e-27
tRNA_Leu_AAG_1	Leu	AAG	47	e12	TCTCT	0.449701	0.000434	0.518	0	0.461375	0.000184	0.537	0
tRNA_Leu_AAG_1	Leu	AAG	64	55	GTTCG	0.674328	0	0.786	0	0.712069	0.000197	0.834722	0
tRNA_Leu_AAG_2	Leu	AAG	21	20B	TCTAA	0.59383	0.00121	0.681409	0	0.591038	0.001073	0.664377	0
tRNA_Leu_AAG_2	Leu	AAG	33	32	GATTA	0.51596	0.000414	0.576839	0	0.51446	0.000477	0.571023	0
tRNA_Leu_AAG_2	Leu	AAG	40	39	GCTCC	0.229304	0.002405	0.230058	0	0.229925	0.002527	0.229978	0
tRNA_Leu_AAG_2	Leu	AAG	47	e12	TCTCT	0.755697	0.000233	0.877668	0	0.755557	0.000195	0.884647	0
tRNA_Leu_AAG_2	Leu	AAG	49	e1	TCTTC	0.712015	0.000418	0.796754	0	0.715312	0.000403	0.806696	0
tRNA_Leu_AAG_2	Leu	AAG	64	55	GTTCG	0.858206	0.000177	1	0	0.85645	0.000221	1	0
tRNA_Leu_AAG_3	Leu	AAG	21	20B	TCTAA	0.473094	0.00057	0.541	0	0.423592	0.000967	0.475855	0
tRNA_Leu_AAG_3	Leu	AAG	33	32	GATTA	0.315625	0.000632	0.346	7.77e-98	0.30137	0.000522	0.327066	5.42e-104
tRNA_Leu_AAG_3	Leu	AAG	40	39	GCTCC	0.214015	0.002216	0.213	6e-61	0.223089	0.002664	0.222	3.23e-79
tRNA_Leu_AAG_3	Leu	AAG	47	e12	TCTCT	0.68	0.000333	0.788697	0	0.646087	0.000546	0.755156	0
tRNA_Leu_AAG_3	Leu	AAG	49	e1	TCTTC	0.621483	0.00034	0.694	0	0.627358	0.000441	0.706	0
tRNA_Leu_AAG_3	Leu	AAG	64	55	GTTCA	0.771158	0.001167	0.866525	0	0.789076	0.000383	0.884387	0
tRNA_Leu_CAA_1	Leu	CAA	21	20B	TCTAA	0.743659	0.000419	0.855049	0	0.764931	0.000569	0.860156	0
tRNA_Leu_CAA_1	Leu	CAA	39	38	AGTTC	0.429635	0.000453	0.483264	0	0.377815	0.000524	0.424853	0
tRNA_Leu_CAA_1	Leu	CAA	40	39	GTTCT	0.30853	0.000254	0.345164	0	0.253886	0.00032	0.28053	0
tRNA_Leu_CAA_1	Leu	CAA	47	e12	TCTCC	0.243504	0.000507	0.269469	0	0.254822	0.00069	0.280346	0
tRNA_Leu_CAA_1	Leu	CAA	65	55	GTTCG	0.84048	0.00036	0.981261	0	0.838049	0.000164	0.983039	0
tRNA_Leu_CAA_2	Leu	CAA	21	20B	TCTAA	0.629139	0.000644	0.722	0	0.57461	0.00075	0.645881	0
tRNA_Leu_CAA_2	Leu	CAA	39	38	AGTTC	0.706271	0.000918	0.798	0	0.648352	0.001264	0.732434	0
tRNA_Leu_CAA_2	Leu	CAA	40	39	GTTCT	0.580981	0.000229	0.663	0	0.474623	0.000252	0.538	0
tRNA_Leu_CAA_2	Leu	CAA	47	e12	TCTCC	0.153846	0.000365	0.164385	2.65e-233	0.143447	0.000269	0.149902	1.29e-232
tRNA_Leu_CAA_2	Leu	CAA	66	55	GTTCG	0.768328	0.000207	0.897	0	0.796812	0.000654	0.934491	0
tRNA_Leu_CAA_3	Leu	CAA	21	20B	TCTAA	0.456193	0	0.522	4.3e-239	0.444867	0	0.5	1.09e-276
tRNA_Leu_CAA_3	Leu	CAA	39	38	AGTTC	0.666667	0.000482	0.753	4.77e-150	0.638889	0.001153	0.722	2.07e-134
tRNA_Leu_CAA_3	Leu	CAA	40	39	GTTCT	0.198413	0.000242	0.217	4.43e-21	0.264463	0	0.293	3.74e-31
tRNA_Leu_CAA_3	Leu	CAA	47	e12	TCTCC	0.16129	0.000312	0.173	4.29e-36	0.148148	0	0.155408	1.9e-35
tRNA_Leu_CAA_3	Leu	CAA	66	55	GTTCG	0.74973	0	0.875	0	0.775476	0	0.909	0
tRNA_Leu_CAA_4	Leu	CAA	21	20B	TCTAA	0.776812	0.000563	0.893471	0	0.776128	0.000369	0.872763	0
tRNA_Leu_CAA_4	Leu	CAA	39	38	AGTTC	0.733521	0.000825	0.828835	0	0.701086	0.000875	0.792388	0
tRNA_Leu_CAA_4	Leu	CAA	40	39	GTTCT	0.587323	0.000366	0.670734	0	0.552852	0.000367	0.62864	0
tRNA_Leu_CAA_4	Leu	CAA	47	e12	TCTCC	0.244257	0.000566	0.270352	0	0.254204	0.000659	0.279622	0
tRNA_Leu_CAA_4	Leu	CAA	66	55	GTTCG	0.842638	0.000295	0.983791	0	0.842027	0.000332	0.987722	0
tRNA_Leu_CAG_1	Leu	CAG	21	20B	TCTAA	0.742829	0.000883	0.854087	0	0.72662	0.001243	0.817023	0
tRNA_Leu_CAG_1	Leu	CAG	39	38	GGTCG	0.684721	0.000554	0.786918	0	0.66109	0.00052	0.760694	0
tRNA_Leu_CAG_1	Leu	CAG	47	e12	TCTCC	0.559287	0.00191	0.639583	0	0.56502	0.001996	0.643654	0
tRNA_Leu_CAG_1	Leu	CAG	65	55	GTTCG	0.802255	0.000251	0.93644	0	0.803846	0.000268	0.942772	0
tRNA_Leu_CAG_2	Leu	CAG	21	20B	TCTAA	0.746918	0.000881	0.858826	0	0.745204	0.001132	0.837947	0
tRNA_Leu_CAG_2	Leu	CAG	39	38	GGTCG	0.663177	0.000523	0.762003	0	0.656027	0.000532	0.754821	0
tRNA_Leu_CAG_2	Leu	CAG	47	e12	TCTCC	0.583884	0.00198	0.668412	0	0.601885	0.001951	0.686831	0
tRNA_Leu_CAG_2	Leu	CAG	65	55	GTTCG	0.825425	0.000232	0.963608	0	0.827429	0.000316	0.970536	0
tRNA_Leu_TAA_1	Leu	TAA	27	27	CGTTG	0.125341	0.000176	0.144471	1.08e-55	0.087912	0.000148	0.106092	5.29e-37
tRNA_Leu_TAA_1	Leu	TAA	28	28	GTTGG	0.272727	0	0.301	0	0.307503	7.34e-05	0.344	0
tRNA_Leu_TAA_1	Leu	TAA	39	39	GATCC	0.637408	0.000806	0.711	0	0.612121	0.000825	0.679399	0
tRNA_Leu_TAA_1	Leu	TAA	65	55	GTTCG	0.848822	0.000196	0.991	0	0.848461	0.000319	0.995297	0
tRNA_Leu_TAA_3	Leu	TAA	27	27	CGTTG	0.189189	0	0.22	1.17e-29	0.094017	0.000759	0.114	2.44e-13
tRNA_Leu_TAA_3	Leu	TAA	28	28	GTTGG	0.295652	0	0.327	6.15e-116	0.256198	0	0.286	2.69e-128
tRNA_Leu_TAA_3	Leu	TAA	39	39	GATCC	0.590343	0.000552	0.652	2.89e-255	0.552553	0.00041	0.605	1.32e-233
tRNA_Leu_TAA_3	Leu	TAA	65	55	GTTCG	0.82763	0	0.966194	0	0.848897	0	0.995811	0
tRNA_Leu_TAA_4	Leu	TAA	28	28	GTTGG	0.186047	0	0.204712	5.51e-24	0.144231	0	0.160639	3.07e-27
tRNA_Leu_TAA_4	Leu	TAA	39	39	GATCC	0.232704	0	0.203	1.57e-09	0.201087	0	0.163	1.04e-07
tRNA_Leu_TAA_4	Leu	TAA	65	55	GTTCG	0.720365	0.00178	0.84	0	0.715447	0	0.839	0
tRNA_Leu_TAG_1	Leu	TAG	21	20B	TCTAA	0.745988	0.00246	0.857748	0	0.750863	0.002435	0.844318	0
tRNA_Leu_TAG_1	Leu	TAG	33	32	GATTT	0.803408	0.000609	0.90642	0	0.813826	0.000648	0.908899	0
tRNA_Leu_TAG_1	Leu	TAG	40	39	GCTCC	0.770654	0.002014	0.851489	0	0.786229	0.002163	0.866892	0
tRNA_Leu_TAG_1	Leu	TAG	47	e12	TCTCT	0.587386	0.000309	0.679843	0	0.587834	0.0002	0.686249	0
tRNA_Leu_TAG_1	Leu	TAG	49	e1	TCTTC	0.470158	0.002485	0.523094	0	0.474673	0.002558	0.531978	0
tRNA_Leu_TAG_1	Leu	TAG	64	55	GTTCG	0.780546	0.000254	0.910986	0	0.784879	0.000261	0.920442	0
tRNA_Leu_TAG_2	Leu	TAG	21	20B	TCTAA	0.768061	0.000825	0.883329	0	0.801677	0.001051	0.901527	0
tRNA_Leu_TAG_2	Leu	TAG	33	32	GATTT	0.834617	0.000798	0.941685	0	0.836651	0.000417	0.934454	0
tRNA_Leu_TAG_2	Leu	TAG	40	39	GCTCC	0.700624	0.001787	0.7711	0	0.706897	0.002298	0.776064	0
tRNA_Leu_TAG_2	Leu	TAG	47	e12	TCTCT	0.573377	0.000411	0.663377	0	0.580504	0.000317	0.677578	0
tRNA_Leu_TAG_2	Leu	TAG	49	e1	TCTTC	0.491142	0.000286	0.546838	0	0.491905	0.000292	0.55165	0
tRNA_Leu_TAG_2	Leu	TAG	64	55	GTTCG	0.838469	7.87e-05	0.978903	0	0.835318	0.00013	0.979824	0
tRNA_Leu_TAG_3	Leu	TAG	21	20B	TCTAA	0.808325	0.000915	0.929992	0	0.807055	0.001134	0.907582	0
tRNA_Leu_TAG_3	Leu	TAG	33	32	GATTT	0.774488	0.000498	0.87374	0	0.763795	0.000613	0.852886	0
tRNA_Leu_TAG_3	Leu	TAG	40	39	GCTCC	0.678449	0.002494	0.745645	0	0.681311	0.002437	0.746771	0
tRNA_Leu_TAG_3	Leu	TAG	48	e13	CATTT	0.763301	0.000194	0.867341	0	0.743403	0.000248	0.833756	0
tRNA_Leu_TAG_3	Leu	TAG	49	e1	ATTTC	0.65311	0.00046	0.710183	0	0.647995	0.000361	0.715221	0
tRNA_Leu_TAG_3	Leu	TAG	64	55	GTTCG	0.837045	0.000314	0.977233	0	0.842674	0.000174	0.988484	0
tRNA_Lys_CTT_1	Lys	CTT	27	27	CATGG	0.84176	8.72e-05	0.967532	0	0.838394	0.000141	0.963618	0
tRNA_Lys_CTT_1	Lys	CTT	39	39	AATCC	0.873044	0.001551	0.993082	0	0.868356	0.001662	0.980078	0
tRNA_Lys_CTT_1	Lys	CTT	55	55	GTTCG	0.799899	0.000166	0.933678	0	0.802531	0.000286	0.941224	0
tRNA_Lys_CTT_2	Lys	CTT	27	27	CATGA	0.84582	0.000212	1	0	0.838024	0.000177	1	0
tRNA_Lys_CTT_2	Lys	CTT	39	39	AATCT	0.863111	0.000531	0.972483	0	0.858919	0.000519	0.959674	0
tRNA_Lys_CTT_2	Lys	CTT	55	55	GTTCG	0.793579	0.000252	0.926268	0	0.792858	0.000216	0.929835	0
tRNA_Lys_CTT_3	Lys	CTT	27	27	CATGA	0.623019	9.83e-05	0.795428	0	0.607525	7.67e-05	0.791716	0
tRNA_Lys_CTT_3	Lys	CTT	39	39	AATCT	0.778816	7.27e-05	0.876029	0	0.771808	0.000116	0.860824	0
tRNA_Lys_CTT_3	Lys	CTT	55	55	GTTCG	0.669939	6.62e-05	0.781295	0	0.665731	0.000115	0.780168	0
tRNA_Lys_CTT_4	Lys	CTT	27	27	CATGG	0.743754	0.00029	0.854857	0	0.768465	4.4e-05	0.883082	0
tRNA_Lys_CTT_4	Lys	CTT	39	39	AATCT	0.818149	0.000303	0.921035	0	0.813762	0.000246	0.908431	0
tRNA_Lys_CTT_4	Lys	CTT	55	55	GTTCG	0.708124	0.0001	0.826069	0	0.708158	0.000253	0.830118	0
tRNA_Lys_CTT_5	Lys	CTT	27	27	CATGA	0.43865	1.9e-05	0.558	0	0.488838	0	0.635197	0
tRNA_Lys_CTT_5	Lys	CTT	39	39	AATCT	0.616822	6.32e-05	0.691	0	0.630868	0	0.70089	0
tRNA_Lys_CTT_5	Lys	CTT	55	55	GTTCG	0.487574	0.000172	0.567466	0	0.464066	9.66e-05	0.542747	0
tRNA_Lys_TTT_1	Lys	TTT	27	27	CATCA	0.251337	0	0.283	5.12e-69	0.15534	0	0.173	1.86e-41
tRNA_Lys_TTT_1	Lys	TTT	39	39	AATCT	0.517028	0.000249	0.576	3.19e-218	0.493789	0	0.545337	1.74e-203
tRNA_Lys_TTT_1	Lys	TTT	55	55	GTTCA	0.692436	0.001174	0.778	0	0.678227	0.00145	0.76	0
tRNA_Lys_TTT_2	Lys	TTT	27	27	CATCA	0.205128	0	0.23	4.14e-33	0.186047	0	0.208	3.2e-33
tRNA_Lys_TTT_2	Lys	TTT	39	39	AATCT	0.373737	0	0.412522	1.37e-83	0.502591	0	0.555326	2.27e-125
tRNA_Lys_TTT_2	Lys	TTT	55	55	GTTCA	0.582692	0.000738	0.654	0	0.549763	0.000656	0.615	0
tRNA_Lys_TTT_3	Lys	TTT	27	27	CATCA	0.4494	0.000262	0.509	0	0.436116	0.000429	0.493843	0
tRNA_Lys_TTT_3	Lys	TTT	39	39	AATCT	0.463511	0.000296	0.515	0	0.492582	0.000216	0.543968	0
tRNA_Lys_TTT_3	Lys	TTT	55	55	GTTCA	0.72609	0.001702	0.815667	0	0.72099	0.00161	0.80776	0
tRNA_Lys_TTT_4	Lys	TTT	27	27	CATCA	0.245575	0	0.276259	5.61e-161	0.343008	0	0.387596	4.6e-217
tRNA_Lys_TTT_4	Lys	TTT	39	39	AATCT	0.552486	0.000544	0.617	2.61e-269	0.575851	0.000231	0.638	2.4e-255
tRNA_Lys_TTT_4	Lys	TTT	55	55	GTTCA	0.593482	0.000944	0.666	0	0.579381	0.001187	0.648	0
tRNA_Lys_TTT_5	Lys	TTT	27	27	CATCA	0.339898	0.000325	0.384	0	0.32505	0.000482	0.367104	0
tRNA_Lys_TTT_5	Lys	TTT	39	39	AATCT	0.565809	0.000239	0.632	0	0.522951	0.000451	0.578429	0
tRNA_Lys_TTT_5	Lys	TTT	55	55	GTTCA	0.647493	0.00038	0.726974	0	0.650253	0.001435	0.728148	0
tRNA_Lys_TTT_6	Lys	TTT	27	27	CATCA	0.295374	0	0.333	3.63e-128	0.312253	0	0.353	2.79e-128
tRNA_Lys_TTT_6	Lys	TTT	39	39	AATCT	0.565495	0.000173	0.631939	5.63e-241	0.511785	0.001151	0.565759	9.16e-198
tRNA_Lys_TTT_6	Lys	TTT	55	55	GTTCA	0.666878	0.001158	0.749	0	0.669877	0.000869	0.75	0
tRNA_Met_CAT_1	Met	CAT	27	27	CGTCA	0.798947	0.000382	0.925852	0	0.757414	0.000653	0.876117	0
tRNA_Met_CAT_1	Met	CAT	31	31	AGTCT	0.77909	0.000299	0.873431	0	0.745518	0.000721	0.835591	0
tRNA_Met_CAT_1	Met	CAT	39	39	AATCT	0.850254	0.000576	0.957771	0	0.832942	0.000392	0.930196	0
tRNA_Met_CAT_1	Met	CAT	55	55	GTTCG	0.823869	6.94e-05	0.961784	0	0.82979	0.000297	0.973316	0
tRNA_Met_CAT_3	Met	CAT	27	27	CGTCA	0.556434	0.000222	0.642261	0	0.518265	0.000204	0.596832	0
tRNA_Met_CAT_3	Met	CAT	31	31	AGTCT	0.645338	0.000242	0.72	0	0.625431	0.000192	0.697638	0
tRNA_Met_CAT_3	Met	CAT	39	39	AATCT	0.823037	0.000342	0.927	0	0.805987	0.000213	0.899609	0
tRNA_Met_CAT_3	Met	CAT	55	55	GTTCG	0.827191	0.000465	0.966	0	0.819634	0.000297	0.961359	0
tRNA_Met_CAT_4	Met	CAT	27	27	CGTCA	0.73913	0	0.856	1.64e-92	0.796296	0	0.922	1.22e-80
tRNA_Met_CAT_4	Met	CAT	31	31	AGTCT	0.67	0	0.748	6.79e-90	0.63	0	0.703	6.39e-82
tRNA_Met_CAT_4	Met	CAT	39	39	AATCT	0.786765	0	0.885	4.68e-171	0.773585	0.000511	0.86284	7.13e-195
tRNA_Met_CAT_4	Met	CAT	55	55	GTTCG	0.776471	0.000494	0.906	1.01e-283	0.781553	0.001753	0.917	0
tRNA_Met_CAT_6	Met	CAT	27	27	CGTCA	0.591691	0.000322	0.68349	0	0.509834	0.000211	0.586986	0
tRNA_Met_CAT_6	Met	CAT	31	31	AGTCT	0.648602	0.000441	0.724	0	0.639964	0.000576	0.714333	0
tRNA_Met_CAT_6	Met	CAT	39	39	AATCT	0.84203	0.000402	0.948	0	0.833167	0.000442	0.930452	0
tRNA_Met_CAT_6	Met	CAT	55	55	GTTCG	0.808505	0.000105	0.943769	0	0.81437	0.000337	0.955162	0
tRNA_Phe_GAA_1	Phe	GAA	27	27	CGTTA	0.378788	6.62e-05	0.447	1.93e-114	0.318725	4.19e-05	0.381	8.6e-115
tRNA_Phe_GAA_1	Phe	GAA	28	28	GTTAG	0.514803	6.58e-05	0.565	0	0.511177	4.15e-05	0.563686	0
tRNA_Phe_GAA_1	Phe	GAA	39	39	GATCT	0.394141	0.000294	0.439	0	0.402657	0.000312	0.449531	0
tRNA_Phe_GAA_1	Phe	GAA	55	55	GTTCG	0.796329	0.000205	0.929	0	0.787793	0.000237	0.923872	0
tRNA_Phe_GAA_2	Phe	GAA	27	27	CGTTA	0.438596	0.00045	0.518	1.96e-40	0.328947	0	0.393	1.35e-36
tRNA_Phe_GAA_2	Phe	GAA	28	28	GTTAG	0.530973	0	0.584	1.44e-74	0.425197	0.000144	0.466	2.57e-60
tRNA_Phe_GAA_2	Phe	GAA	39	39	GATCT	0.247104	0.00039	0.264	1.52e-42	0.188153	9.71e-05	0.194	1.46e-29
tRNA_Phe_GAA_2	Phe	GAA	55	55	GTTCA	0.775209	0.000304	0.871	0	0.752249	0.000127	0.84294	0
tRNA_Phe_GAA_3	Phe	GAA	27	27	CGTTA	0.540984	0.000238	0.641	2.65e-57	0.290323	0	0.346	2.53e-25
tRNA_Phe_GAA_3	Phe	GAA	28	28	GTTAG	0.587302	0	0.647	1.76e-96	0.573913	0.000277	0.635	3.77e-85
tRNA_Phe_GAA_3	Phe	GAA	39	39	GATCT	0.273408	0.000217	0.295565	7.69e-52	0.230453	0.000134	0.244582	1.49e-35
tRNA_Phe_GAA_3	Phe	GAA	55	55	GTTCA	0.767643	0	0.863	0	0.789593	0.000142	0.885	0
tRNA_Pro_AGG_1	Pro	AGG	13	13	TCTAG	0.652098	0.000159	0.739597	0	0.653094	9.66e-05	0.739698	0
tRNA_Pro_AGG_1	Pro	AGG	31	32	GCTTA	0.64486	0.000793	0.724513	0	0.63575	0.000993	0.705641	0
tRNA_Pro_AGG_1	Pro	AGG	37	38	GATGC	0.502695	8.96e-05	0.612532	0	0.458414	8.23e-05	0.561164	0
tRNA_Pro_AGG_1	Pro	AGG	53	54	GGTTC	0.245573	0.000265	0.269078	0	0.258038	0.000235	0.289498	0
tRNA_Pro_AGG_1	Pro	AGG	54	55	GTTCA	0.706652	0.000145	0.793733	0	0.717063	0.000208	0.80334	0
tRNA_Pro_AGG_2	Pro	AGG	13	13	TCTAG	0.668831	0.000126	0.758798	0	0.642857	0.000187	0.72797	0
tRNA_Pro_AGG_2	Pro	AGG	31	32	GCTTA	0.727	0.000892	0.81912	0	0.694061	0.000949	0.772297	0
tRNA_Pro_AGG_2	Pro	AGG	37	38	GGTGC	0.717823	0.000395	0.824098	0	0.709778	0.000421	0.820799	0
tRNA_Pro_AGG_2	Pro	AGG	53	54	GGTTC	0.2944	0.000327	0.323224	0	0.307729	0.000326	0.345538	0
tRNA_Pro_AGG_2	Pro	AGG	54	55	GTTCA	0.746673	0.000234	0.838895	0	0.74556	0.000231	0.835412	0
tRNA_Pro_CGG_1	Pro	CGG	13	13	TCTAG	0.745745	0.000118	0.847057	0	0.772021	0.000158	0.875941	0
tRNA_Pro_CGG_1	Pro	CGG	31	32	GCTTC	0.735466	0.000762	0.817182	0	0.732131	0.000849	0.810301	0
tRNA_Pro_CGG_1	Pro	CGG	37	38	GGTGC	0.779605	0.000457	0.895285	0	0.794907	0.000471	0.919838	0
tRNA_Pro_CGG_1	Pro	CGG	53	54	GGTTC	0.36012	0.000429	0.396	0	0.367827	0.000444	0.413315	0
tRNA_Pro_CGG_1	Pro	CGG	54	55	GTTCA	0.790728	0.000258	0.888609	0	0.799197	0.0003	0.895778	0
tRNA_Pro_CGG_2	Pro	CGG	13	13	TCTAG	0.653885	0.000183	0.741648	0	0.678375	0	0.76866	0
tRNA_Pro_CGG_2	Pro	CGG	31	32	GCTTC	0.19426	0.000804	0.199652	2.75e-172	0.183333	0.000834	0.186304	1.42e-164
tRNA_Pro_CGG_2	Pro	CGG	37	38	GGTGT	0.52108	0.000993	0.582555	0	0.544174	0.000489	0.613235	0
tRNA_Pro_CGG_2	Pro	CGG	53	54	GGTTC	0.241511	0.000424	0.264573	0	0.242528	0.000471	0.272006	0
tRNA_Pro_CGG_2	Pro	CGG	54	55	GTTCA	0.723447	0.000264	0.813	0	0.731913	0.000476	0.82	0
tRNA_Pro_TGG_1	Pro	TGG	13	13	TCTAG	0.754	0.000231	0.856705	0	0.730887	0.000872	0.828817	0
tRNA_Pro_TGG_1	Pro	TGG	31	32	GCTTT	0.67	0.004107	0.741951	0	0.697135	0.004654	0.770094	0
tRNA_Pro_TGG_1	Pro	TGG	37	38	GGTGC	0.676318	0.00073	0.776275	0	0.703376	0.000685	0.813351	0
tRNA_Pro_TGG_1	Pro	TGG	53	54	GGTTC	0.274696	0.000147	0.301374	0	0.286686	0.000278	0.321806	0
tRNA_Pro_TGG_1	Pro	TGG	54	55	GTTCA	0.747792	0.000493	0.840157	0	0.756098	0.000279	0.847272	0
tRNA_Pro_TGG_2	Pro	TGG	13	13	TCTAG	0.764526	0.00017	0.868608	0	0.764843	0.000139	0.867717	0
tRNA_Pro_TGG_2	Pro	TGG	31	32	GGTTT	0.820424	0.000362	0.914487	0	0.817688	0.000204	0.915878	0
tRNA_Pro_TGG_2	Pro	TGG	37	38	GGTCC	0.805996	0.001795	0.892629	0	0.815325	0.001759	0.914964	0
tRNA_Pro_TGG_2	Pro	TGG	53	54	GGTTC	0.482349	0.000387	0.531649	0	0.481455	0.000269	0.541462	0
tRNA_Pro_TGG_2	Pro	TGG	54	55	GTTCA	0.789178	0.00036	0.88686	0	0.798264	0.000357	0.894728	0
tRNA_Pro_TGG_3	Pro	TGG	13	13	TCTAG	0.74215	0.000102	0.842932	0	0.767021	7.13e-05	0.870213	0
tRNA_Pro_TGG_3	Pro	TGG	31	32	GCTTT	0.767123	0.007518	0.85122	0	0.769004	0.007046	0.850646	0
tRNA_Pro_TGG_3	Pro	TGG	37	38	GGTGC	0.759	0.000656	0.871975	0	0.762878	0.000714	0.882576	0
tRNA_Pro_TGG_3	Pro	TGG	53	54	GGTTC	0.330496	0.000372	0.363253	0	0.337052	0.000256	0.378608	0
tRNA_Pro_TGG_3	Pro	TGG	54	55	GTTCA	0.756268	0.000273	0.849722	0	0.763565	0.000192	0.855676	0
tRNA_SeC_TCA_1	SeC	TCA	68	55	GTTCA	0.804622	0.000101	0.904287	0	0.80511	0.000107	0.902433	0
tRNA_Ser_AGA_1	Ser	AGA	39	39	AATCC	0.609209	0.000666	0.669	0	0.600406	0.000668	0.653076	0
tRNA_Ser_AGA_1	Ser	AGA	64	55	GTTCG	0.816957	0.000228	0.953679	0	0.817577	6.86e-05	0.958937	0
tRNA_Ser_AGA_2	Ser	AGA	28	28	GATGG	0.09596	0	0.1	2.61e-14	0.087302	0	0.089477	1.21e-15
tRNA_Ser_AGA_2	Ser	AGA	51	e3	TCTCC	0.125312	0.00499	0.131	1.48e-121	0.114744	0.005352	0.116	5.71e-93
tRNA_Ser_AGA_2	Ser	AGA	64	55	GTTCG	0.76067	0.000159	0.888	0	0.737402	0	0.865	0
tRNA_Ser_AGA_3	Ser	AGA	39	39	AATCC	0.696697	0	0.776	6.97e-190	0.683761	0.001453	0.755	2.6e-193
tRNA_Ser_AGA_3	Ser	AGA	64	55	GTTCG	0.793321	0.001702	0.926	0	0.803622	0	0.942508	0
tRNA_Ser_AGA_4	Ser	AGA	28	28	GATGG	0.1075	0	0.113527	7.87e-34	0.080556	0.00091	0.081908	1.71e-19
tRNA_Ser_AGA_4	Ser	AGA	64	55	GTTCG	0.845745	0	0.987	0	0.848146	0.001341	0.995	0
tRNA_Ser_CGA_1	Ser	CGA	27	27	CGTTG	0.111588	0	0.128	2.46e-30	0.067568	0.000105	0.0808	7.09e-16
tRNA_Ser_CGA_1	Ser	CGA	28	28	GTTGG	0.475207	0	0.527396	0	0.557143	0.000209	0.623575	0
tRNA_Ser_CGA_1	Ser	CGA	39	39	AATCC	0.824043	0.000576	0.93284	0	0.807826	0.000419	0.906208	0
tRNA_Ser_CGA_1	Ser	CGA	64	55	GTTCG	0.873019	7.11e-05	1	0	0.848922	0.00047	0.99584	0
tRNA_Ser_CGA_2	Ser	CGA	28	28	GTTGG	0.33121	0	0.367	8.12e-92	0.36129	0.000565	0.404	7.54e-126
tRNA_Ser_CGA_2	Ser	CGA	39	39	AATCC	0.762082	0.000826	0.856666	2.27e-181	0.718487	0.000832	0.797	7.43e-144
tRNA_Ser_CGA_2	Ser	CGA	64	55	GTTCA	0.787611	0	0.885	0	0.773256	0	0.867	4.78e-291
tRNA_Ser_CGA_3	Ser	CGA	27	27	TGTTG	0.588235	0.001465	0.648	5.72e-189	0.584158	0	0.656	4.56e-194
tRNA_Ser_CGA_3	Ser	CGA	28	28	GTTGG	0.275229	0	0.304233	3.46e-100	0.218623	0	0.244044	1.36e-107
tRNA_Ser_CGA_3	Ser	CGA	39	39	AATCC	0.706633	0.000407	0.788	0	0.722973	0.000955	0.803	0
tRNA_Ser_CGA_3	Ser	CGA	64	55	GTTCA	0.819859	0	0.921	0	0.822461	0	0.921961	0
tRNA_Ser_CGA_4	Ser	CGA	27	27	CGTTG	0.149425	0.000421	0.172959	6.64e-117	0.15361	6.99e-05	0.187733	1.22e-139
tRNA_Ser_CGA_4	Ser	CGA	28	28	GTTGG	0.490786	0.00012	0.544781	0	0.521079	0	0.583142	0
tRNA_Ser_CGA_4	Ser	CGA	39	39	AATCC	0.828063	0.000924	0.937782	0	0.836055	0.00058	0.940658	0
tRNA_Ser_CGA_4	Ser	CGA	64	55	GTTCG	0.861703	0.000149	1	0	0.872585	0.000253	1	0
tRNA_Ser_GCT_1	Ser	GCT	39	39	AATCC	0.623989	0.000389	0.686894	0	0.641509	0.000484	0.703237	0
tRNA_Ser_GCT_1	Ser	GCT	46	e12	TGTGC	0.482759	0.000216	0.541747	0	0.493065	0.000531	0.553998	0
tRNA_Ser_GCT_1	Ser	GCT	64	55	GTTCG	0.808285	0	0.944	0	0.806314	0	0.945677	0
tRNA_Ser_GCT_2	Ser	GCT	39	39	AATCC	0.772684	0.000375	0.8697	0	0.749688	0.000234	0.835257	0
tRNA_Ser_GCT_2	Ser	GCT	46	e12	TGTGC	0.333251	4.79e-05	0.371935	0	0.334093	0.000105	0.37406	0
tRNA_Ser_GCT_2	Ser	GCT	64	55	GTTCG	0.851927	0.000121	0.994683	0	0.848715	0.000173	0.995596	0
tRNA_Ser_GCT_3	Ser	GCT	28	28	GATGG	0.10815	2.14e-05	0.114265	5.43e-161	0.136192	6.36e-05	0.144327	1.15e-189
tRNA_Ser_GCT_3	Ser	GCT	39	39	AATCC	0.787098	0.000238	0.887	0	0.773555	0.000264	0.864	0
tRNA_Ser_GCT_3	Ser	GCT	46	e12	TGTGC	0.771482	0.000208	0.86968	0	0.766	0.000211	0.863193	0
tRNA_Ser_GCT_3	Ser	GCT	64	55	GTTCG	0.849627	0.000188	0.991986	0	0.847936	0.000187	0.994679	0
tRNA_Ser_GCT_4	Ser	GCT	39	39	AATCC	0.638564	0.000191	0.704813	0	0.604132	0.000338	0.657623	0
tRNA_Ser_GCT_4	Ser	GCT	46	e12	TGTGC	0.511628	0.000279	0.574537	0	0.482412	0	0.54194	0
tRNA_Ser_GCT_4	Ser	GCT	64	55	GTTCG	0.72619	7.96e-05	0.847252	0	0.738717	0	0.866095	0
tRNA_Ser_GCT_5	Ser	GCT	28	28	GATGG	0.120792	0	0.129	7.96e-51	0.116667	0.000114	0.122422	7.13e-46
tRNA_Ser_GCT_5	Ser	GCT	39	39	AATCC	0.645742	7.65e-05	0.714	0	0.608161	9.31e-05	0.66254	0
tRNA_Ser_GCT_5	Ser	GCT	46	e12	TGTGC	0.617379	0.000524	0.694649	0	0.61653	0	0.693747	0
tRNA_Ser_GCT_5	Ser	GCT	64	55	GTTCG	0.823013	0.000342	0.961	0	0.820621	0.000242	0.963	0
tRNA_Ser_GCT_6	Ser	GCT	41	39	AATCC	0.617564	0.000145	0.678995	0	0.600177	0.000165	0.652797	0
tRNA_Ser_GCT_6	Ser	GCT	48	e12	TGTGC	0.535375	0.000126	0.601509	0	0.504777	0	0.567255	0
tRNA_Ser_GCT_6	Ser	GCT	66	55	GTTCG	0.72838	9.03e-05	0.849819	0	0.724635	0	0.849516	0
tRNA_Ser_TGA_1	Ser	TGA	27	27	CGTTG	0.077713	0.000153	0.088133	7.1e-53	0.091026	0	0.109961	1.62e-82
tRNA_Ser_TGA_1	Ser	TGA	28	28	GTTGG	0.513527	7.46e-05	0.57	0	0.489542	0	0.548	0
tRNA_Ser_TGA_1	Ser	TGA	39	39	AATCC	0.793854	0.000238	0.895726	0	0.788161	0.000411	0.882209	0
tRNA_Ser_TGA_1	Ser	TGA	64	55	GTTCG	0.845096	8.19e-05	0.986673	0	0.843778	4.65e-05	0.989784	0
tRNA_Ser_TGA_2	Ser	TGA	39	39	AATCC	0.640141	0.000587	0.706751	0	0.674343	0.000746	0.743308	0
tRNA_Ser_TGA_2	Ser	TGA	64	55	GTTCG	0.824501	0.000208	0.962525	0	0.818862	0.000126	0.96045	0
tRNA_Ser_TGA_3	Ser	TGA	28	28	GATGG	0.180556	0	0.197	1.62e-13	0.1875	0.000315	0.202	9.84e-13
tRNA_Ser_TGA_3	Ser	TGA	51	e3	TCTCC	0.139333	0.00458	0.147375	1.09e-135	0.158754	0.005237	0.16783	6.53e-140
tRNA_Ser_TGA_3	Ser	TGA	64	55	GTTCG	0.773554	0	0.903	0	0.792954	0	0.93	0
tRNA_Ser_TGA_4	Ser	TGA	39	39	AATCC	0.7751	0.000223	0.87267	0	0.812309	0.000352	0.911679	0
tRNA_Ser_TGA_4	Ser	TGA	64	55	GTTCG	0.847136	0.000391	0.989065	0	0.849783	0.000276	0.996854	0
tRNA_Thr_AGT_1	Thr	AGT	56	55	GTTCG	0.51472	8.81e-05	0.599296	0	0.513712	0.000116	0.601195	0
tRNA_Thr_AGT_2	Thr	AGT	56	55	GTTCG	0.556867	8.18e-05	0.649	0	0.550011	0.000327	0.64393	0
tRNA_Thr_AGT_3	Thr	AGT	56	55	GTTCG	0.75102	0.000366	0.876366	0	0.750368	0	0.879812	0
tRNA_Thr_AGT_4	Thr	AGT	56	55	GTTCG	0.695619	0.000441	0.811	0	0.726326	0.000271	0.851507	0
tRNA_Thr_AGT_5	Thr	AGT	56	55	GTTCG	0.529118	0.000185	0.616178	0	0.520338	0.000122	0.608996	0
tRNA_Thr_AGT_6	Thr	AGT	56	55	GTTCG	0.571476	0.000293	0.666	0	0.56261	0.00038	0.658763	0
tRNA_Thr_CGT_1	Thr	CGT	56	55	GTTCG	0.778968	0	0.909136	0	0.790235	0	0.926747	0
tRNA_Thr_CGT_2	Thr	CGT	26	27	CGTCG	0.427562	8.38e-05	0.519652	0	0.420273	0	0.531821	0
tRNA_Thr_CGT_2	Thr	CGT	54	55	GTTCG	0.734026	0.000192	0.85644	0	0.72937	0.000172	0.855091	0
tRNA_Thr_CGT_3	Thr	CGT	56	55	GTTCG	0.582856	0.000218	0.679188	0	0.586094	0.000171	0.686411	0
tRNA_Thr_CGT_4	Thr	CGT	26	27	CGTCG	0.368794	0	0.448	0	0.395683	0.00011	0.500556	0
tRNA_Thr_CGT_4	Thr	CGT	54	55	GTTCG	0.70067	0	0.817	0	0.69688	0.00029	0.81684	0
tRNA_Thr_TGT_1	Thr	TGT	56	55	GTTCG	0.649987	0.000404	0.757901	0	0.654963	0.000185	0.767491	0
tRNA_Thr_TGT_2	Thr	TGT	55	55	GTTCG	0.766267	0.000393	0.894243	0	0.763537	0.000115	0.895316	0
tRNA_Thr_TGT_3	Thr	TGT	28	28	GCTGG	0.175258	0	0.19	7.6e-36	0.107317	0	0.111	3.07e-15
tRNA_Thr_TGT_3	Thr	TGT	55	55	GTTCA	0.833021	0.000227	0.936335	0	0.845641	0	0.948049	0
tRNA_Thr_TGT_4	Thr	TGT	28	28	ACTGG	0.136633	0.000142	0.149733	1.03e-246	0.145491	0.000229	0.15893	1.52e-263
tRNA_Thr_TGT_4	Thr	TGT	55	55	GTTCA	0.708422	0.000242	0.796	0	0.701625	0.000133	0.786	0
tRNA_Thr_TGT_5	Thr	TGT	28	28	ACTGG	0.110818	0.00025	0.12	6.79e-148	0.132772	0.000192	0.144268	6.03e-177
tRNA_Thr_TGT_5	Thr	TGT	55	55	GTTCA	0.726702	0.000131	0.816	0	0.713569	0.000321	0.799	0
tRNA_Thr_TGT_6	Thr	TGT	28	28	ACTGG	0.206452	0	0.229786	0	0.193689	0.000202	0.214489	0
tRNA_Thr_TGT_6	Thr	TGT	53	54	AGTTC	0.103305	0	0.112169	0	0.096247	0.000485	0.10473	0
tRNA_Thr_TGT_6	Thr	TGT	54	55	GTTCA	0.769141	0	0.864	0	0.75605	0	0.847218	0
tRNA_Trp_CCA_1	Trp	CCA	26	27	CGTCT	0.603524	0.001306	0.711	1.46e-181	0.552885	0.000541	0.644	4.04e-146
tRNA_Trp_CCA_1	Trp	CCA	38	39	GATCA	0.508772	0.000114	0.58	6.51e-250	0.426829	0.000156	0.483	4.45e-187
tRNA_Trp_CCA_1	Trp	CCA	53	54	TGTTC	0.55873	0.000498	0.609692	0	0.538745	0.000169	0.596029	0
tRNA_Trp_CCA_1	Trp	CCA	54	55	GTTCA	0.678973	0	0.762	0	0.636364	0	0.712517	0
tRNA_Trp_CCA_2	Trp	CCA	26	27	CGTCT	0.430052	0.000474	0.501038	2.72e-279	0.40412	7.84e-05	0.465369	2.21e-277
tRNA_Trp_CCA_2	Trp	CCA	38	39	GATCA	0.643472	0.00022	0.736848	0	0.610762	0.000232	0.695619	0
tRNA_Trp_CCA_2	Trp	CCA	53	54	TGTTC	0.596269	0.000316	0.651	0	0.573078	0.00031	0.635	0
tRNA_Trp_CCA_2	Trp	CCA	54	55	GTTCA	0.734787	0.000317	0.825	0	0.721388	0.000155	0.808207	0
tRNA_Trp_CCA_3	Trp	CCA	26	27	CGTCT	0.437086	0.000877	0.509547	4.83e-75	0.553191	0.000401	0.644051	2.7e-99
tRNA_Trp_CCA_3	Trp	CCA	38	39	GATCA	0.545946	0.000241	0.623	1.07e-298	0.551282	0.000167	0.626798	1.8e-255
tRNA_Trp_CCA_3	Trp	CCA	53	54	TGTTC	0.575758	0.00052	0.629	0	0.558935	0.000177	0.619	0
tRNA_Trp_CCA_3	Trp	CCA	54	55	GTTCA	0.653963	0	0.734	0	0.714012	0	0.8	0
tRNA_Trp_CCA_4	Trp	CCA	26	27	CGTCT	0.623333	0.000317	0.735	0	0.56797	0.000362	0.661766	0
tRNA_Trp_CCA_4	Trp	CCA	38	39	GATCA	0.738306	0.000401	0.847	0	0.752963	0.000213	0.860151	0
tRNA_Trp_CCA_4	Trp	CCA	53	54	TGTTC	0.267346	0.000209	0.286217	0	0.257174	0.000365	0.278913	0
tRNA_Trp_CCA_4	Trp	CCA	54	55	GTTCG	0.815766	0.000106	0.952	0	0.831191	7.42e-05	0.974965	0
tRNA_Trp_CCA_5	Trp	CCA	26	27	CGTCT	0.185185	0	0.205	0.000627	0.322581	0.000272	0.367633	3.99e-10
tRNA_Trp_CCA_5	Trp	CCA	38	39	GATCA	0.511962	0.000149	0.584	2.71e-154	0.589189	0	0.671	1.09e-166
tRNA_Trp_CCA_5	Trp	CCA	53	54	TGTTC	0.62406	0	0.682	0	0.609589	0	0.675816	0
tRNA_Trp_CCA_5	Trp	CCA	54	55	GTTCA	0.662289	0.000317	0.743671	0	0.673516	0.00022	0.754	0
tRNA_Tyr_GTA_1	Tyr	GTA	35	35	TGTAG	0.67	0	0.743	7.8e-101	0.753247	0.000327	0.839064	4.64e-105
tRNA_Tyr_GTA_1	Tyr	GTA	39	39	GATCC	0.386555	0.000206	0.396	3e-21	0.403846	0.000304	0.418	2.53e-20
tRNA_Tyr_GTA_1	Tyr	GTA	55	55	GTTCG	0.671312	0.000428	0.783	0	0.647328	0	0.759	0
tRNA_Tyr_GTA_2	Tyr	GTA	35	35	TGTAG	0.663462	0.000111	0.736	2.74e-206	0.71	0.000387	0.79	3.09e-250
tRNA_Tyr_GTA_2	Tyr	GTA	39	39	GATCC	0.328358	0.00096	0.323	4.63e-42	0.319079	0.000492	0.311	5.43e-36
tRNA_Tyr_GTA_2	Tyr	GTA	55	55	GTTCG	0.734592	0.000238	0.857103	0	0.736395	6.73e-05	0.863361	0
tRNA_Tyr_GTA_3	Tyr	GTA	35	35	TGTAG	0.720588	0	0.801	2.02e-76	0.690909	0.000405	0.769	1.84e-66
tRNA_Tyr_GTA_3	Tyr	GTA	39	39	GATCC	0.350649	0.000255	0.351	1.75e-11	0.333333	0	0.329	2e-07
tRNA_Tyr_GTA_3	Tyr	GTA	55	55	GTTCG	0.700873	0.000279	0.817567	0	0.728767	0	0.854381	0
tRNA_Tyr_GTA_4	Tyr	GTA	35	35	TGTAG	0.642857	0	0.713	8.95e-27	0.62963	0.000597	0.7	8.82e-29
tRNA_Tyr_GTA_4	Tyr	GTA	55	55	GTTCG	0.714286	0	0.833	8.66e-115	0.796296	0	0.934	1.34e-96
tRNA_Tyr_GTA_5	Tyr	GTA	35	35	TGTAG	0.635071	0.000482	0.704	2.76e-196	0.716495	0.000146	0.798	6.56e-246
tRNA_Tyr_GTA_5	Tyr	GTA	39	39	GATCC	0.305714	0.000732	0.294355	1.02e-37	0.246711	0.000468	0.220365	2.35e-20
tRNA_Tyr_GTA_5	Tyr	GTA	55	55	GTTCG	0.719903	9.21e-05	0.84	0	0.747778	0.000193	0.877	0
tRNA_Tyr_GTA_6	Tyr	GTA	35	35	TGTAG	0.722222	0	0.80251	6.02e-61	0.666667	0	0.741651	3.35e-55
tRNA_Tyr_GTA_6	Tyr	GTA	39	39	GATCC	0.453333	0.000268	0.48	1.93e-18	0.375	0.000377	0.382	4.98e-07
tRNA_Tyr_GTA_6	Tyr	GTA	55	55	GTTCG	0.715517	0	0.835	0	0.739884	0.000414	0.867	0
tRNA_Tyr_GTA_8	Tyr	GTA	35	35	TGTAG	0.588235	0.000238	0.651	5.44e-71	0.775862	0.000339	0.865	1.22e-82
tRNA_Tyr_GTA_8	Tyr	GTA	39	39	GATCC	0.325397	0	0.319	7.29e-16	0.4	0.00031	0.413	2.91e-18
tRNA_Tyr_GTA_8	Tyr	GTA	55	55	GTTCG	0.682503	0	0.796027	0	0.632593	0.000321	0.741154	0
tRNA_Val_AAC_1	Val	AAC	13	13	TGTAG	0.770042	0.000149	0.856575	0	0.772239	7.32e-05	0.860432	0
tRNA_Val_AAC_1	Val	AAC	27	27	CGTTC	0.775465	0.000242	0.988853	0	0.762195	0.000228	0.999224	0
tRNA_Val_AAC_1	Val	AAC	55	55	GTTCG	0.795889	0.000481	0.928976	0	0.78092	0.000533	0.915781	0
tRNA_Val_AAC_2	Val	AAC	13	13	TGTAG	0.834535	0.000147	0.929491	0	0.837442	0.000177	0.933794	0
tRNA_Val_AAC_2	Val	AAC	27	27	CGTTC	0.833294	0.000254	1	0	0.820374	0.00015	1	0
tRNA_Val_AAC_2	Val	AAC	55	55	GTTCG	0.807544	0.000597	0.942642	0	0.806021	0.000705	0.945332	0
tRNA_Val_AAC_3	Val	AAC	13	13	TGTAG	0.724201	6.71e-05	0.804747	0	0.779767	0.000176	0.868902	0
tRNA_Val_AAC_3	Val	AAC	27	27	CGTTC	0.704868	0.000211	0.898394	0	0.707776	0.000192	0.927531	0
tRNA_Val_AAC_4	Val	AAC	13	13	TGTAG	0.6	5.02e-05	0.664325	0	0.622685	6.96e-05	0.692166	0
tRNA_Val_AAC_4	Val	AAC	27	27	CGTTC	0.610413	0.000204	0.777	0	0.624204	0.00021	0.817	0
tRNA_Val_AAC_4	Val	AAC	55	55	GTTCG	0.321267	0	0.372465	1.51e-227	0.343333	0	0.400607	3.8e-176
tRNA_Val_CAC_1	Val	CAC	13	13	TGTAG	0.787666	0.000361	0.876501	0	0.800921	0.000176	0.892703	0
tRNA_Val_CAC_1	Val	CAC	27	27	CGTTC	0.836901	0.000243	1	0	0.839252	0.000327	1	0
tRNA_Val_CAC_1	Val	CAC	55	55	GTTCG	0.852674	0.000895	0.995558	0	0.854724	0.000962	1	0
tRNA_Val_CAC_14	Val	CAC	13	13	TGTAG	0.819824	0	0.912859	0	0.813479	0	0.906832	0
tRNA_Val_CAC_14	Val	CAC	27	27	TGTTC	0.721343	0.000161	0.790214	0	0.669507	0.000233	0.743298	0
tRNA_Val_CAC_14	Val	CAC	55	55	GTTCG	0.44	0	0.511722	0	0.355	0	0.414343	0
tRNA_Val_CAC_2	Val	CAC	13	13	TGTAG	0.830079	0.000263	0.924453	0	0.835152	9.69e-05	0.931217	0
tRNA_Val_CAC_2	Val	CAC	27	27	CGTTC	0.830378	0.00018	1	0	0.827042	9.75e-05	1	0
tRNA_Val_CAC_2	Val	CAC	55	55	GTTCG	0.843863	0.00057	0.985227	0	0.837844	0.00075	0.982798	0
tRNA_Val_CAC_3	Val	CAC	13	13	TGTAG	0.846895	0.000308	0.943466	0	0.845835	0.000269	0.943237	0
tRNA_Val_CAC_3	Val	CAC	27	27	CATTC	0.887272	0.000628	1	0	0.880957	0.000679	1	0
tRNA_Val_CAC_3	Val	CAC	55	55	GTTCG	0.835325	0.000831	0.975216	0	0.839241	0.001154	0.984442	0
tRNA_Val_CAC_4	Val	CAC	13	13	TGTAG	0.740816	0.000159	0.823532	0	0.750968	0.000214	0.8365	0
tRNA_Val_CAC_4	Val	CAC	27	27	CGTTC	0.812633	0.000309	1	0	0.812646	0.000318	1	0
tRNA_Val_CAC_4	Val	CAC	55	55	GTTCG	0.841332	0.000702	0.98226	0	0.844139	0.00047	0.990209	0
tRNA_Val_CAC_6	Val	CAC	27	27	CGTTC	0.800956	0	1	0	0.799405	0	1	0
tRNA_Val_CAC_6	Val	CAC	55	55	GTTTG	0.609694	0	0.673595	0	0.623418	0	0.696	3.65756797616275e-320
tRNA_Val_TAC_1	Val	TAC	13	13	TGTAG	0.862291	0.00026	0.960872	0	0.856348	0	0.955065	0
tRNA_Val_TAC_1	Val	TAC	27	27	CGTCT	0.194103	0.000262	0.215607	0	0.189108	0.000281	0.207647	0
tRNA_Val_TAC_1	Val	TAC	32	32	GCTTT	0.754891	0.003324	0.837484	0	0.747416	0.003756	0.82645	0
tRNA_Val_TAC_1	Val	TAC	55	55	GTTCG	0.782781	0.000638	0.913607	0	0.791628	0.000657	0.928387	0
tRNA_Val_TAC_2	Val	TAC	13	13	TGTAG	0.841131	0.000169	0.936949	0	0.831479	0.000106	0.927085	0
tRNA_Val_TAC_2	Val	TAC	27	27	CGTCT	0.319111	0.000106	0.366831	0	0.297995	0.000373	0.338163	0
tRNA_Val_TAC_2	Val	TAC	32	32	GCTTT	0.761945	0.002436	0.845406	0	0.768684	0.002227	0.850287	0
tRNA_Val_TAC_2	Val	TAC	55	55	GTTCG	0.787582	0.00035	0.919236	0	0.781608	0.00068	0.916591	0
tRNA_Val_TAC_3	Val	TAC	13	13	TGTAG	0.782779	0.000133	0.870976	0	0.814672	0.000346	0.908175	0
tRNA_Val_TAC_3	Val	TAC	27	27	CATCT	0.532511	0.00075	0.605389	0	0.575827	0.000487	0.657166	0
tRNA_Val_TAC_3	Val	TAC	32	32	GCTTT	0.723383	0.000519	0.802102	0	0.740895	0.000673	0.819141	0
tRNA_Val_TAC_3	Val	TAC	55	55	GTTCA	0.770217	0.00037	0.865463	0	0.776639	0.000491	0.87039	0

## Sheet: Supplementary Table 8
Supplementary Table 8. Ψ sites in HeLa polyA+ RNA
chr	pos	strand	motif	gene	feature	BACS_T count	BACS_C count	BACS_conversion rate	control_T_count	control_C_count	control_conversion rate	IVT_T count	IVT_C count	IVT_conversion rate	Ψ level	p-value	transcript_id	transcript	codon
chr1	100874411	-	TGTAG	EXTL2	CDS	113	10	0.0813008	103	0	0	153	1	0.00649351	0.0852651	0.0042607	ENST00000370114.8	EXTL2-202	GTA
chr1	10403085	+	GATAC	PGD	CDS	940	64	0.063745	879	0	0	418	2	0.0047619	0.0682442	2.737e-06	ENST00000270776.13	PGD-201	GAT
chr1	10413090	+	GCTAG	PGD	CDS	388	56	0.126126	441	0	0	101	2	0.0194175	0.125534	0.00277628	ENST00000270776.13	PGD-201	CTA
chr1	10413123	+	TATTC	PGD	CDS	1020	199	0.163249	692	0	0	336	8	0.0232558	0.162009	2.47766e-11	ENST00000270776.13	PGD-201	ATT
chr1	10417451	+	GCTGG	PGD	CDS	1004	179	0.15131	837	0	0	314	0	0	0.172459	4.22367e-13	ENST00000270776.13	PGD-201	TGG
chr1	10431372	+	GTTCA	CENPS-CORT	CDS	26	72	0.734694	54	0	0	127	1	0.0078125	0.830659	2.73115e-30	ENST00000602296.6	CENPS-CORT-204	TTC
chr1	1082418	-	GTTCC	C1orf159	3UTR	81	29	0.263636	74	0	0	32	0	0	0.307453	0.00263948	ENST00000421241.7	C1orf159-205	NA
chr1	109310866	-	TGTAA	SORT1	3UTR	106	39	0.268966	57	0	0	84	0	0	0.307285	4.75578e-07	ENST00000256637.8	SORT1-201	NA
chr1	109342073	-	GTTCT	SORT1	CDS	44	37	0.45679	58	0	0	104	0	0	0.527764	5.44515e-14	ENST00000256637.8	SORT1-201	TTC
chr1	109656185	+	GCTCC	GSTM4	5UTR	122	6	0.046875	77	1	0.0128205	238	0	0	0.0526806	0.00332232	ENST00000369836.9	GSTM4-203	NA
chr1	109656757	+	GCTAC	GSTM4	CDS	95	6	0.0594059	85	0	0	148	0	0	0.0678574	0.00985987	ENST00000369836.9	GSTM4-203	TAC
chr1	109690293	+	CTTGG	GSTM1	CDS	218	26	0.106557	219	0	0	313	0	0	0.118439	1.11369e-08	ENST00000309851.10	GSTM1-201	TTG
chr1	110018427	+	TATCG	AHCYL1	CDS	530	32	0.0569395	336	0	0	219	0	0	0.0668708	0.000661712	ENST00000369799.10	AHCYL1-202	ATC
chr1	110407732	-	CCTTT	LAMTOR5	CDS	72	7	0.0886076	49	0	0	266	5	0.0184502	0.0818479	0.00771844	ENST00000256644.8	LAMTOR5-201	CCT
chr1	111704439	+	ACTGT	RAP1A	CDS	242	23	0.0867925	280	0	0	114	0	0	0.09995	0.00260404	ENST00000369709.4	RAP1A-202	TGT
chr1	112670063	+	GTTAC	CAPZA1	CDS	1533	83	0.0513614	671	0	0	2996	17	0.00564222	0.0521741	5.93053e-24	ENST00000263168.4	CAPZA1-201	GTT
chr1	114780658	-	TCTGA	SIKE1	5UTR	75	4	0.0506329	81	0	0	241	0	0	0.0614375	0.00336996	ENST00000060969.6	SIKE1-201	NA
chr1	116389454	+	TATTG	ATP1A1	CDS	976	136	0.122302	835	0	0	194	0	0	0.137161	5.19555e-07	ENST00000295598.10	ATP1A1-201	ATT
chr1	116389690	+	GTTTG	ATP1A1	CDS	1624	97	0.0563626	848	0	0	337	0	0	0.063302	1.53102e-05	ENST00000295598.10	ATP1A1-201	TTG
chr1	116395204	+	TTTGT	ATP1A1	CDS	1170	59	0.0480065	952	0	0	287	1	0.00347222	0.0503731	0.000892838	ENST00000295598.10	ATP1A1-201	TTT
chr1	116398703	+	GATTG	ATP1A1	CDS	834	85	0.0924918	861	0	0	333	3	0.00892857	0.0953597	5.48949e-07	ENST00000295598.10	ATP1A1-201	ATT
chr1	116398759	+	ACTTT	ATP1A1	CDS	1047	99	0.0863874	944	1	0.0010582	391	0	0	0.0962905	3.8788e-09	ENST00000295598.10	ATP1A1-201	TTT
chr1	116404439	+	ACTAT	ATP1A1	CDS	2232	129	0.0546379	943	1	0.00105932	857	3	0.00348837	0.058457	1.79998e-10	ENST00000295598.10	ATP1A1-201	TAT
chr1	1217212	-	ACTCT	SDF4	3UTR	1232	160	0.114943	852	0	0	501	0	0	0.130389	4.59658e-15	ENST00000360001.12	SDF4-202	NA
chr1	1254957	-	TGTAG	UBE2J2	3UTR	194	27	0.122172	214	0	0	119	1	0.00833333	0.130026	0.000559987	ENST00000349431.11	UBE2J2-202	NA
chr1	1390995	-	TCTAG	CCNL2	3UTR	434	33	0.0706638	453	0	0	144	0	0	0.0809823	0.00214871	ENST00000481223.6	CCNL2-212	NA
chr1	147993247	+	GCTGA	GPR89B	3UTR	42	5	0.106383	48	0	0	310	5	0.015873	0.106729	0.00225319	ENST00000314163.12	GPR89B-201	NA
chr1	150294195	+	TCTAG	MRPS21	5UTR	519	39	0.0698925	336	0	0	475	5	0.0104167	0.0689842	4.48672e-06	ENST00000581066.2	MRPS21-201	NA
chr1	150308286	+	TTTTC	MRPS21	3UTR	1336	95	0.0663871	625	0	0	2559	5	0.00195008	0.0728129	2.79351e-35	ENST00000614145.5	MRPS21-202	NA
chr1	150622412	-	TGTAG	ENSA	3UTR	619	116	0.157823	958	1	0.00104275	242	1	0.00411523	0.174722	3.24597e-10	ENST00000369014.10	ENSA-208	NA
chr1	151008503	+	GTTCG	PRUNE1	5UTR	5	38	0.883721	61	0	0	79	1	0.0125	1	3.07379e-22	ENST00000271620.8	PRUNE1-201	NA
chr1	151265180	+	GCTAA	PSMD4	CDS	525	38	0.0674956	568	0	0	466	0	0	0.0760939	2.87697e-08	ENST00000368884.8	PSMD4-202	GCT
chr1	151982965	-	TATTG	S100A10	3UTR	789	47	0.0562201	628	0	0	768	2	0.0025974	0.0603134	1.08183e-09	ENST00000368811.8	S100A10-202	NA
chr1	153543659	-	CTTGA	S100A4	3UTR	4132	642	0.134478	2521	1	0.000396511	17958	102	0.00564784	0.145776	0	ENST00000368716.9	S100A4-204	NA
chr1	153607365	-	TCTAG	S100A16	3UTR	1088	181	0.142632	954	0	0	1728	7	0.00403458	0.159574	1.29492e-53	ENST00000368706.9	S100A16-204	NA
chr1	153658862	+	GCTCG	SNAPIN	CDS	781	55	0.0657895	326	0	0	1797	31	0.0169584	0.0592493	8.0894e-11	ENST00000368685.6	SNAPIN-201	CTC
chr1	153959729	-	CATAA	SLC39A1	3UTR	818	83	0.0921199	679	0	0	270	0	0	0.103312	4.68521e-07	ENST00000356205.9	SLC39A1-202	NA
chr1	153991195	+	AATTC	RPS27	CDS	2080	312	0.130435	2336	1	0.000427899	5415	23	0.0042295	0.140999	7.3512e-142	ENST00000651669.1	RPS27-205	AAT
chr1	154156734	-	CTTTG	TPM3	3UTR	1292	71	0.052091	1160	0	0	442	1	0.00225734	0.0559916	6.25446e-06	ENST00000368533.8	TPM3-212	NA
chr1	155057909	+	ATTCT	ADAM15	CDS	505	149	0.227829	393	0	0	154	1	0.00645161	0.25104	3.81453e-10	ENST00000356955.7	ADAM15-203	TTC
chr1	155235763	-	ACTTT	GBA1	CDS	643	46	0.0667634	309	0	0	231	0	0	0.0744169	0.000115858	ENST00000368373.8	GBA1-202	TTT
chr1	155911289	-	GTTCC	RIT1	5UTR	73	24	0.247423	65	0	0	181	1	0.00549451	0.283957	7.13431e-11	ENST00000368323.8	RIT1-202	NA
chr1	156009266	-	GGTGC	SSR2	3UTR	1481	118	0.0737961	1116	0	0	1136	3	0.00263389	0.0822217	9.93814e-19	ENST00000295702.9	SSR2-201	NA
chr1	156232352	+	CTTCT	PMF1	CDS	561	58	0.0936995	325	0	0	2032	2	0.000983284	0.105767	3.98561e-41	ENST00000368277.3	PMF1-202	TTC
chr1	156293551	-	CCTCC	GLMP	CDS	409	28	0.0640732	175	0	0	302	4	0.0130719	0.0593083	0.00143903	ENST00000362007.6	GLMP-201	CTC
chr1	160262367	-	GATGA	DCAF8	5UTR	67	5	0.0694444	66	0	0	136	0	0	0.0810351	0.00841301	ENST00000368073.7	DCAF8-202	NA
chr1	160290609	-	TTTGA	COPA	CDS	924	94	0.0923379	518	0	0	499	0	0	0.105723	5.37677e-12	ENST00000241704.8	COPA-201	TTT
chr1	161781935	+	GATTT	ATF6	CDS	78	9	0.103448	95	0	0	93	0	0	0.116281	0.00450968	ENST00000367942.4	ATF6-201	GAT
chr1	163326087	+	GCTGA	NUF2	CDS	119	6	0.048	112	0	0	288	1	0.00346021	0.0517636	0.00492516	ENST00000271452.8	NUF2-201	GCT
chr1	165727419	-	TATAC	TMCO1	3UTR	239	17	0.0664062	210	0	0	232	2	0.00854701	0.0660971	0.00207381	ENST00000367881.11	TMCO1-201	NA
chr1	166854177	+	GTTCA	POGK	3UTR	41	113	0.733766	104	0	0	90	0	0	0.831106	6.10537e-28	ENST00000367876.9	POGK-202	NA
chr1	167546103	-	GTTCA	CREG1	CDS	274	18	0.0616438	282	0	0	186	1	0.00534759	0.064153	0.00451525	ENST00000370509.5	CREG1-201	GTT
chr1	168252954	+	CCTCC	SFT2D2	3UTR	61	7	0.102941	34	0	0	88	0	0	0.117915	0.00715126	ENST00000271375.7	SFT2D2-201	NA
chr1	169324421	-	ATTTT	NME7	CDS	67	4	0.056338	52	0	0	311	0	0	0.0629753	0.00036826	ENST00000367811.8	NME7-201	TTT
chr1	173488643	+	CATTT	PRDX6	3UTR	1270	139	0.0986515	993	0	0	972	1	0.00102775	0.11039	5.6709e-23	ENST00000340385.6	PRDX6-201	NA
chr1	17407950	-	CGTGT	RCC2	3UTR	541	81	0.130225	446	1	0.00223714	292	1	0.00341297	0.14995	8.16515e-10	ENST00000375436.9	RCC2-202	NA
chr1	182859079	+	AATTG	DHX9	CDS	455	36	0.0733198	472	0	0	195	1	0.00510204	0.0773465	0.000699973	ENST00000367549.4	DHX9-201	TTG
chr1	182876870	+	CATAA	DHX9	CDS	459	35	0.0708502	333	0	0	160	0	0	0.0794581	0.00111926	ENST00000367549.4	DHX9-201	ATA
chr1	186385991	+	TATCC	ODR4	CDS	82	6	0.0681818	37	0	0	244	2	0.00813008	0.0696961	0.0058557	ENST00000287859.11	ODR4-201	TCC
chr1	186932781	+	TATTG	PLA2G4A	CDS	240	13	0.0513834	292	1	0.00341297	618	0	0	0.0576263	7.87753e-08	ENST00000367466.4	PLA2G4A-201	TTG
chr1	186939026	+	TATTC	PLA2G4A	CDS	453	38	0.0773931	258	0	0	874	11	0.0124294	0.0742497	1.21878e-09	ENST00000367466.4	PLA2G4A-201	TAT
chr1	186956251	+	GCTTG	PLA2G4A	CDS	511	30	0.0554529	327	0	0	700	7	0.00990099	0.0505908	5.80836e-06	ENST00000367466.4	PLA2G4A-201	TTG
chr1	19244941	-	TGTGA	EMC1	CDS	152	17	0.100592	148	0	0	138	0	0	0.112911	0.000340147	ENST00000477853.6	EMC1-207	GTG
chr1	19357510	-	CTTTG	CAPZB	CDS	1239	125	0.0916422	1247	1	0.000801282	884	1	0.00112994	0.101568	1.80354e-19	ENST00000264202.8	CAPZB-201	TTT
chr1	196725201	+	TGTTG	CFH	CDS	209	17	0.0752212	234	0	0	156	0	0	0.0835723	0.0011458	ENST00000367429.9	CFH-202	TTG
chr1	196726927	+	CTTCC	CFH	CDS	376	30	0.0738916	253	0	0	199	2	0.00995025	0.0746507	0.00178007	ENST00000367429.9	CFH-202	CTT
chr1	201135541	-	CATTT	TMEM9	3UTR	773	48	0.0584653	394	0	0	562	1	0.0017762	0.0641563	4.81611e-08	ENST00000367330.6	TMEM9-201	NA
chr1	201858511	+	TTTAC	IPO9	CDS	571	53	0.0849359	216	0	0	122	0	0	0.0968289	0.00164844	ENST00000361565.9	IPO9-201	TTA
chr1	202003294	+	TCTCT	RNPEP	CDS	522	46	0.0809859	200	0	0	365	3	0.00815217	0.0863294	2.17545e-06	ENST00000295640.9	RNPEP-201	CTC
chr1	20637848	+	TTTTT	PINK1	CDS	338	50	0.128866	165	0	0	130	0	0	0.146031	3.55719e-05	ENST00000321556.5	PINK1-201	TTT
chr1	20649197	+	GTTGG	PINK1	CDS	423	27	0.06	239	0	0	199	0	0	0.0683256	0.000911654	ENST00000321556.5	PINK1-201	TTG
chr1	20652170	-	CATTT	DDOST	3UTR	383	20	0.0496278	245	0	0	201	0	0	0.0560522	0.00297141	ENST00000602624.7	DDOST-205	NA
chr1	207324564	+	GCTGC	CD55	CDS	1188	81	0.0638298	915	0	0	1514	33	0.0213316	0.0518948	2.17764e-08	ENST00000367064.9	CD55-204	TGC
chr1	20744168	-	TCTAG	HP1BP3	3UTR	407	46	0.101545	293	0	0	138	0	0	0.116373	0.000201806	ENST00000438032.6	HP1BP3-210	NA
chr1	20853590	-	TGTAG	EIF4G3	CDS	249	37	0.129371	179	0	0	137	0	0	0.146373	2.40821e-05	ENST00000602326.6	EIF4G3-212	GTA
chr1	209617929	-	GCTTA	LAMB3	CDS	235	41	0.148551	147	0	0	63	1	0.015625	0.152557	0.00691372	ENST00000356082.9	LAMB3-201	CTT
chr1	212807781	+	TGTAG	TATDN3	CDS	86	9	0.0947368	72	0	0	145	0	0	0.107187	0.000602584	ENST00000366974.9	TATDN3-202	GTA
chr1	215608091	+	GTTCT	KCTD3	CDS	305	126	0.292343	225	0	0	149	2	0.013245	0.327474	2.36104e-12	ENST00000259154.9	KCTD3-201	TCT
chr1	21748197	-	ATTCG	USP48	CDS	288	23	0.073955	237	0	0	204	0	0	0.0858469	0.000172764	ENST00000308271.14	USP48-201	ATT
chr1	220114461	+	AATAC	IARS2	CDS	368	22	0.0564103	242	0	0	145	0	0	0.0636658	0.00745629	ENST00000366922.3	IARS2-201	TAC
chr1	220139051	+	TTTCA	IARS2	CDS	439	76	0.147573	250	0	0	199	2	0.00995025	0.157	2.24637e-07	ENST00000366922.3	IARS2-201	TTC
chr1	22092496	+	TGTAG	CDC42	3UTR	526	145	0.216095	970	0	0	60	0	0	0.244495	0.000116808	ENST00000656825.1	CDC42-208	NA
chr1	224190102	+	CTTTT	DEGS1	CDS	289	16	0.052459	218	0	0	288	1	0.00346021	0.0560846	0.000857048	ENST00000323699.9	DEGS1-201	TTT
chr1	228141751	+	ATTCC	GUK1	CDS	56	17	0.232877	37	0	0	38	0	0	0.266844	0.00312791	ENST00000435153.5	GUK1-211	ATT
chr1	229431518	-	CGTCC	ACTA1	CDS	289	29	0.091195	44	0	0	272	8	0.0285714	0.0777299	0.00268504	ENST00000366684.7	ACTA1-202	GTC
chr1	230236037	+	GGTGG	GALNT2	CDS	979	668	0.405586	1276	1	0.000783085	1016	3	0.00294406	0.461098	2.14695e-119	ENST00000366672.5	GALNT2-201	GTG
chr1	235328695	+	AGTCC	GGPS1	5UTR	92	7	0.0707071	96	0	0	344	5	0.0143266	0.0641455	0.00664733	ENST00000282841.9	GGPS1-201	NA
chr1	244843050	+	TGTAG	COX20	CDS	82	15	0.154639	156	0	0	231	4	0.0170213	0.158761	3.32798e-06	ENST00000411948.7	COX20-203	TGT
chr1	244843795	+	ACTTG	COX20	3UTR	124	10	0.0746269	107	0	0	164	0	0	0.0827463	0.00121513	ENST00000411948.7	COX20-203	NA
chr1	246507261	-	GCTGC	SMYD3	5UTR	32	53	0.623529	73	0	0	178	5	0.0273224	0.733396	1.59089e-27	ENST00000490107.6	SMYD3-214	NA
chr1	25246825	-	ATTCC	RSRP1	CDS	274	23	0.0774411	135	0	0	441	11	0.0243363	0.0625961	0.00121263	ENST00000243189.12	RSRP1-201	TCC
chr1	27335748	+	TGTAG	TMEM222	3UTR	232	48	0.171429	143	0	0	114	0	0	0.193959	5.4266e-06	ENST00000374076.9	TMEM222-201	NA
chr1	31310140	+	GCTCT	ZCCHC17	CDS	229	13	0.053719	152	0	0	556	1	0.00179533	0.0593488	1.25503e-06	ENST00000344147.10	ZCCHC17-201	GCT
chr1	31348848	+	TGTTT	ZCCHC17	CDS	121	8	0.0620155	108	0	0	203	0	0	0.0696356	0.0012618	ENST00000344147.10	ZCCHC17-201	TGT
chr1	32669237	+	GATAC	RBBP4	CDS	843	44	0.0496054	628	0	0	546	3	0.00546448	0.0511132	1.00625e-05	ENST00000373493.10	RBBP4-202	GAT
chr1	33014553	-	GTTCA	AK2	CDS	447	510	0.532915	544	0	0	1334	2	0.00149701	0.602937	8.49683e-199	ENST00000672715.1	AK2-214	TTC
chr1	35603333	-	GTTCG	PSMB2	CDS	763	963	0.557937	930	0	0	3022	8	0.00264026	0.655075	0	ENST00000373237.4	PSMB2-201	GTT
chr1	35920587	+	GTTAA	AGO1	3UTR	3	21	0.875	21	0	0	23	0	0	0.98564	9.57411e-09	ENST00000373204.6	AGO1-201	NA
chr1	37513501	-	TTTTG	MEAF6	CDS	140	9	0.0604027	159	0	0	332	1	0.003003	0.0648542	0.000183978	ENST00000296214.10	MEAF6-201	TTT
chr1	37595930	-	CGTGG	GNL2	5UTR	120	6	0.047619	178	0	0	365	1	0.00273224	0.0525185	0.00122319	ENST00000373062.8	GNL2-201	NA
chr1	39565149	-	GTTCC	PABPC4	CDS	546	159	0.225532	393	0	0	979	5	0.0050813	0.258623	6.73666e-51	ENST00000372858.8	PABPC4-203	TTC
chr1	39749068	+	TATCC	PPIE	CDS	318	40	0.111732	190	0	0	390	10	0.025	0.102672	3.22227e-06	ENST00000324379.10	PPIE-201	ATC
chr1	39883415	-	TGTAG	TRIT1	CDS	186	21	0.101449	108	1	0.00917431	206	2	0.00961538	0.105045	0.000107195	ENST00000316891.10	TRIT1-201	GTA
chr1	40060093	+	CATTT	CAP1	CDS	1042	162	0.134551	1048	1	0.000953289	3339	2	0.000598623	0.151395	1.82355e-100	ENST00000372805.8	CAP1-206	TTT
chr1	40072563	+	TTTCT	CAP1	3UTR	765	61	0.0738499	569	0	0	345	0	0	0.0839512	4.65054e-07	ENST00000372805.8	CAP1-206	NA
chr1	40073868	-	TGTTG	PPT1	3UTR	666	48	0.0672269	793	0	0	1235	2	0.00161681	0.0730253	3.77806e-18	ENST00000642050.2	PPT1-219	NA
chr1	42926727	-	GTTCC	SLC2A1	3UTR	263	548	0.675709	567	0	0	341	8	0.0229226	0.78219	4.92863e-92	ENST00000426263.10	SLC2A1-203	NA
chr1	43450940	+	GTTCC	SZT2	3UTR	12	44	0.785714	39	0	0	33	0	0	0.916301	3.87673e-12	ENST00000634258.3	SZT2-210	NA
chr1	45013737	+	CTTAC	UROD	CDS	958	142	0.129091	548	0	0	1361	3	0.00219941	0.145763	6.80548e-40	ENST00000246337.9	UROD-201	CTT
chr1	45551081	+	GATCG	AKR1A1	5UTR	392	20	0.0485437	317	0	0	1002	5	0.00496524	0.0516299	5.2759e-08	ENST00000351829.9	AKR1A1-201	NA
chr1	45616358	+	GTTTC	NASP	CDS	770	44	0.0540541	646	0	0	391	1	0.00255102	0.058512	2.06275e-05	ENST00000350030.8	NASP-201	TTC
chr1	46316626	+	CATCA	UQCRH	3UTR	3063	182	0.0560863	2230	1	0.000448229	5607	24	0.00426212	0.0588506	1.75217e-54	ENST00000311672.10	UQCRH-201	NA
chr1	46316692	+	CATGA	UQCRH	3UTR	2405	118	0.0467697	2475	0	0	4549	33	0.0072021	0.0508997	4.75068e-28	ENST00000311672.10	UQCRH-201	NA
chr1	46572094	-	GTTGC	MKNK1	CDS	51	22	0.30137	46	0	0	56	0	0	0.345398	1.91501e-05	ENST00000371945.10	MKNK1-203	GTT
chr1	50788086	-	TGTAG	FAF1	CDS	351	19	0.0513514	266	0	0	488	1	0.00204499	0.0559158	6.27846e-06	ENST00000396153.7	FAF1-201	GTA
chr1	51789424	-	GATAT	NRDC	CDS	341	20	0.0554017	382	0	0	197	0	0	0.0632315	0.0017705	ENST00000352171.12	NRDC-201	TAT
chr1	51791640	-	TGTAG	NRDC	CDS	712	71	0.0906769	363	0	0	387	4	0.0102302	0.0920851	2.15225e-07	ENST00000352171.12	NRDC-201	TGT
chr1	53027999	+	GTTCC	SCP2	CDS	241	232	0.490486	371	0	0	1413	14	0.00981079	0.567052	1.82726e-159	ENST00000371514.8	SCP2-203	GTT
chr1	53796991	-	GATGG	NDC1	CDS	218	19	0.0801688	242	0	0	198	1	0.00502513	0.0860849	0.000455017	ENST00000371429.4	NDC1-201	ATG
chr1	53807773	-	CTTGA	NDC1	CDS	247	20	0.0749064	192	0	0	273	1	0.00364964	0.0804479	4.7567e-05	ENST00000371429.4	NDC1-201	CTT
chr1	54047317	-	GTTTG	TMEM59	CDS	890	59	0.0621707	1098	0	0	2005	6	0.00298359	0.0666978	4.47986e-24	ENST00000234831.10	TMEM59-201	TTT
chr1	54851248	-	TGTAG	DHCR24	3UTR	824	86	0.0945055	546	0	0	309	0	0	0.106926	4.3337e-08	ENST00000371269.9	DHCR24-201	NA
chr1	54875984	-	GCTGG	DHCR24	CDS	974	77	0.0732636	525	0	0	272	0	0	0.0835039	8.40397e-06	ENST00000371269.9	DHCR24-201	TGG
chr1	61701018	-	GCTAT	TM2D1	CDS	170	10	0.0555556	129	0	0	419	1	0.00238095	0.0604799	3.83476e-05	ENST00000606498.5	TM2D1-212	TAT
chr1	6185970	-	TGTAG	RPL22	3UTR	371	91	0.19697	480	0	0	171	0	0	0.222856	8.02937e-10	ENST00000234875.9	RPL22-201	NA
chr1	6197683	-	TGTAG	RPL22	CDS	1245	67	0.0510671	1679	0	0	889	3	0.00336323	0.0541794	8.00916e-10	ENST00000234875.9	RPL22-201	GTA
chr1	6554420	-	CATCC	NOL9	CDS	66	10	0.131579	26	0	0	102	1	0.00970874	0.140675	0.00235801	ENST00000377705.6	NOL9-201	ATC
chr1	6623607	+	GTTCG	PHF13	3UTR	74	23	0.237113	80	0	0	94	0	0	0.27885	1.49775e-06	ENST00000377648.5	PHF13-201	NA
chr1	68150241	-	TCTTC	WLS	CDS	275	63	0.186391	206	0	0	120	1	0.00826446	0.205929	2.58831e-06	ENST00000262348.9	WLS-201	TTC
chr1	68475183	-	GTTTG	DEPDC1	3UTR	43	11	0.203704	37	0	0	38	0	0	0.228784	0.00831958	ENST00000456315.7	DEPDC1-202	NA
chr1	86863213	-	GGTTA	SELENOF	3UTR	703	46	0.0614152	689	0	0	1087	2	0.00183655	0.0673072	1.15322e-14	ENST00000331835.10	SELENOF-201	NA
chr1	92850886	-	TTTAC	DIPK1A	CDS	68	5	0.0684932	37	0	0	136	0	0	0.0780838	0.008936	ENST00000370310.5	DIPK1A-201	TAC
chr1	93180184	-	GGTGC	TMED5	CDS	321	53	0.141711	174	0	0	442	4	0.00896861	0.154503	2.74386e-13	ENST00000370282.8	TMED5-202	GTG
chr1	9731316	-	TATTT	CLSTN1	CDS	640	39	0.0574374	446	0	0	173	0	0	0.0637682	0.00250099	ENST00000377298.9	CLSTN1-202	TTT
chr10	1010457	+	GATAA	GTPBP4	CDS	217	18	0.0765957	254	0	0	291	0	0	0.0857293	5.04608e-06	ENST00000360803.9	GTPBP4-202	GAT
chr10	101784907	-	GTTAG	OGA	3UTR	97	10	0.0934579	142	0	0	99	0	0	0.10613	0.00520674	ENST00000361464.8	OGA-202	NA
chr10	1044099	-	GTTCA	IDI1	CDS	122	377	0.755511	405	0	0	1097	4	0.00363306	0.85514	8.80046e-234	ENST00000381344.8	IDI1-201	GTT
chr10	111079591	+	CATCC	ADRA2A	3UTR	281	25	0.0816993	92	0	0	320	8	0.0243902	0.0672925	0.00216022	ENST00000280155.4	ADRA2A-201	NA
chr10	118310855	-	ACTTG	FAM204A	3UTR	120	8	0.0625	105	0	0	185	1	0.00537634	0.0637185	0.00836613	ENST00000369183.9	FAM204A-203	NA
chr10	119072901	-	TATTG	EIF3A	CDS	532	34	0.0600707	281	0	0	246	0	0	0.0673691	0.000186523	ENST00000369144.8	EIF3A-201	ATT
chr10	119072981	-	GTTAA	EIF3A	CDS	55	203	0.786822	320	0	0	149	0	0	0.886312	4.06707e-52	ENST00000369144.8	EIF3A-201	GTT
chr10	119168411	-	TTTTC	PRDX3	3UTR	602	40	0.0623053	612	0	0	1525	4	0.00261609	0.0674987	9.54879e-19	ENST00000298510.4	PRDX3-201	NA
chr10	119596637	-	GGTTG	TIAL1	5UTR	135	55	0.289474	173	0	0	179	3	0.0164835	0.316542	1.14131e-12	ENST00000436547.7	TIAL1-205	NA
chr10	119596953	-	CTTCC	TIAL1	5UTR	222	18	0.075	121	0	0	616	19	0.0299213	0.0538852	0.00563988	ENST00000436547.7	TIAL1-205	NA
chr10	122512032	+	TATAA	HTRA1	CDS	964	126	0.115596	893	0	0	1324	0	0	0.128371	1.73546e-36	ENST00000368984.8	HTRA1-201	ATA
chr10	128098760	-	AATGG	MKI67	3UTR	314	16	0.0484848	265	0	0	175	0	0	0.0550698	0.00707687	ENST00000368654.8	MKI67-202	NA
chr10	133309011	+	TGTAG	ZNF511	CDS	196	12	0.0576923	134	0	0	307	2	0.00647249	0.0583788	0.0011864	ENST00000361518.10	ZNF511-202	GTA
chr10	133362755	-	GTTCC	ECHS1	3UTR	657	56	0.0785414	684	0	0	709	16	0.022069	0.067598	1.6796e-06	ENST00000368547.4	ECHS1-201	NA
chr10	16437038	+	GTTGT	PTER	5UTR	67	5	0.0694444	47	0	0	203	1	0.00490196	0.0733639	0.0058036	ENST00000535784.7	PTER-205	NA
chr10	16754909	-	CTTGA	RSU1	CDS	464	29	0.0588235	285	0	0	430	3	0.00692841	0.0588065	3.57334e-05	ENST00000345264.10	RSU1-201	TTG
chr10	17235211	+	ACTTT	VIM	CDS	5021	537	0.0966175	4278	5	0.00116741	1974	5	0.00252653	0.105173	1.06412e-43	ENST00000544301.7	VIM-209	TTT
chr10	27538846	+	CTTTT	RAB18	3UTR	126	15	0.106383	78	0	0	167	0	0	0.121287	4.99546e-05	ENST00000356940.11	RAB18-201	NA
chr10	3112272	+	GTTCG	PFKP	CDS	430	119	0.216758	565	0	0	135	0	0	0.254912	5.70357e-09	ENST00000381125.9	PFKP-203	GTT
chr10	32929866	-	TATTA	ITGB1	CDS	2678	336	0.11148	2671	1	0.000374251	3038	3	0.000986518	0.124269	1.42714e-77	ENST00000302278.8	ITGB1-201	ATT
chr10	45003654	+	GTTCT	ZNF22	CDS	87	23	0.209091	89	0	0	353	1	0.00282486	0.239095	1.17521e-16	ENST00000298299.4	ZNF22-201	TCT
chr10	4989916	-	ACTGG	AKR1C2	3UTR	632	72	0.102273	498	0	0	1031	7	0.00674374	0.110493	1.60096e-20	ENST00000380753.9	AKR1C2-201	NA
chr10	6841292	+	GTTCA	LINC00707	ncRNA	21	10	0.322581	37	0	0	36	0	0	0.365374	0.000805727	ENST00000436383.2	LINC00707-201	NA
chr10	70422028	+	GTTCA	EIF4EBP2	3UTR	20	66	0.767442	87	0	0	39	0	0	0.86925	7.8623e-15	ENST00000373218.5	EIF4EBP2-201	NA
chr10	71816374	-	GTTGC	PSAP	3UTR	1270	202	0.137228	1371	0	0	1191	3	0.00251256	0.154842	3.96305e-38	ENST00000394936.8	PSAP-201	NA
chr10	71816664	-	GCTGT	PSAP	3UTR	1768	1097	0.382897	2444	2	0.000817661	1739	25	0.0141723	0.429061	2.28174e-177	ENST00000394936.8	PSAP-201	NA
chr10	71817048	-	CTTCT	PSAP	3UTR	3505	436	0.110632	2372	0	0	1665	3	0.00179856	0.124268	2.0053e-43	ENST00000394936.8	PSAP-201	NA
chr10	71819612	-	ACTCA	PSAP	CDS	4734	624	0.116461	2383	1	0.000419463	2758	64	0.022679	0.110254	1.49857e-47	ENST00000394936.8	PSAP-201	ACT
chr10	74107259	+	GATAT	VCL	CDS	778	45	0.054678	554	0	0	254	0	0	0.0624056	0.000285945	ENST00000211998.10	VCL-201	TAT
chr10	74118379	+	TATTC	VCL	3UTR	767	90	0.105018	434	0	0	285	0	0	0.118348	2.50163e-08	ENST00000211998.10	VCL-201	NA
chr10	74119794	+	TATAG	VCL	3UTR	425	25	0.0555556	381	0	0	482	3	0.00618557	0.0564433	2.30084e-05	ENST00000211998.10	VCL-201	NA
chr10	74525334	+	CTTTG	ADK	CDS	360	23	0.0600522	214	0	0	534	0	0	0.0673022	3.36825e-08	ENST00000539909.6	ADK-205	TTG
chr10	7799164	+	AATTG	ATP5F1C	CDS	477	29	0.0573123	638	0	0	1315	6	0.00454201	0.0597939	7.34996e-13	ENST00000356708.12	ATP5F1C-202	ATT
chr10	78035402	+	CTTCA	RPS24	CDS	10151	1292	0.112907	7902	1	0.000126534	13677	83	0.00603198	0.122461	2.29043e-302	ENST00000372360.9	RPS24-202	CTT
chr10	80166915	-	ACTTT	ANXA11	CDS	704	72	0.0927835	412	0	0	1171	4	0.00340426	0.100005	5.79647e-23	ENST00000422982.8	ANXA11-203	CTT
chr10	80432038	+	ACTTT	PRXL2A	CDS	146	19	0.115152	138	0	0	186	1	0.00534759	0.123126	2.55174e-05	ENST00000606162.6	PRXL2A-205	CTT
chr10	810246	-	TGTGG	LARP4B	3UTR	34	8	0.190476	62	0	0	44	0	0	0.212873	0.00761947	ENST00000316157.8	LARP4B-201	NA
chr10	84141542	+	TCTAG	GHITM	CDS	1792	131	0.0681227	820	1	0.00121803	5082	28	0.00547945	0.0722442	2.7414e-55	ENST00000372134.6	GHITM-201	TCT
chr10	88941381	-	GCTGG	ACTA2	CDS	301	34	0.101493	190	0	0	375	2	0.00530504	0.110299	1.38224e-08	ENST00000224784.10	ACTA2-201	CTG
chr10	89306343	+	AGTCC	IFIT2	CDS	17	4	0.190476	22	0	0	49	0	0	0.213234	0.00975393	ENST00000371826.4	IFIT2-201	AGT
chr10	89709244	+	CTTGA	KIF20B	CDS	77	8	0.0941176	70	0	0	261	4	0.0150943	0.090384	0.00168124	ENST00000371728.8	KIF20B-202	CTT
chr10	93319885	-	TATCG	MYOF	CDS	418	97	0.18835	293	0	0	188	0	0	0.221202	3.26498e-10	ENST00000359263.9	MYOF-202	ATC
chr10	95653349	-	GTTCC	ALDH18A1	CDS	238	22	0.0846154	106	0	0	347	9	0.0252809	0.071298	0.00168718	ENST00000371224.7	ALDH18A1-202	TTC
chr10	95683527	-	GTTAC	TCTN3	CDS	173	13	0.0698925	131	0	0	145	0	0	0.0792501	0.00304935	ENST00000371217.10	TCTN3-203	TAC
chr10	99727059	-	CATCC	COX15	CDS	140	9	0.0604027	85	0	0	161	0	0	0.0689504	0.00471023	ENST00000016171.6	COX15-201	ATC
chr11	102396426	-	GTTAA	TMEM123	3UTR	55	14	0.202899	61	0	0	46	0	0	0.228555	0.00298913	ENST00000398136.7	TMEM123-202	NA
chr11	102396590	-	TGTAT	TMEM123	3UTR	218	17	0.0723404	174	0	0	159	0	0	0.0818855	0.00130712	ENST00000398136.7	TMEM123-202	NA
chr11	103066547	-	GTTAC	DCUN1D5	CDS	136	13	0.0872483	124	0	0	202	3	0.0146341	0.0837254	0.00280964	ENST00000260247.10	DCUN1D5-201	TTA
chr11	104949714	-	CATTC	CASP4	CDS	124	8	0.0606061	65	1	0.0151515	209	0	0	0.0689175	0.00121957	ENST00000444739.7	CASP4-203	TTC
chr11	10525351	-	TGTGG	RNF141	CDS	72	7	0.0886076	67	0	0	186	0	0	0.0990262	0.0002193	ENST00000265981.7	RNF141-201	GTG
chr11	106090565	+	GTTCA	AASDHPPT	CDS	74	12	0.139535	58	0	0	163	0	0	0.158046	4.71267e-06	ENST00000278618.9	AASDHPPT-201	TCA
chr11	111882568	+	AATAT	C11orf1	CDS	45	4	0.0816327	26	0	0	130	0	0	0.0908958	0.00637966	ENST00000260276.8	C11orf1-201	AAT
chr11	111908886	-	CATCC	CRYAB	CDS	288	24	0.0769231	136	0	0	337	8	0.0231884	0.0630066	0.00257992	ENST00000650687.2	CRYAB-217	TCC
chr11	112086264	-	TGTCG	TIMM8B	3UTR	112	9	0.0743802	102	0	0	440	2	0.00452489	0.0809869	5.40256e-06	ENST00000509359.6	TIMM8B-203	NA
chr11	116782228	-	TTTCA	ZPR1	CDS	151	15	0.0903614	91	0	0	94	0	0	0.101927	0.00641995	ENST00000227322.8	ZPR1-201	TTC
chr11	118409636	+	GGTAT	ATP5MG	3UTR	73	7	0.0875	68	0	0	195	1	0.00510204	0.0930356	0.000944529	ENST00000300688.8	ATP5MG-201	NA
chr11	119015843	-	AATAG	RPS25	3UTR	326	113	0.257403	936	0	0	733	6	0.00811908	0.286549	2.73713e-42	ENST00000527673.2	RPS25-202	NA
chr11	119311595	-	TGTTG	MCAM	CDS	535	66	0.109817	692	0	0	107	0	0	0.122009	0.000627754	ENST00000264036.6	MCAM-201	TTG
chr11	119418679	-	GTTCA	THY1	3UTR	101	70	0.409357	116	0	0	54	0	0	0.463662	3.88367e-08	ENST00000284240.10	THY1-201	NA
chr11	123060133	-	CTTAC	HSPA8	CDS	2685	213	0.073499	2752	1	0.00036324	3696	17	0.00457851	0.0793875	1.48195e-51	ENST00000534624.6	HSPA8-224	TAC
chr11	126267682	-	CATAT	SRPRA	CDS	252	16	0.0597015	239	0	0	249	1	0.004	0.0628312	0.000936498	ENST00000332118.11	SRPRA-201	TAT
chr11	130109489	+	TTTGT	APLP2	CDS	486	58	0.106618	359	1	0.00277778	447	2	0.00445434	0.115687	4.37039e-11	ENST00000338167.10	APLP2-203	TGT
chr11	130141947	+	CTTCA	APLP2	CDS	623	118	0.159244	559	0	0	191	0	0	0.181214	7.50393e-09	ENST00000338167.10	APLP2-203	TTC
chr11	134225163	+	AATCC	VPS26B	CDS	122	12	0.0895522	81	1	0.0121951	168	3	0.0175439	0.083599	0.00880537	ENST00000281187.10	VPS26B-201	ATC
chr11	13694828	+	TTTCT	FAR1	CDS	143	12	0.0774194	146	0	0	176	1	0.00564972	0.0821138	0.00207027	ENST00000354817.8	FAR1-201	TTT
chr11	14517894	-	TTTTG	PSMA1	CDS	624	40	0.060241	583	0	0	1403	3	0.00213371	0.0655893	2.11651e-17	ENST00000396394.7	PSMA1-201	TTG
chr11	1753552	-	GTTTG	CTSD	CDS	1499	264	0.149745	834	0	0	1573	6	0.00379987	0.164617	1.82014e-53	ENST00000236671.7	CTSD-201	TTT
chr11	18083617	-	TTTAA	SAAL1	CDS	90	15	0.142857	81	0	0	119	0	0	0.161666	6.31626e-05	ENST00000524803.6	SAAL1-202	TTA
chr11	18407251	+	CTTTG	LDHA	CDS	5391	295	0.0518818	4567	1	0.000218914	3114	7	0.00224287	0.0557719	3.80892e-34	ENST00000422447.8	LDHA-205	CTT
chr11	20367210	+	ACTAC	HTATIP2	CDS	551	48	0.0801336	504	0	0	1300	4	0.00306748	0.0886256	4.27535e-21	ENST00000451739.7	HTATIP2-204	TAC
chr11	20462023	+	GATGT	PRMT3	CDS	87	6	0.0645161	123	0	0	159	0	0	0.0742405	0.00490049	ENST00000331079.11	PRMT3-202	GAT
chr11	20464512	+	TTTTA	PRMT3	CDS	196	12	0.0576923	111	0	0	286	0	0	0.065265	0.00013546	ENST00000331079.11	PRMT3-202	TTT
chr11	239043	+	GATCC	PSMD13	CDS	364	44	0.107843	249	0	0	610	5	0.00813008	0.116797	7.87933e-13	ENST00000532097.6	PSMD13-212	GAT
chr11	2945362	-	TGTAG	NAP1L4	3UTR	806	46	0.0539906	510	0	0	337	3	0.00882353	0.0516184	0.000711946	ENST00000380542.9	NAP1L4-201	NA
chr11	31647755	+	ATTGC	ELP4	CDS	117	11	0.0859375	74	0	0	160	1	0.00621118	0.0907174	0.00208451	ENST00000640961.2	ELP4-229	ATT
chr11	34100993	+	ATTCT	CAPRIN1	3UTR	255	19	0.0693431	212	0	0	174	1	0.00571429	0.0720942	0.00314905	ENST00000341394.9	CAPRIN1-201	NA
chr11	34916299	-	GGTCC	APIP	5UTR	188	12	0.06	159	0	0	407	5	0.0121359	0.0542745	0.00182457	ENST00000395787.4	APIP-201	NA
chr11	36274479	-	GATTG	COMMD9	3UTR	608	44	0.0674847	471	0	0	1105	6	0.00540054	0.0705644	1.06678e-13	ENST00000263401.10	COMMD9-201	NA
chr11	3823905	+	GGTGA	PGAP2	CDS	80	12	0.130435	42	0	0	68	0	0	0.147203	0.00522248	ENST00000278243.9	PGAP2-201	GTG
chr11	4092507	+	TGTAG	STIM1	3UTR	33	18	0.352941	47	0	0	31	0	0	0.399325	0.000522384	ENST00000526596.2	STIM1-206	NA
chr11	4127108	+	GATGA	RRM1	CDS	931	77	0.0763889	932	0	0	592	3	0.00504202	0.0837478	5.00187e-10	ENST00000300738.10	RRM1-201	ATG
chr11	43855271	+	ACTTG	HSD17B12	3UTR	273	18	0.0618557	158	0	0	240	2	0.00826446	0.0599715	0.00259068	ENST00000278353.10	HSD17B12-201	NA
chr11	43889772	+	GATAT	ALKBH3	CDS	87	7	0.0744681	110	0	0	152	0	0	0.0849926	0.00253841	ENST00000302708.9	ALKBH3-201	ATA
chr11	46383492	+	ACTAG	MDK	CDS	89	24	0.212389	91	0	0	70	0	0	0.243668	9.18034e-05	ENST00000395566.9	MDK-203	TAG
chr11	47052470	+	CATTT	CSTPP1	CDS	259	14	0.0512821	167	0	0	411	0	0	0.0579207	1.28309e-05	ENST00000278460.12	CSTPP1-201	TTT
chr11	47245775	-	GCTGG	ACP2	CDS	419	27	0.0605381	217	0	0	225	1	0.00442478	0.0642807	0.00121711	ENST00000672073.1	ACP2-206	GCT
chr11	534216	-	TATAG	HRAS	CDS	220	14	0.0598291	168	0	0	326	2	0.00609756	0.0614235	0.000434261	ENST00000417302.7	HRAS-204	ATA
chr11	57741586	+	GCTCT	SELENOH	5UTR	753	102	0.119298	545	1	0.0018315	2440	29	0.0117456	0.124347	1.72015e-43	ENST00000534355.6	SELENOH-204	NA
chr11	60923252	+	TCTAG	TMEM109	3UTR	302	38	0.111765	236	0	0	169	1	0.00588235	0.122167	4.80597e-05	ENST00000227525.8	TMEM109-201	NA
chr11	61302675	-	TCTTT	DDB1	CDS	907	56	0.0581516	536	3	0.00556586	226	1	0.00440529	0.0619907	0.00120217	ENST00000301764.12	DDB1-201	TTT
chr11	61349042	-	ACTCT	CYB561A3	3UTR	604	72	0.106509	240	0	0	433	4	0.00915332	0.111597	6.9808e-10	ENST00000294072.9	CYB561A3-201	NA
chr11	61353016	-	TTTCG	CYB561A3	CDS	403	28	0.0649652	200	0	0	142	0	0	0.0754693	0.00385349	ENST00000294072.9	CYB561A3-201	TCG
chr11	61863025	+	CCTTT	FADS2	CDS	1399	140	0.0909682	657	0	0	347	9	0.0252809	0.0772485	5.3353e-05	ENST00000278840.9	FADS2-202	CCT
chr11	62625827	-	ATTCA	GANAB	CDS	2173	141	0.0609334	1533	0	0	590	2	0.00337838	0.0654692	1.42209e-08	ENST00000356638.8	GANAB-202	ATT
chr11	62790120	+	CCTGT	TMEM179B	3UTR	249	17	0.0639098	134	0	0	490	4	0.00809717	0.0664878	2.1833e-05	ENST00000333449.9	TMEM179B-201	NA
chr11	63759781	+	CGTGT	RTN3	3UTR	444	56	0.112	545	0	0	343	1	0.00290698	0.128921	1.30834e-09	ENST00000377819.10	RTN3-206	NA
chr11	63760976	-	GTTAG	ZFTA	3UTR	16	23	0.589744	32	0	0	27	0	0	0.669707	2.85504e-06	ENST00000433688.2	ZFTA-202	NA
chr11	64230919	+	CCTCG	DNAJC4	CDS	74	33	0.308411	66	0	0	54	0	0	0.364415	1.24174e-05	ENST00000628077.3	DNAJC4-212	CTC
chr11	64235825	+	GATAG	VEGFB	CDS	396	71	0.152034	399	0	0	374	0	0	0.172971	8.77859e-15	ENST00000309422.7	VEGFB-201	ATA
chr11	64236323	+	AATGC	VEGFB	CDS	636	132	0.171875	571	0	0	665	1	0.0015015	0.199745	3.76894e-28	ENST00000309422.7	VEGFB-201	TGC
chr11	64270107	-	GATCC	BAD	3UTR	436	44	0.0916667	273	0	0	172	5	0.0282486	0.0760763	0.00994589	ENST00000309032.8	BAD-201	NA
chr11	65210447	+	CATGT	CAPN1	CDS	649	36	0.0525547	386	0	0	155	0	0	0.059774	0.00698134	ENST00000279247.11	CAPN1-201	ATG
chr11	65502921	+	AATTG	MALAT1	ncRNA	310	120	0.27907	492	0	0	51	3	0.0555556	0.268801	0.00069862	ENST00000534336.2	MALAT1-202	NA
chr11	65503351	+	TGTAG	MALAT1	ncRNA	332	161	0.326572	438	0	0	51	0	0	0.369491	2.56783e-06	ENST00000534336.2	MALAT1-202	NA
chr11	65506156	+	GTTCA	MALAT1	ncRNA	123	127	0.508	242	0	0	128	1	0.00775194	0.571629	5.2805e-22	ENST00000534336.2	MALAT1-202	NA
chr11	65546561	-	CGTGA	LTBP3	CDS	257	63	0.196875	258	0	0	95	1	0.0104167	0.217375	1.87141e-05	ENST00000301873.11	LTBP3-201	GTG
chr11	65855434	-	AATTG	CFL1	CDS	10003	1617	0.139157	8983	1	0.000111309	7493	26	0.00345791	0.153572	1.44374e-234	ENST00000308162.10	CFL1-201	TTG
chr11	65883935	-	GTTGC	FIBP	3UTR	370	28	0.0703518	247	0	0	416	0	0	0.0806297	1.07843e-07	ENST00000357519.9	FIBP-202	NA
chr11	65885581	-	ACTTT	FIBP	CDS	519	111	0.17619	479	1	0.00208333	757	0	0	0.196388	7.20589e-33	ENST00000357519.9	FIBP-202	TTT
chr11	65886340	-	CCTCT	FIBP	CDS	626	45	0.0670641	369	0	0	940	10	0.0105263	0.0652195	1.41841e-09	ENST00000357519.9	FIBP-202	CTC
chr11	6609581	+	ACTCT	ILK	CDS	1182	91	0.0714847	391	0	0	801	6	0.00743494	0.0732746	3.05156e-11	ENST00000299421.9	ILK-201	ACT
chr11	6614957	-	CTTGA	TPP1	CDS	140	97	0.409283	170	0	0	141	2	0.013986	0.451554	5.08929e-17	ENST00000299427.12	TPP1-201	TTG
chr11	66567261	-	CATAT	CTSF	CDS	87	20	0.186916	92	0	0	47	0	0	0.209894	0.00353214	ENST00000310325.10	CTSF-201	TAT
chr11	67628214	-	GCTGC	NUDT8	CDS	21	51	0.708333	34	0	0	76	0	0	0.842991	6.11403e-19	ENST00000376693.3	NUDT8-202	CTG
chr11	68018783	+	GCTGG	ALDH3B1	CDS	772	56	0.0676329	353	0	0	315	1	0.00316456	0.0737453	1.49818e-05	ENST00000342456.11	ALDH3B1-201	CTG
chr11	68028620	+	CGTGA	ALDH3B1	3UTR	258	22	0.0785714	192	0	0	391	1	0.00255102	0.0878202	2.91876e-07	ENST00000342456.11	ALDH3B1-201	NA
chr11	68690982	+	GGTCC	GAL	CDS	667	37	0.0525568	384	0	0	989	8	0.00802407	0.0502626	4.17278e-08	ENST00000265643.4	GAL-201	TCC
chr11	71434687	-	GATTC	DHCR7	3UTR	787	62	0.0730271	453	0	0	293	2	0.00677966	0.0755163	3.81822e-05	ENST00000355527.8	DHCR7-201	NA
chr11	71439036	-	GTTTA	DHCR7	CDS	566	60	0.0958466	459	0	0	110	0	0	0.108509	0.00137836	ENST00000355527.8	DHCR7-201	TTT
chr11	72109696	-	CTTGA	ANAPC15	3UTR	560	138	0.197708	209	0	0	535	5	0.00925926	0.214112	2.03076e-24	ENST00000227618.9	ANAPC15-201	NA
chr11	73844904	+	TATGA	MRPL48	CDS	231	38	0.141264	253	0	0	621	1	0.00160772	0.162159	4.4696e-20	ENST00000310614.12	MRPL48-201	ATG
chr11	75405650	+	GTTGC	RPS3	3UTR	7451	995	0.117807	6530	0	0	11077	148	0.0131849	0.121746	3.26207e-211	ENST00000531188.6	RPS3-217	NA
chr11	77734873	-	ACTTT	FTH1P16	ncRNA	425	32	0.0700219	92	0	0	2132	16	0.00744879	0.0703302	9.53672e-19	ENST00000435241.1	FTH1P16-201	NA
chr11	78114346	-	TTTCA	ALG8	CDS	399	34	0.0785219	259	0	0	397	0	0	0.0885723	3.27607e-08	ENST00000299626.10	ALG8-201	TTC
chr11	7992119	+	TATGA	EIF3F	CDS	257	18	0.0654545	426	0	0	158	1	0.00628931	0.0690738	0.007836	ENST00000651655.1	EIF3F-209	TAT
chr11	83273966	-	GTTAA	CCDC90B	CDS	88	6	0.0638298	99	0	0	143	0	0	0.0719008	0.00835102	ENST00000529689.6	CCDC90B-214	GTT
chr11	85634144	+	TATTC	TMEM126B	CDS	487	88	0.153043	386	0	0	1212	9	0.00737101	0.165538	1.43939e-36	ENST00000358867.11	TMEM126B-201	TTC
chr11	86306294	+	CTTAC	HIKESHI	CDS	171	9	0.05	203	0	0	522	1	0.00191205	0.0552215	1.46135e-05	ENST00000278483.8	HIKESHI-201	TTA
chr11	86808511	+	ATTTG	PRSS23	CDS	550	47	0.078727	503	0	0	242	1	0.00411523	0.0834372	4.89933e-05	ENST00000280258.6	PRSS23-201	TTG
chr11	8684732	+	CTTTG	RPL27A	CDS	3110	491	0.136351	3209	0	0	4187	17	0.00404377	0.148955	6.86693e-123	ENST00000314138.11	RPL27A-201	TTT
chr11	8712682	-	GCTAT	DENND2B	CDS	121	42	0.257669	99	1	0.01	86	1	0.0114943	0.282927	2.16813e-06	ENST00000313726.11	DENND2B-201	TAT
chr11	88294008	-	TGTAG	CTSC	3UTR	691	39	0.0534247	440	0	0	474	0	0	0.0604459	7.45321e-07	ENST00000227266.10	CTSC-201	NA
chr11	8948253	-	TTTGC	TMEM9B	3UTR	121	7	0.0546875	142	0	0	246	0	0	0.0622874	0.00096487	ENST00000534025.6	TMEM9B-205	NA
chr11	90202522	-	ACTAT	CHORDC1	CDS	111	12	0.097561	159	0	0	239	2	0.00829876	0.102579	9.59515e-05	ENST00000320585.11	CHORDC1-201	ACT
chr11	90206241	-	AGTCT	CHORDC1	CDS	78	6	0.0714286	140	0	0	139	0	0	0.0802244	0.00565432	ENST00000320585.11	CHORDC1-201	GTC
chr11	93730259	-	TATTT	TAF1D	3UTR	202	22	0.0982143	201	0	0	149	0	0	0.10904	0.000199908	ENST00000323981.6	TAF1D-201	NA
chr11	93733394	-	TATTG	TAF1D	3UTR	705	90	0.113208	619	0	0	461	0	0	0.126962	1.53247e-13	ENST00000323981.6	TAF1D-201	NA
chr11	93734718	-	TATTA	TAF1D	ncRNA	61	22	0.26506	94	0	0	25	0	0	0.297775	0.00928169	ENST00000530769.5	TAF1D-215	NA
chr11	93735078	-	TATTG	TAF1D	ncRNA	126	18	0.125	256	0	0	80	0	0	0.140187	0.00235741	ENST00000530769.5	TAF1D-215	NA
chr11	94874364	+	GTTCT	AMOTL1	3UTR	23	51	0.689189	39	0	0	28	0	0	0.796272	2.09092e-09	ENST00000433060.3	AMOTL1-203	NA
chr11	95862100	-	GATCC	MTMR2	CDS	227	23	0.092	188	0	0	220	5	0.0222222	0.0831045	0.00245447	ENST00000346299.10	MTMR2-201	GAT
chr11	96365046	-	CATTT	CCDC82	CDS	109	10	0.0840336	56	0	0	126	0	0	0.0949119	0.00270467	ENST00000646818.2	CCDC82-218	CAT
chr12	100098541	-	AGTGA	BLTP3B	CDS	21	7	0.25	40	0	0	41	0	0	0.279235	0.00296386	ENST00000279907.12	BLTP3B-201	AGT
chr12	101723768	+	CTTTT	CHPT1	CDS	195	23	0.105505	183	1	0.00543478	275	4	0.0143369	0.105668	2.13611e-05	ENST00000229266.8	CHPT1-201	TTT
chr12	102164520	+	TATTC	PARPBP	CDS	68	10	0.128205	74	0	0	247	1	0.00403226	0.140573	7.89875e-07	ENST00000327680.7	PARPBP-201	ATT
chr12	102165761	+	CTTGG	PARPBP	CDS	94	6	0.06	74	0	0	322	0	0	0.0666907	8.02857e-05	ENST00000327680.7	PARPBP-201	CTT
chr12	104349178	+	ATTAT	TXNRD1	3UTR	1875	117	0.0587349	1297	0	0	1013	7	0.00686275	0.058595	2.32248e-11	ENST00000525566.6	TXNRD1-204	NA
chr12	104758008	+	TGTAG	CHST11	3UTR	42	5	0.106383	34	0	0	157	1	0.00632911	0.11402	0.0020717	ENST00000303694.6	CHST11-201	NA
chr12	105370694	+	TTTCC	C12orf75	3UTR	407	26	0.0600462	220	0	0	211	1	0.00471698	0.0644049	0.00202465	ENST00000443585.6	C12orf75-201	NA
chr12	107093480	-	TCTAG	CRY1	5UTR	213	32	0.130612	79	0	0	430	2	0.00462963	0.145149	2.07443e-12	ENST00000008527.10	CRY1-201	NA
chr12	110381852	-	CTTAA	ANAPC7	CDS	325	16	0.0469208	251	0	0	200	0	0	0.0529923	0.00441581	ENST00000455511.9	ANAPC7-203	CTT
chr12	110453845	-	TTTTT	GPN3	CDS	183	11	0.056701	143	0	0	510	1	0.00195695	0.0621739	2.69673e-06	ENST00000228827.8	GPN3-201	TTT
chr12	112022846	+	GATAG	ERP29	3UTR	860	171	0.165858	935	0	0	768	1	0.00130039	0.187497	1.88476e-31	ENST00000261735.4	ERP29-201	NA
chr12	112022859	+	CTTAC	ERP29	3UTR	881	169	0.160952	875	0	0	746	22	0.0286458	0.156745	2.05967e-19	ENST00000261735.4	ERP29-201	NA
chr12	113297184	+	TGTAG	TPCN1	3UTR	148	20	0.119048	95	0	0	99	0	0	0.134694	0.000872654	ENST00000335509.11	TPCN1-201	NA
chr12	118144938	+	GTTGA	PEBP1	3UTR	886	59	0.0624339	812	0	0	819	1	0.00121951	0.0713222	3.74941e-12	ENST00000261313.3	PEBP1-201	NA
chr12	118246354	+	AATCA	RPS2P5	ncRNA	8199	445	0.0514808	7395	2	0.00027038	20166	136	0.00669885	0.0508968	5.91991e-136	ENST00000488803.1	RPS2P5-201	NA
chr12	119194491	+	AGTTT	HSPB8	3UTR	366	27	0.0687023	234	0	0	258	0	0	0.0779254	4.1438e-05	ENST00000281938.7	HSPB8-201	NA
chr12	120198593	-	CTTGA	RPLP0	CDS	11941	702	0.0555248	8787	3	0.000341297	13999	77	0.0054703	0.0566272	7.56648e-130	ENST00000392514.9	RPLP0-203	CTT
chr12	120199451	-	TGTGG	RPLP0	CDS	7720	1621	0.173536	10187	4	0.000392503	14042	21	0.00149328	0.192593	0	ENST00000392514.9	RPLP0-203	GTG
chr12	120440585	+	TTTGG	COX6A1	3UTR	2425	533	0.180189	1606	0	0	8363	9	0.00107501	0.200992	0	ENST00000229379.3	COX6A1-201	NA
chr12	120444053	-	GGTGC	TRIAP1	3UTR	188	21	0.100478	188	0	0	479	3	0.00622407	0.109356	2.10833e-09	ENST00000546954.2	TRIAP1-202	NA
chr12	120503678	-	GATAC	COQ5	3UTR	147	11	0.0696203	92	0	0	190	0	0	0.0801102	0.00070354	ENST00000288532.11	COQ5-201	NA
chr12	120764051	-	GTTCA	SPPL3	3UTR	23	18	0.439024	38	0	0	87	0	0	0.497264	1.61319e-10	ENST00000353487.7	SPPL3-201	NA
chr12	122133526	+	TGTCC	MLXIP	CDS	84	10	0.106383	25	0	0	198	5	0.0246305	0.0956905	0.00677812	ENST00000319080.12	MLXIP-201	GTC
chr12	123627145	-	ACTCA	EIF2B1	CDS	478	45	0.0860421	356	0	0	430	11	0.0249433	0.0720221	9.5393e-05	ENST00000424014.7	EIF2B1-201	ACT
chr12	124012694	+	GTTCG	ZNF664	CDS	75	226	0.750831	268	0	0	31	0	0	0.882994	7.68934e-17	ENST00000337815.9	ZNF664-201	TCG
chr12	124778289	-	CCTGA	SCARB1	3UTR	787	111	0.123608	419	0	0	280	0	0	0.150145	1.32498e-09	ENST00000261693.11	SCARB1-201	NA
chr12	124786376	-	CATCT	SCARB1	CDS	819	59	0.0671982	382	0	0	259	3	0.0114504	0.06436	0.000847559	ENST00000261693.11	SCARB1-201	ATC
chr12	125025556	+	TGTAG	BRI3BP	3UTR	69	9	0.115385	59	0	0	137	0	0	0.130549	0.000209166	ENST00000341446.9	BRI3BP-201	NA
chr12	14542228	-	GATAA	PLBD1	CDS	56	9	0.138462	49	0	0	87	0	0	0.154973	0.00123362	ENST00000240617.10	PLBD1-201	GAT
chr12	15889959	+	AATTG	STRAP	CDS	1090	99	0.0832632	846	0	0	1158	2	0.00172414	0.0920977	5.49893e-22	ENST00000419869.7	STRAP-202	TTG
chr12	16363985	+	GATAT	MGST1	CDS	1217	66	0.0514419	1135	0	0	1419	1	0.000704225	0.0579549	6.9178e-17	ENST00000396210.8	MGST1-205	TAT
chr12	20648757	+	TGTCC	PDE3A	CDS	704	47	0.0625832	481	0	0	204	3	0.0144928	0.0556293	0.00994105	ENST00000359062.4	PDE3A-201	TCC
chr12	21501357	-	TGTAG	RECQL	5UTR	70	83	0.542484	72	0	0	346	0	0	0.613779	4.81835e-50	ENST00000444129.7	RECQL-204	NA
chr12	26934588	-	ATTCT	INTS13	CDS	181	10	0.052356	144	0	0	225	1	0.00442478	0.0542289	0.00621299	ENST00000261191.12	INTS13-201	TCT
chr12	26999543	-	ACTCT	TM7SF3	CDS	722	96	0.117359	474	0	0	390	5	0.0126582	0.1205	1.24625e-09	ENST00000343028.9	TM7SF3-201	CTC
chr12	2803909	+	GTTCC	FKBP4	3UTR	297	257	0.463899	291	0	0	228	6	0.025641	0.526851	2.48504e-32	ENST00000001008.6	FKBP4-201	NA
chr12	3211831	-	AATTC	ENSG00000227081	ncRNA	22	4	0.153846	25	0	0	88	0	0	0.171071	0.00169405	ENST00000495392.1	ENST00000495392	NA
chr12	44665504	-	AATTG	NELL2	CDS	42	24	0.363636	69	0	0	30	0	0	0.409926	0.000371429	ENST00000429094.7	NELL2-203	ATT
chr12	48938164	-	TCTAG	ARF3	3UTR	478	89	0.156966	394	0	0	70	0	0	0.179887	0.000696108	ENST00000256682.9	ARF3-201	NA
chr12	48938897	-	ACTGT	ARF3	3UTR	1444	76	0.05	565	0	0	300	1	0.00332226	0.0539604	0.000431726	ENST00000256682.9	ARF3-201	NA
chr12	49185645	-	CTTCC	TUBA1A	CDS	210	25	0.106383	217	0	0	299	8	0.0260586	0.0955751	0.000220477	ENST00000301071.12	TUBA1A-202	TCC
chr12	50120313	+	GTTGA	COX14	3UTR	595	76	0.113264	468	0	0	1348	2	0.00148148	0.13028	4.88586e-34	ENST00000550487.6	COX14-203	NA
chr12	50120390	+	CTTTT	COX14	3UTR	484	36	0.0692308	417	0	0	930	2	0.00214592	0.0766708	6.10863e-14	ENST00000550487.6	COX14-203	NA
chr12	53443441	+	GTTCC	PRR13	CDS	9	58	0.865672	82	0	0	216	1	0.00460829	1	5.96499e-51	ENST00000429243.7	PRR13-202	TCC
chr12	55831003	+	CGTCT	TMEM198B	ncRNA	61	26	0.298851	41	0	0	147	0	0	0.352647	9.43292e-12	ENST00000478241.6	TMEM198B-202	NA
chr12	56107068	+	TATTC	PA2G4	CDS	747	59	0.073201	729	0	0	423	9	0.0208333	0.0604337	0.000196247	ENST00000303305.11	PA2G4-201	ATT
chr12	56155512	+	CTTGG	MYL6B	CDS	298	37	0.110448	330	0	0	175	0	0	0.122764	1.15808e-05	ENST00000695999.1	MYL6B-212	TTG
chr12	56282467	-	ACTTT	CS	CDS	675	84	0.110672	428	0	0	375	1	0.00265957	0.120753	1.68926e-10	ENST00000351328.8	CS-201	TTT
chr12	56310526	-	CTTGA	CNPY2	3UTR	1075	65	0.0570175	560	0	0	1975	6	0.00302877	0.0609098	6.87793e-22	ENST00000273308.9	CNPY2-201	NA
chr12	56311251	-	CATCC	CNPY2	CDS	1299	203	0.135153	901	0	0	2477	28	0.0111776	0.143348	3.14311e-59	ENST00000273308.9	CNPY2-201	ATC
chr12	56725350	-	CCTCC	NACA	5UTR	332	24	0.0674157	263	0	0	378	9	0.0232558	0.051968	0.00613173	ENST00000356769.7	NACA-201	NA
chr12	57211260	+	CTTTG	LRP1	CDS	174	44	0.201835	168	0	0	41	0	0	0.226202	0.00338214	ENST00000243077.8	LRP1-201	TTT
chr12	57233271	+	ACTTT	SHMT2	CDS	767	37	0.0460199	413	0	0	354	0	0	0.0512954	8.82029e-05	ENST00000328923.8	SHMT2-201	TTT
chr12	57234397	+	GTTAC	SHMT2	3UTR	806	38	0.0450237	340	0	0	391	0	0	0.0510517	4.41337e-05	ENST00000328923.8	SHMT2-201	NA
chr12	57234601	+	CATGA	SHMT2	3UTR	812	61	0.069874	450	0	0	411	2	0.00484262	0.0834031	9.27477e-07	ENST00000328923.8	SHMT2-201	NA
chr12	57500363	+	TTTGT	MARS1	CDS	326	26	0.0738636	279	0	0	314	1	0.0031746	0.07993	9.52072e-06	ENST00000262027.10	MARS1-201	TTT
chr12	57532803	-	TGTAG	DCTN2	CDS	573	33	0.0544554	485	0	0	225	1	0.00442478	0.0568906	0.00232361	ENST00000548249.6	DCTN2-209	GTA
chr12	57715925	+	CTTCC	OS9	CDS	785	67	0.0786385	281	0	0	183	1	0.00543478	0.0850162	0.000516433	ENST00000315970.12	OS9-202	TCC
chr12	57820227	-	TGTAG	CTDSP2	3UTR	209	24	0.103004	153	0	0	77	0	0	0.116541	0.00722865	ENST00000398073.7	CTDSP2-201	NA
chr12	62260473	+	GCTCA	USP15	CDS	143	9	0.0592105	75	0	0	478	7	0.014433	0.0513944	0.00541375	ENST00000280377.10	USP15-201	CTC
chr12	6235513	+	GTTTA	CD9	CDS	988	61	0.0581506	564	0	0	1191	0	0	0.0658328	9.75694e-17	ENST00000009180.10	CD9-201	TTT
chr12	6385341	+	ACTTT	LTBR	CDS	980	102	0.0942699	501	0	0	389	3	0.00765306	0.0973769	2.17204e-08	ENST00000228918.9	LTBR-201	CTT
chr12	64431750	+	TATGC	XPOT	CDS	451	37	0.0758197	320	0	0	243	0	0	0.0876992	2.37678e-05	ENST00000332707.10	XPOT-201	ATG
chr12	64728966	-	ATTGC	GNS	CDS	288	27	0.0857143	255	0	0	132	1	0.0075188	0.0891081	0.00361074	ENST00000258145.8	GNS-201	TTG
chr12	64737047	-	ACTGT	GNS	CDS	251	127	0.335979	244	0	0	158	0	0	0.386913	1.88225e-16	ENST00000258145.8	GNS-201	CTG
chr12	64759154	-	GCTGC	GNS	CDS	349	27	0.0718085	151	0	0	291	2	0.00682594	0.0779695	9.47658e-05	ENST00000258145.8	GNS-201	GCT
chr12	6526537	+	TCTGT	NCAPD2	CDS	583	46	0.073132	436	0	0	180	0	0	0.0867778	0.00038022	ENST00000315579.10	NCAPD2-201	TGT
chr12	6529908	+	CTTTT	NCAPD2	CDS	365	22	0.0568475	341	0	0	141	0	0	0.0648116	0.00814676	ENST00000315579.10	NCAPD2-201	TTT
chr12	65465967	+	TGTAG	MSRB3	3UTR	106	56	0.345679	80	0	0	45	1	0.0217391	0.375755	3.18408e-05	ENST00000308259.10	MSRB3-201	NA
chr12	66152281	-	ACTTT	TMBIM4	CDS	217	12	0.0524017	173	0	0	452	3	0.00659341	0.0514376	0.00033859	ENST00000358230.8	TMBIM4-202	CTT
chr12	6727941	+	ACTTT	COPS7A	CDS	315	37	0.105114	223	0	0	297	3	0.01	0.107213	1.05825e-06	ENST00000543155.6	COPS7A-215	TTT
chr12	6727972	+	GTTTG	COPS7A	CDS	382	49	0.113689	258	0	0	298	1	0.00334448	0.124397	1.55591e-08	ENST00000543155.6	COPS7A-215	TTT
chr12	6862528	+	CCTTC	USP5	CDS	608	64	0.0952381	373	0	0	94	0	0	0.109139	0.00342811	ENST00000229268.13	USP5-201	TTC
chr12	6870079	+	GATGG	TPI1	CDS	5543	408	0.0685599	4328	0	0	9554	19	0.00198475	0.0760041	1.02603e-133	ENST00000396705.10	TPI1-202	TGG
chr12	7070719	+	TATTC	C1S	3UTR	104	20	0.16129	75	0	0	65	0	0	0.181763	0.00149729	ENST00000360817.10	C1S-202	NA
chr12	7080513	-	GTTCG	C1R	3UTR	73	19	0.206522	103	0	0	64	0	0	0.242874	0.000282716	ENST00000647956.2	C1R-214	NA
chr12	7089338	-	GATAT	C1R	CDS	153	23	0.130682	73	0	0	97	0	0	0.149151	0.000477814	ENST00000647956.2	C1R-214	GAT
chr12	8646430	-	TCTGT	MFAP5	3UTR	110	21	0.160305	110	0	0	100	0	0	0.190217	7.23937e-05	ENST00000359478.7	MFAP5-201	NA
chr12	8647839	-	AATAG	MFAP5	3UTR	102	11	0.0973451	98	1	0.010101	89	0	0	0.110862	0.00663344	ENST00000359478.7	MFAP5-201	NA
chr12	8647952	-	ACTCT	MFAP5	3UTR	430	29	0.0631808	190	1	0.0052356	811	3	0.0036855	0.0677734	2.53778e-10	ENST00000359478.7	MFAP5-201	NA
chr12	8941306	-	GTTGC	M6PR	3UTR	175	116	0.398625	365	0	0	106	0	0	0.456861	2.92322e-14	ENST00000000412.8	M6PR-201	NA
chr12	89655835	-	CTTTG	ATP2B1	CDS	85	5	0.0555556	98	0	0	187	0	0	0.0622627	0.00559089	ENST00000428670.8	ATP2B1-202	TTG
chr12	9072718	-	TCTCA	A2M	CDS	413	38	0.0842572	269	0	0	223	3	0.0132743	0.0830707	0.000500202	ENST00000318602.12	A2M-201	TCA
chr12	9077832	-	CTTTT	A2M	CDS	680	98	0.125964	328	0	0	282	0	0	0.143611	8.44892e-10	ENST00000318602.12	A2M-201	TTT
chr12	91108525	-	GCTGG	LUM	CDS	511	42	0.0759494	384	0	0	1791	5	0.00278396	0.0836575	4.09464e-26	ENST00000266718.5	LUM-201	CTG
chr12	91108964	-	CATTT	LUM	CDS	323	45	0.122283	311	0	0	1801	0	0	0.138113	1.55719e-49	ENST00000266718.5	LUM-201	TTT
chr12	93501289	+	GGTGT	MRPL42	3UTR	168	9	0.0508475	170	0	0	757	2	0.00263505	0.0548599	6.61317e-07	ENST00000549982.6	MRPL42-206	NA
chr12	93501405	+	TTTTC	MRPL42	3UTR	64	3	0.0447761	69	0	0	243	0	0	0.0504851	0.00905711	ENST00000549982.6	MRPL42-206	NA
chr12	98598657	+	CTTTG	SLC25A3	CDS	3438	284	0.0763031	1982	0	0	2716	10	0.00366838	0.0817398	4.98601e-43	ENST00000228318.8	SLC25A3-202	TTG
chr13	110506571	+	CTTCG	COL4A2	CDS	1061	175	0.141586	736	0	0	137	0	0	0.170516	4.65108e-06	ENST00000360467.7	COL4A2-201	TTC
chr13	110512659	+	GCTTT	COL4A2	3UTR	1372	95	0.064758	483	0	0	374	2	0.00531915	0.0668183	7.61913e-06	ENST00000360467.7	COL4A2-201	NA
chr13	110512877	+	GGTAC	COL4A2	3UTR	1334	104	0.0723227	699	1	0.00142857	391	2	0.00508906	0.0752229	7.9781e-07	ENST00000360467.7	COL4A2-201	NA
chr13	110893156	-	TTTCT	ANKRD10	CDS	168	64	0.275862	123	0	0	136	0	0	0.313595	4.20559e-11	ENST00000267339.6	ANKRD10-201	TTC
chr13	113177839	-	TATTC	PCID2	3UTR	206	10	0.0462963	153	0	0	221	0	0	0.0521728	0.00354577	ENST00000337344.9	PCID2-202	NA
chr13	113310776	+	AGTGG	LAMP1	CDS	1564	160	0.0928074	1139	0	0	1371	5	0.00363372	0.100774	1.05248e-27	ENST00000332556.5	LAMP1-201	AGT
chr13	113848043	-	TTTTT	GAS6	CDS	80	15	0.157895	59	0	0	105	0	0	0.178927	7.34637e-05	ENST00000327773.7	GAS6-201	TTT
chr13	21496133	-	CATTT	MICU2	CDS	90	7	0.0721649	75	0	0	121	0	0	0.0815068	0.00886874	ENST00000382374.9	MICU2-201	TTT
chr13	21510052	-	TTTCT	MICU2	CDS	103	10	0.0884956	77	0	0	155	0	0	0.1006	0.00056395	ENST00000382374.9	MICU2-201	TTC
chr13	24426505	-	GTTCA	PARP4	CDS	40	33	0.452055	114	0	0	49	0	0	0.512024	1.14247e-07	ENST00000381989.4	PARP4-201	TTC
chr13	31138811	-	TATGC	HSPH1	CDS	234	31	0.116981	230	0	0	161	1	0.00617284	0.129091	5.56769e-05	ENST00000320027.10	HSPH1-201	TAT
chr13	36950006	-	ACTTT	ALG5	CDS	175	14	0.0740741	163	0	0	369	1	0.0027027	0.0797935	3.11261e-06	ENST00000239891.4	ALG5-201	CTT
chr13	36952595	-	CATTT	ALG5	CDS	247	14	0.0536398	195	0	0	565	0	0	0.0605836	1.4212e-07	ENST00000239891.4	ALG5-201	TTT
chr13	45336918	-	GTTAA	TPT1	3UTR	1926	129	0.0627737	1613	0	0	1003	0	0	0.0707112	1.12946e-15	ENST00000530705.6	TPT1-212	NA
chr13	47942746	-	TGTAG	SUCLA2	3UTR	110	8	0.0677966	103	0	0	256	2	0.00775194	0.068537	0.00258991	ENST00000646932.1	SUCLA2-218	NA
chr13	47943286	-	CTTTT	SUCLA2	3UTR	76	5	0.0617284	106	0	0	158	0	0	0.0703763	0.00738954	ENST00000646932.1	SUCLA2-218	NA
chr13	75636473	+	GTTCG	LMO7	5UTR	35	16	0.313725	50	0	0	54	0	0	0.368948	2.68092e-05	ENST00000377534.8	LMO7-205	NA
chr13	75823868	+	GATCC	LMO7	CDS	368	27	0.0683544	221	0	0	127	0	0	0.0793102	0.00518442	ENST00000377534.8	LMO7-205	TCC
chr13	91728543	+	ATTTG	GPC5	CDS	183	24	0.115942	137	0	0	63	0	0	0.129062	0.00991961	ENST00000377067.9	GPC5-201	ATT
chr13	99539552	+	GCTTC	TM9SF2	CDS	535	32	0.0564374	628	1	0.00158983	598	7	0.0115702	0.0512146	3.84233e-05	ENST00000376387.5	TM9SF2-201	TTC
chr14	100835262	+	TGTAG	MEG3	ncRNA	50	23	0.315068	62	0	0	39	0	0	0.356475	0.000227071	ENST00000455531.1	MEG3-213	NA
chr14	102083607	-	GTTTC	HSP90AA1	CDS	1002	64	0.0600375	1071	0	0	272	1	0.003663	0.0641274	0.000207797	ENST00000216281.13	HSP90AA1-201	GTT
chr14	102085860	-	ATTTG	HSP90AA1	CDS	908	88	0.0883534	1691	1	0.000591017	890	0	0	0.0983517	2.89402e-19	ENST00000216281.13	HSP90AA1-201	TTG
chr14	103912536	-	AATAA	ATP5MJ	3UTR	834	95	0.10226	704	0	0	3193	0	0	0.113821	1.1204e-73	ENST00000286953.8	ATP5MJ-201	NA
chr14	103912631	-	CGTCA	ATP5MJ	3UTR	1295	248	0.160726	1426	0	0	6492	39	0.00597152	0.180398	1.2024e-190	ENST00000286953.8	ATP5MJ-201	NA
chr14	104895759	+	TGTAG	CEP170B	3UTR	50	31	0.382716	57	0	0	24	0	0	0.433014	0.000792554	ENST00000414716.8	CEP170B-202	NA
chr14	105479813	+	CATCC	CRIP2	3UTR	1495	128	0.0788663	567	1	0.00176056	1066	31	0.0282589	0.0596946	5.45926e-08	ENST00000329146.9	CRIP2-201	NA
chr14	20311732	-	CTTTG	CCNB1IP1	CDS	200	27	0.118943	109	0	0	140	0	0	0.133303	5.48811e-05	ENST00000358932.9	CCNB1IP1-202	TTG
chr14	21116490	+	GTTCC	ENSG00000178107	ncRNA	44	3	0.0638298	22	0	0	290	1	0.00343643	0.0707142	0.00471784	ENST00000320322.2	ENST00000320322	NA
chr14	22612166	+	TTTCC	ABHD4	3UTR	248	22	0.0814815	125	0	0	154	2	0.0128205	0.0806846	0.00608937	ENST00000428304.7	ABHD4-203	NA
chr14	22771104	+	CTTAA	OXA1L	CDS	871	57	0.0614224	427	0	0	463	1	0.00215517	0.0670997	3.89156e-07	ENST00000612549.6	OXA1L-212	CTT
chr14	22834508	+	GTTCC	MRPL52	3UTR	8	62	0.885714	50	1	0.0196078	65	2	0.0298507	1	5.86694e-23	ENST00000397496.7	MRPL52-203	NA
chr14	22947978	-	TGTGG	HAUS4	CDS	150	10	0.0625	157	0	0	137	0	0	0.0698489	0.00795301	ENST00000541587.6	HAUS4-205	TGG
chr14	23048212	-	GCTCC	CDH24	CDS	49	25	0.337838	49	0	0	32	0	0	0.37968	0.000444536	ENST00000487137.7	CDH24-204	CTC
chr14	23307820	+	TGTAG	BCL2L2	CDS	55	16	0.225352	81	0	0	34	0	0	0.254968	0.00659951	ENST00000250405.10	BCL2L2-201	GTA
chr14	24143976	-	TGTAG	PSME2	CDS	234	22	0.0859375	367	0	0	572	0	0	0.0972316	6.31274e-12	ENST00000216802.10	PSME2-201	GTA
chr14	24189522	-	GCTAC	TM9SF1	CDS	222	30	0.119048	139	0	0	135	0	0	0.135985	7.05153e-05	ENST00000261789.9	TM9SF1-201	TAC
chr14	24440208	-	TCTTT	SDR39U1	CDS	131	118	0.473896	254	0	0	255	1	0.00390625	0.541771	5.72329e-35	ENST00000399395.8	SDR39U1-201	TTT
chr14	24442196	-	CATCC	SDR39U1	CDS	529	34	0.0603908	240	0	0	642	3	0.00465116	0.0639671	5.29208e-08	ENST00000399395.8	SDR39U1-201	ATC
chr14	31101239	-	GTTCA	HECTD1	CDS	139	22	0.136646	92	0	0	77	0	0	0.154773	0.001547	ENST00000399332.6	HECTD1-201	TCA
chr14	34434274	-	GTTAA	SPTSSA	3UTR	234	35	0.130112	265	0	0	625	0	0	0.146564	2.03005e-19	ENST00000298130.5	SPTSSA-201	NA
chr14	34605681	-	CTTCA	SNX6	CDS	256	16	0.0588235	169	0	0	385	2	0.00516796	0.0614193	8.94129e-05	ENST00000362031.10	SNX6-201	TCA
chr14	35081212	+	AGTCT	FAM177A1	CDS	232	13	0.0530612	174	0	0	383	3	0.00777202	0.0513141	0.0010867	ENST00000280987.9	FAM177A1-201	GTC
chr14	35091136	-	ATTTT	PPP2R3C	CDS	64	5	0.0724638	42	0	0	126	0	0	0.081001	0.00967004	ENST00000261475.10	PPP2R3C-201	ATT
chr14	39114428	+	GATCC	GEMIN2	CDS	111	12	0.097561	106	0	0	296	7	0.0231023	0.0887725	0.00184043	ENST00000308317.12	GEMIN2-202	GAT
chr14	49621856	+	TGTCC	MGAT2	CDS	229	26	0.101961	168	0	0	104	1	0.00952381	0.106317	0.00500828	ENST00000305386.4	MGAT2-201	TGT
chr14	52431947	-	CTTGC	TXNDC16	3UTR	67	18	0.211765	65	1	0.0151515	35	0	0	0.234918	0.00754709	ENST00000281741.9	TXNDC16-201	NA
chr14	58408776	-	ACTTG	TIMM9	3UTR	145	9	0.0584416	116	0	0	192	1	0.00518135	0.0593962	0.00870395	ENST00000395159.7	TIMM9-202	NA
chr14	58427128	-	CCTCC	TIMM9	5UTR	342	22	0.0604396	121	0	0	557	7	0.0124113	0.0558081	9.13675e-05	ENST00000395159.7	TIMM9-202	NA
chr14	60156101	-	AATTG	DHRS7	CDS	100	6	0.0566038	167	0	0	283	1	0.00352113	0.0600784	0.00204164	ENST00000557185.6	DHRS7-209	ATT
chr14	65901330	-	ACTTT	FTH1P13	ncRNA	217	16	0.0686695	34	0	0	1220	10	0.00813008	0.0680965	8.10647e-10	ENST00000557194.1	FTH1P13-201	NA
chr14	67656435	-	GTTAG	VTI1B	CDS	205	15	0.0681818	238	1	0.0041841	271	0	0	0.0774266	4.09485e-05	ENST00000554659.6	VTI1B-204	TTA
chr14	68874552	-	TTTTG	ACTN1	3UTR	615	56	0.0834575	492	0	0	829	2	0.00240674	0.0915152	1.58189e-15	ENST00000394419.9	ACTN1-203	NA
chr14	69380270	-	GTTCC	ERH	3UTR	332	1190	0.781866	1180	0	0	3402	54	0.015625	0.910177	0	ENST00000557016.6	ERH-203	NA
chr14	70032218	+	TGTAG	SMOC1	3UTR	951	164	0.147085	807	0	0	293	1	0.00340136	0.163195	1.89438e-11	ENST00000361956.8	SMOC1-201	NA
chr14	74071478	-	TGTAG	ALDH6A1	CDS	14	17	0.548387	21	0	0	29	0	0	0.620457	9.68765e-06	ENST00000553458.6	ALDH6A1-202	TGT
chr14	74480184	-	CTTGC	NPC2	3UTR	1387	86	0.0583842	742	0	0	2699	26	0.00954128	0.0547627	1.82634e-20	ENST00000555619.6	NPC2-207	NA
chr14	74495035	+	GTTGT	ISCA2	3UTR	116	6	0.0491803	100	0	0	286	1	0.00348432	0.051858	0.0044662	ENST00000556816.6	ISCA2-204	NA
chr14	74763545	+	GGTCC	YLPM1	CDS	112	6	0.0508475	32	0	0	213	0	0	0.0568748	0.00383873	ENST00000325680.12	YLPM1-201	GTC
chr14	77462656	+	CTTGC	AHSA1	CDS	324	168	0.341463	422	0	0	463	0	0	0.378797	4.09115e-43	ENST00000216479.8	AHSA1-201	CTT
chr14	90404726	+	ACTTT	CALM1	3UTR	1382	85	0.0579414	774	1	0.00129032	1374	1	0.000727273	0.0638247	1.51642e-18	ENST00000356978.9	CALM1-201	NA
chr14	93239980	-	CATAT	BTBD7	3UTR	18	5	0.217391	22	0	0	41	0	0	0.244115	0.00868955	ENST00000334746.10	BTBD7-202	NA
chr14	94102615	+	TTTCC	IFI27L1	3UTR	154	80	0.34188	159	0	0	303	2	0.00655738	0.391164	2.33872e-26	ENST00000555523.6	IFI27L1-209	NA
chr14	94127985	-	GCTGG	IFI27L2	CDS	277	34	0.109325	135	0	0	641	1	0.00155763	0.123049	5.07867e-16	ENST00000238609.4	IFI27L2-201	GCT
chr14	95544624	+	CATAT	GLRX5	3UTR	115	14	0.108527	137	0	0	264	2	0.0075188	0.114391	6.69034e-06	ENST00000331334.5	GLRX5-201	NA
chr14	96881418	+	GTTAT	VRK1	3UTR	37	7	0.159091	34	0	0	81	0	0	0.180188	0.00101104	ENST00000216639.8	VRK1-201	NA
chr15	24975487	+	ATTGT	SNRPN	CDS	501	37	0.0687732	521	1	0.00191571	757	6	0.0078637	0.0682771	3.75593e-09	ENST00000390687.9	SNRPN-202	TGT
chr15	30905198	+	GTTCT	FAN1	CDS	53	21	0.283784	60	0	0	28	0	0	0.327877	0.00386634	ENST00000362065.9	FAN1-201	TCT
chr15	33870995	-	GTTCG	AVEN	CDS	128	9	0.0656934	100	0	0	330	4	0.011976	0.0640753	0.00347536	ENST00000306730.8	AVEN-201	GTT
chr15	39584032	+	GTTCC	THBS1	CDS	611	167	0.214653	281	0	0	142	4	0.0273973	0.225586	1.69478e-07	ENST00000260356.6	THBS1-201	TCC
chr15	40170066	+	CATTT	BUB1B	CDS	260	23	0.0812721	320	0	0	138	0	0	0.091793	0.00130019	ENST00000287598.11	BUB1B-201	TTT
chr15	40213358	+	ATTAC	BUB1B	CDS	315	27	0.0789474	208	0	0	99	0	0	0.0899866	0.00811191	ENST00000287598.11	BUB1B-201	ATT
chr15	40767599	+	TGTAG	GCHFR	3UTR	138	56	0.28866	147	0	0	426	2	0.0046729	0.323017	8.45893e-29	ENST00000260447.6	GCHFR-201	NA
chr15	41578519	+	GGTTG	TYRO3	3UTR	87	31	0.262712	92	0	0	27	0	0	0.298911	0.00607876	ENST00000263798.8	TYRO3-201	NA
chr15	43194802	+	AATAG	CCNDBP1	CDS	180	12	0.0625	171	0	0	221	0	0	0.0711787	0.000505116	ENST00000300213.9	CCNDBP1-201	AAT
chr15	44717723	+	GTTAA	B2M	3UTR	8781	1176	0.118108	10138	1	9.86291e-05	45467	96	0.00210697	0.13098	0	ENST00000648006.3	B2M-211	NA
chr15	48411281	-	GTTCG	FBN1	CDS	170	552	0.764543	502	0	0	838	1	0.0011919	0.898978	3.05113e-216	ENST00000316623.10	FBN1-201	GTT
chr15	48456761	-	GATAT	FBN1	CDS	434	35	0.0746269	442	0	0	104	0	0	0.0851738	0.00807807	ENST00000316623.10	FBN1-201	GAT
chr15	50725248	-	TATTG	SPPL2A	CDS	162	16	0.0898876	179	0	0	171	0	0	0.100809	0.000171513	ENST00000261854.10	SPPL2A-201	TTG
chr15	52121179	-	TCTAG	GNB5	3UTR	209	19	0.0833333	116	0	0	238	2	0.00833333	0.0867804	0.00022075	ENST00000261837.12	GNB5-201	NA
chr15	59114857	+	CATTA	CCNB2	CDS	587	74	0.111952	542	0	0	1016	0	0	0.126135	3.9756e-27	ENST00000288207.7	CCNB2-201	ATT
chr15	59652247	-	CTTTG	GTF2A2	CDS	680	36	0.0502793	546	0	0	2033	5	0.00245339	0.0537476	5.05178e-19	ENST00000396060.7	GTF2A2-202	TTG
chr15	63071753	+	TGTAG	TPM1	3UTR	3836	215	0.0530733	2392	0	0	2364	10	0.0042123	0.0555472	1.73384e-24	ENST00000357980.9	TPM1-205	NA
chr15	64983519	-	GTTCC	SPG21	CDS	362	24	0.0621762	325	1	0.00306748	774	16	0.0202532	0.0500734	0.00038087	ENST00000204566.7	SPG21-201	GTT
chr15	65029572	-	GCTCA	MTFMT	CDS	32	39	0.549296	65	0	0	170	0	0	0.620193	3.64498e-25	ENST00000220058.9	MTFMT-201	GCT
chr15	66503464	-	ACTTT	RPL4	CDS	4852	409	0.0777419	5112	7	0.00136745	3490	17	0.00484745	0.0816922	3.36066e-54	ENST00000307961.11	RPL4-201	ACT
chr15	67202720	-	GTTGG	AAGAB	3UTR	211	20	0.0865801	161	0	0	186	0	0	0.098594	0.000103477	ENST00000261880.10	AAGAB-201	NA
chr15	68207298	-	GCTTT	CLN6	3UTR	384	59	0.133183	257	1	0.00387597	143	1	0.00694444	0.142171	2.8404e-05	ENST00000249806.11	CLN6-201	NA
chr15	68302417	-	GATAC	ITGA11	3UTR	749	64	0.0787208	746	0	0	232	1	0.00429185	0.0860684	6.4678e-05	ENST00000315757.9	ITGA11-201	NA
chr15	68303830	-	TGTAG	ITGA11	CDS	857	186	0.178332	613	0	0	258	1	0.003861	0.198267	1.58574e-12	ENST00000315757.9	ITGA11-201	GTA
chr15	68315710	-	GATTT	ITGA11	CDS	1023	61	0.0562731	646	0	0	179	0	0	0.0632538	0.00217553	ENST00000315757.9	ITGA11-201	GAT
chr15	72199475	-	TCTAG	PKM	3UTR	14534	897	0.0581297	10133	1	9.86777e-05	6483	2	0.000308404	0.0662879	4.54494e-86	ENST00000335181.10	PKM-202	NA
chr15	72344047	-	TGTAG	HEXA	3UTR	386	108	0.218623	636	0	0	503	0	0	0.247355	3.68143e-28	ENST00000268097.10	HEXA-201	NA
chr15	72346533	-	CATTT	HEXA	CDS	721	61	0.0780051	689	0	0	625	0	0	0.088103	2.43334e-12	ENST00000268097.10	HEXA-201	TTT
chr15	72351206	-	CGTGT	HEXA	CDS	939	47	0.0476673	651	1	0.00153374	703	3	0.00424929	0.0513908	4.30683e-07	ENST00000268097.10	HEXA-201	GTG
chr15	73592125	-	TGTCA	NPTN	CDS	717	44	0.0578187	383	1	0.00260417	641	3	0.00465839	0.0600803	7.75768e-08	ENST00000345330.9	NPTN-201	GTC
chr15	78285309	-	GATGT	SKIC8	CDS	381	35	0.0841346	396	1	0.00251889	849	2	0.00235018	0.0943668	1.9956e-15	ENST00000267973.7	SKIC8-201	GAT
chr15	78290039	-	TGTCG	SKIC8	CDS	530	30	0.0535714	317	0	0	1231	10	0.00805802	0.0529831	3.76566e-09	ENST00000267973.7	SKIC8-201	GTC
chr15	78897361	+	GTTCT	MORF4L1	3UTR	752	54	0.0669975	659	0	0	352	2	0.00564972	0.0713454	1.42518e-05	ENST00000426013.7	MORF4L1-203	NA
chr15	79322715	+	GGTGA	TMED3	3UTR	1651	118	0.0667044	958	0	0	1021	4	0.00390244	0.0711892	1.04969e-14	ENST00000299705.10	TMED3-201	NA
chr15	80695493	+	GCTGC	ABHD17C	CDS	106	6	0.0535714	50	0	0	423	4	0.00936768	0.0532002	0.00709627	ENST00000258884.5	ABHD17C-201	TGC
chr15	82372539	-	TTTCT	ENSG00000237550	ncRNA	1165	93	0.0739269	1649	0	0	1282	18	0.0138462	0.0693909	1.85064e-13	ENST00000466501.1	ENST00000466501	NA
chr15	84655160	-	AATTG	NMB	3UTR	97	19	0.163793	112	0	0	100	1	0.00990099	0.17544	0.000238826	ENST00000360476.8	NMB-201	NA
chr15	89274212	+	GATCT	FANCI	CDS	274	20	0.0680272	185	0	0	133	0	0	0.0782933	0.00460185	ENST00000310775.12	FANCI-202	GAT
chr15	89316505	+	TTTTT	FANCI	3UTR	355	27	0.0706806	170	0	0	222	0	0	0.0800954	0.000118784	ENST00000310775.12	FANCI-202	NA
chr15	90981762	-	CTTTG	PRC1	CDS	804	63	0.0726644	634	1	0.0015748	684	3	0.00436681	0.0769194	7.82963e-11	ENST00000394249.8	PRC1-202	TTG
chr15	98891521	+	CGTGA	IGF1R	CDS	118	19	0.138686	75	0	0	134	0	0	0.159742	2.31057e-05	ENST00000650285.1	IGF1R-217	CGT
chr16	11556547	-	ATTAT	LITAF	CDS	2272	181	0.0737872	1083	0	0	2531	8	0.00315085	0.0794579	1.25049e-38	ENST00000622633.5	LITAF-219	TAT
chr16	11675997	+	GTTCC	SNN	5UTR	158	15	0.0867052	45	0	0	120	1	0.00826446	0.092368	0.00789466	ENST00000329565.6	SNN-201	NA
chr16	11750640	-	GTTAG	ZC3H7A	3UTR	106	14	0.116667	104	0	0	87	0	0	0.132486	0.00253557	ENST00000355758.9	ZC3H7A-201	NA
chr16	1361949	+	GATCC	GNPTG	CDS	599	49	0.0756173	296	0	0	424	11	0.0252874	0.060162	0.000640266	ENST00000204679.9	GNPTG-201	ATC
chr16	1362082	+	CATGT	GNPTG	CDS	381	35	0.0841346	282	0	0	283	2	0.00701754	0.0884161	1.6078e-05	ENST00000204679.9	GNPTG-201	ATG
chr16	1362098	+	GGTGA	GNPTG	CDS	356	42	0.105528	321	0	0	268	0	0	0.119094	9.73801e-08	ENST00000204679.9	GNPTG-201	GGT
chr16	15037297	+	CGTAA	PDXDC1	3UTR	339	21	0.0583333	178	0	0	149	0	0	0.0675944	0.00567429	ENST00000396410.9	PDXDC1-201	NA
chr16	1773137	-	GCTGA	MRPS34	5UTR	344	31	0.0826667	428	0	0	624	5	0.00794913	0.0872912	2.17726e-09	ENST00000177742.7	MRPS34-201	NA
chr16	1826586	-	GCTGC	HAGH	5UTR	35	3	0.0789474	25	0	0	149	0	0	0.0939558	0.00625016	ENST00000397353.6	HAGH-201	NA
chr16	2027045	+	GCTTG	SLC9A3R2	CDS	148	49	0.248731	95	0	0	417	5	0.0118483	0.263657	1.01244e-21	ENST00000424542.7	SLC9A3R2-201	TTG
chr16	20924377	+	TGTAG	LYRM1	3UTR	102	6	0.0555556	89	0	0	183	0	0	0.0628569	0.00519057	ENST00000567954.6	LYRM1-208	NA
chr16	23689282	+	ACTCA	PLK1	CDS	1219	120	0.0896191	698	0	0	1462	21	0.0141605	0.0878328	8.96378e-20	ENST00000300093.9	PLK1-201	TCA
chr16	264847	+	CATCC	FAM234A	CDS	537	33	0.0578947	194	0	0	166	1	0.00598802	0.0596599	0.00925728	ENST00000399932.8	FAM234A-203	ATC
chr16	2767161	+	GTTCC	SRRM2	CDS	1322	110	0.0768156	517	0	0	501	3	0.00595238	0.0832185	1.03002e-08	ENST00000301740.13	SRRM2-201	GTT
chr16	2769711	+	CTTCC	SRRM2	ncRNA	613	37	0.0569231	252	0	0	219	2	0.00904977	0.0558328	0.00536081	ENST00000574331.5	SRRM2-217	NA
chr16	28537559	-	CTTAT	NUPR1	3UTR	496	52	0.0948905	218	0	0	902	7	0.00770077	0.0994589	8.86868e-16	ENST00000324873.8	NUPR1-201	NA
chr16	28872589	+	GTTCC	SH2B1	CDS	222	83	0.272131	152	0	0	67	0	0	0.31736	2.83444e-06	ENST00000684370.1	SH2B1-217	TTC
chr16	2971280	+	CGTGC	PAQR4	CDS	399	53	0.117257	175	0	0	96	0	0	0.143094	0.000837679	ENST00000318782.9	PAQR4-202	GTG
chr16	29797015	+	CCTGT	KIF22	CDS	485	40	0.0761905	300	0	0	1117	28	0.0244541	0.0628566	1.34385e-06	ENST00000160827.9	KIF22-201	TGT
chr16	29810736	+	GGTGA	MAZ	3UTR	817	68	0.0768362	1100	1	0.000908265	296	3	0.0100334	0.0762542	4.79433e-05	ENST00000322945.11	MAZ-202	NA
chr16	298193	-	GCTGC	AXIN1	CDS	324	15	0.0442478	87	0	0	189	0	0	0.0526596	0.00779953	ENST00000262320.8	AXIN1-201	CTG
chr16	29971528	+	GGTCT	TMEM219	CDS	503	56	0.100179	272	0	0	328	2	0.00606061	0.106508	8.82186e-08	ENST00000279396.11	TMEM219-201	TCT
chr16	30423988	-	GGTGA	DCTPP1	3UTR	523	27	0.0490909	459	0	0	242	0	0	0.0554019	0.000986014	ENST00000319285.5	DCTPP1-201	NA
chr16	31093347	-	ATTCG	VKORC1	CDS	1191	231	0.162447	741	0	0	2161	10	0.00460617	0.184206	7.9219e-76	ENST00000394975.3	VKORC1-205	TTC
chr16	31108436	+	GTTCG	BCKDK	5UTR	260	15	0.0545455	212	0	0	329	0	0	0.0641467	5.64228e-05	ENST00000219794.11	BCKDK-201	NA
chr16	3950484	-	GCTTC	LINC02861	ncRNA	54	4	0.0689655	25	0	0	181	0	0	0.077696	0.00293047	ENST00000649221.1	LINC02861-203	NA
chr16	46676662	-	CTTTG	VPS35	CDS	248	19	0.071161	160	0	0	384	0	0	0.0797521	4.00511e-07	ENST00000299138.12	VPS35-201	TTG
chr16	47311407	-	GTTCC	ITFG1	CDS	29	102	0.778626	155	0	0	166	1	0.00598802	0.907388	2.64259e-43	ENST00000320640.11	ITFG1-201	GTT
chr16	55489661	+	ACTGT	MMP2	CDS	178	73	0.290837	180	0	0	45	0	0	0.334927	6.88613e-05	ENST00000219070.9	MMP2-201	ACT
chr16	55509164	+	GTTCT	LPCAT2	5UTR	103	10	0.0884956	61	0	0	162	0	0	0.102246	0.000415985	ENST00000262134.10	LPCAT2-201	NA
chr16	55833	+	GATAC	SNRNP25	CDS	861	44	0.0486188	596	0	0	2012	11	0.00543747	0.0500004	5.89631e-15	ENST00000293861.8	SNRNP25-201	TAC
chr16	56362360	-	GTTCG	AMFR	3UTR	58	47	0.447619	89	0	0	51	1	0.0192308	0.515452	1.16204e-07	ENST00000290649.10	AMFR-201	NA
chr16	68310763	-	CTTCC	SLC7A6OS	CDS	53	3	0.0535714	58	0	0	225	0	0	0.0618257	0.00571036	ENST00000263997.11	SLC7A6OS-201	TTC
chr16	69120318	-	GTTCT	CHTF8	3UTR	275	36	0.115756	192	0	0	92	1	0.0107527	0.122844	0.00403601	ENST00000448552.7	CHTF8-202	NA
chr16	69342144	+	GTTCA	NIP7	3UTR	47	143	0.752632	131	0	0	270	2	0.00735294	0.851236	5.90306e-64	ENST00000254940.10	NIP7-201	NA
chr16	69709735	-	ACTGT	NQO1	3UTR	559	52	0.0851064	394	0	0	516	0	0	0.0980083	3.07949e-11	ENST00000320623.10	NQO1-201	NA
chr16	72012261	+	GCTGG	DHODH	CDS	49	5	0.0925926	52	0	0	109	0	0	0.105535	0.00606538	ENST00000219240.9	DHODH-201	CTG
chr16	74463413	-	AATTG	GLG1	CDS	109	35	0.243056	168	0	0	77	0	0	0.273996	6.11827e-06	ENST00000422840.7	GLG1-202	TTG
chr16	75629517	-	ACTGA	KARS1	CDS	707	56	0.0733945	704	0	0	398	6	0.0148515	0.0696154	4.04336e-05	ENST00000302445.8	KARS1-201	ACT
chr16	75631818	-	AATTG	KARS1	CDS	721	77	0.0964912	723	0	0	447	4	0.00886918	0.0997735	3.21624e-09	ENST00000302445.8	KARS1-201	ATT
chr16	75636466	-	CATGG	KARS1	CDS	528	34	0.0604982	433	0	0	361	1	0.00276243	0.066848	1.62418e-05	ENST00000302445.8	KARS1-201	ATG
chr16	75641654	-	AGTGA	KARS1	CDS	869	83	0.0871849	670	1	0.00149031	1058	2	0.00188679	0.0954742	6.24739e-21	ENST00000302445.8	KARS1-201	AGT
chr16	764720	+	ATTCC	MSLN	CDS	567	45	0.0735294	254	0	0	127	1	0.0078125	0.0759824	0.00934691	ENST00000545450.7	MSLN-202	TTC
chr16	765126	+	TCTGC	MSLN	CDS	230	43	0.157509	261	0	0	63	0	0	0.187307	0.00155546	ENST00000545450.7	MSLN-202	CTG
chr16	80975843	-	AATAT	CMC2	3UTR	343	18	0.0498615	190	0	0	700	0	0	0.0555194	1.14471e-08	ENST00000219400.8	CMC2-201	NA
chr16	83125399	+	TTTGC	CDH13	CDS	113	14	0.110236	83	0	0	189	2	0.0104712	0.115001	0.000195941	ENST00000567109.6	CDH13-209	TTT
chr16	83602513	+	GATGT	CDH13	CDS	154	12	0.0722892	136	0	0	172	1	0.00578035	0.0770461	0.00367487	ENST00000567109.6	CDH13-209	GAT
chr16	83670966	+	GTTGT	CDH13	CDS	117	28	0.193103	93	0	0	133	0	0	0.218279	2.68073e-07	ENST00000567109.6	CDH13-209	GTT
chr16	83795051	+	GCTTG	CDH13	3UTR	129	60	0.31746	105	0	0	188	2	0.0105263	0.341123	2.05345e-15	ENST00000567109.6	CDH13-209	NA
chr16	87404287	+	TTTCT	MAP1LC3B	3UTR	259	24	0.0848057	198	0	0	259	3	0.0114504	0.0844887	0.00018007	ENST00000268607.10	MAP1LC3B-201	NA
chr16	87830361	-	CATTT	SLC7A5	3UTR	2499	340	0.11976	1805	0	0	1093	0	0	0.135263	1.08844e-32	ENST00000261622.5	SLC7A5-201	NA
chr16	88646784	-	AATTA	CYBA	CDS	1472	117	0.0736312	1090	0	0	1804	6	0.00331492	0.0788871	1.78092e-27	ENST00000261623.8	CYBA-201	AAT
chr16	88813983	-	CTTCC	GALNS	3UTR	192	16	0.0769231	134	0	0	107	0	0	0.0887755	0.0075	ENST00000268695.10	GALNS-201	NA
chr16	89887657	+	CTTGA	TCF25	CDS	444	42	0.0864198	246	0	0	1735	7	0.00401837	0.0930688	4.39841e-27	ENST00000263346.13	TCF25-201	TTG
chr17	1508212	-	GTTTG	INPP5K	CDS	100	8	0.0740741	73	0	0	169	0	0	0.0831942	0.00127043	ENST00000421807.7	INPP5K-204	TTT
chr17	1519533	-	GTTCC	PITPNA	3UTR	186	15	0.0746269	98	0	0	172	0	0	0.08703	0.000692212	ENST00000313486.12	PITPNA-201	NA
chr17	16382728	+	TTTCG	UBB	3UTR	977	46	0.0449658	1119	0	0	1308	1	0.000763942	0.0513944	1.48049e-13	ENST00000302182.8	UBB-201	NA
chr17	16439247	+	GGTAT	SNHG29	ncRNA	115	8	0.0650407	97	0	0	148	0	0	0.0730169	0.00528729	ENST00000581718.6	SNHG29-224	NA
chr17	16441570	+	TTTTT	SNHG29	ncRNA	560	29	0.049236	1158	0	0	372	0	0	0.0557943	3.29285e-05	ENST00000659884.1	SNHG29-238	NA
chr17	16441870	+	GTTCT	SNHG29	ncRNA	816	2069	0.717158	1886	0	0	1671	10	0.00594884	0.8274	0	ENST00000659884.1	SNHG29-238	NA
chr17	18328177	-	TGTAG	SHMT1	3UTR	195	23	0.105505	200	0	0	82	0	0	0.119371	0.00483918	ENST00000316694.8	SHMT1-201	NA
chr17	18328415	-	TGTAG	SHMT1	3UTR	92	72	0.439024	170	0	0	66	0	0	0.496722	2.33648e-10	ENST00000316694.8	SHMT1-201	NA
chr17	19362643	-	TTTCT	B9D1	5UTR	135	9	0.0625	87	0	0	504	2	0.00395257	0.066856	9.00578e-06	ENST00000261499.11	B9D1-201	NA
chr17	19577810	+	TGTGC	SLC47A1	3UTR	31	13	0.295455	45	0	0	24	0	0	0.335059	0.00833376	ENST00000270570.8	SLC47A1-201	NA
chr17	19663388	+	ATTTT	ALDH3A2	CDS	348	26	0.0695187	272	0	0	169	1	0.00588235	0.0716043	0.0031297	ENST00000176643.11	ALDH3A2-201	ATT
chr17	19742208	-	TCTGT	ALDH3A1	CDS	347	56	0.138958	235	0	0	191	2	0.0103627	0.15449	1.51832e-06	ENST00000225740.11	ALDH3A1-201	CTG
chr17	2042753	+	CCTTT	DPH1	3UTR	280	22	0.0728477	226	0	0	251	5	0.0195312	0.0622792	0.00639742	ENST00000263083.12	DPH1-201	NA
chr17	2502251	-	TATCC	METTL16	CDS	88	7	0.0736842	69	0	0	160	1	0.00621118	0.0781353	0.00864745	ENST00000263092.11	METTL16-201	TAT
chr17	2690398	-	AATAG	CLUH	3UTR	243	30	0.10989	212	0	0	439	3	0.00678733	0.118334	5.63994e-10	ENST00000651024.2	CLUH-215	NA
chr17	28347348	-	GATTG	POLDIP2	3UTR	380	28	0.0686275	333	1	0.00299401	190	1	0.0052356	0.0720372	0.00155389	ENST00000540200.6	POLDIP2-201	NA
chr17	28560096	-	CTTTC	PIGS	CDS	401	36	0.0823799	250	0	0	145	0	0	0.0935558	0.000753417	ENST00000308360.8	PIGS-202	TTC
chr17	28577719	-	GATTG	SPAG5	CDS	293	30	0.0928793	271	0	0	276	0	0	0.104922	5.53069e-07	ENST00000321765.10	SPAG5-201	TTG
chr17	28578437	-	GCTGG	SPAG5	CDS	488	41	0.0775047	242	0	0	410	3	0.00726392	0.0807269	8.93404e-07	ENST00000321765.10	SPAG5-201	CTG
chr17	28592955	-	AATCA	SPAG5	CDS	285	53	0.156805	214	0	0	566	3	0.00527241	0.171945	1.79486e-19	ENST00000321765.10	SPAG5-201	TCA
chr17	29572478	+	GTTCA	TP53I13	CDS	85	114	0.572864	123	0	0	79	0	0	0.648859	6.49257e-18	ENST00000301057.8	TP53I13-201	TCA
chr17	30900439	-	TATAC	TEFM	CDS	64	5	0.0724638	72	0	0	175	0	0	0.0819806	0.00195861	ENST00000581216.6	TEFM-205	TAC
chr17	31852061	-	CATAT	COPRS	3UTR	247	18	0.0679245	264	0	0	1030	5	0.00483092	0.0712362	2.22286e-11	ENST00000302362.11	COPRS-201	NA
chr17	35724244	+	TGTAG	AP2B1	3UTR	277	59	0.175595	272	1	0.003663	69	1	0.0142857	0.185507	0.00105846	ENST00000610402.5	AP2B1-211	NA
chr17	35724705	+	TGTAG	AP2B1	3UTR	491	71	0.126335	396	0	0	121	0	0	0.142938	7.30342e-05	ENST00000610402.5	AP2B1-211	NA
chr17	39201278	+	GTTAG	RPL19	CDS	10085	1374	0.119906	7435	4	0.000537707	14339	60	0.00416696	0.132057	0	ENST00000225430.9	RPL19-201	TTA
chr17	39407906	-	GTTCC	MED1	CDS	61	72	0.541353	67	0	0	41	1	0.0238095	0.620798	8.8966e-09	ENST00000300651.11	MED1-201	TCC
chr17	40093199	+	GTTCT	THRA	CDS	70	35	0.333333	70	0	0	25	1	0.0384615	0.356531	0.00560566	ENST00000264637.8	THRA-201	GTT
chr17	40295391	+	GTTCA	CDC6	CDS	212	174	0.450777	350	0	0	217	1	0.00458716	0.50802	1.09461e-30	ENST00000209728.9	CDC6-201	GTT
chr17	41817138	+	CATGT	FKBP10	CDS	767	117	0.132353	569	0	0	117	1	0.00847458	0.142267	0.000163732	ENST00000321562.9	FKBP10-201	ATG
chr17	41822989	+	TGTAG	FKBP10	3UTR	591	34	0.0544	424	0	0	210	1	0.00473934	0.0564901	0.00355196	ENST00000321562.9	FKBP10-201	NA
chr17	41883214	-	AATAT	ACLY	CDS	750	38	0.0482234	685	0	0	198	0	0	0.0536954	0.00323106	ENST00000352035.7	ACLY-201	TAT
chr17	41886163	-	CATCT	ACLY	CDS	1600	86	0.0510083	873	0	0	334	2	0.00595238	0.0516883	0.000385342	ENST00000352035.7	ACLY-201	ATC
chr17	42543235	+	CTTTG	NAGLU	CDS	248	16	0.0606061	136	0	0	442	0	0	0.0679229	6.55714e-07	ENST00000225927.7	NAGLU-201	TTT
chr17	42842383	+	TGTAG	PSME3	3UTR	801	53	0.0620609	470	0	0	525	0	0	0.0702171	1.37258e-08	ENST00000590720.6	PSME3-210	NA
chr17	43015308	-	GTTTC	VAT1	3UTR	605	31	0.0487421	312	0	0	193	0	0	0.0552153	0.00361948	ENST00000355653.8	VAT1-201	NA
chr17	44189142	+	GCTTG	TMUB2	CDS	156	19	0.108571	109	0	0	73	0	0	0.11927	0.00763484	ENST00000538716.7	TMUB2-204	GCT
chr17	44322483	-	CCTGT	SLC25A39	CDS	1150	74	0.0604575	599	0	0	945	1	0.00105708	0.0701733	1.43427e-13	ENST00000377095.10	SLC25A39-202	CTG
chr17	44967615	-	GGTAC	C1QL1	CDS	250	24	0.0875912	166	0	0	178	0	0	0.0974447	0.000121487	ENST00000253407.4	C1QL1-201	GTA
chr17	45246968	+	TGTAG	FMNL1	3UTR	254	83	0.246291	216	0	0	105	0	0	0.278659	3.80752e-08	ENST00000331495.8	FMNL1-201	NA
chr17	45263486	-	ACTCC	MAP3K14	3UTR	76	7	0.0843373	35	0	0	186	1	0.00534759	0.0908976	0.00167198	ENST00000344686.8	MAP3K14-201	NA
chr17	48936230	-	TTTGG	SNF8	CDS	779	49	0.0591787	821	0	0	775	0	0	0.0663273	1.66164e-11	ENST00000502492.6	SNF8-202	TTG
chr17	49043468	+	TGTAG	IGF2BP1	CDS	131	19	0.126667	55	0	0	90	0	0	0.143314	0.00106933	ENST00000290341.8	IGF2BP1-201	GTA
chr17	49413192	-	ACTCT	PHB1	CDS	331	24	0.0676056	475	0	0	740	12	0.0159574	0.0596686	1.42337e-05	ENST00000300408.8	PHB1-201	TCT
chr17	4942655	+	TGTGG	RNF167	CDS	474	58	0.109023	654	0	0	266	1	0.00374532	0.118151	1.74937e-07	ENST00000262482.11	RNF167-201	TGG
chr17	4944900	+	GTTCT	RNF167	CDS	886	566	0.389807	553	1	0.00180505	893	11	0.0121681	0.442536	5.38945e-95	ENST00000262482.11	RNF167-201	TCT
chr17	4960086	-	GCTAG	SPAG7	CDS	447	42	0.0858896	324	0	0	1392	6	0.00429185	0.0943149	3.09502e-22	ENST00000206020.8	SPAG7-201	CTA
chr17	50078851	+	TTTGG	ITGA3	CDS	369	26	0.0658228	323	0	0	156	0	0	0.0737739	0.0022146	ENST00000320031.13	ITGA3-202	TTT
chr17	50089658	+	TTTCA	ITGA3	3UTR	778	141	0.153428	312	0	0	407	3	0.00731707	0.166184	5.30299e-15	ENST00000320031.13	ITGA3-202	NA
chr17	5387818	-	CATTC	NUP88	CDS	345	23	0.0625	223	0	0	748	5	0.00664011	0.0640037	5.82889e-08	ENST00000573584.6	NUP88-207	ATT
chr17	54968408	-	TTTCA	COX11	CDS	501	42	0.0773481	175	0	0	331	1	0.00301205	0.0841365	1.79824e-06	ENST00000299335.8	COX11-201	TTC
chr17	56985415	+	CTTTG	SCPEP1	CDS	273	33	0.107843	152	0	0	426	1	0.00234192	0.118549	7.062e-11	ENST00000262288.8	SCPEP1-201	TTT
chr17	58004503	-	TTTTT	SRSF1	3UTR	430	97	0.184061	508	0	0	221	1	0.0045045	0.204518	6.32152e-11	ENST00000258962.5	SRSF1-201	NA
chr17	59674727	+	GTTAT	CLTC	CDS	390	33	0.0780142	513	0	0	173	0	0	0.0883599	0.000340213	ENST00000269122.8	CLTC-201	GTT
chr17	59697318	-	TATTC	PTRH2	3UTR	76	4	0.05	63	0	0	203	0	0	0.0563466	0.00806067	ENST00000393038.3	PTRH2-201	NA
chr17	59808850	+	GATTT	VMP1	CDS	198	16	0.0747664	199	0	0	206	0	0	0.0840412	0.000179296	ENST00000262291.9	VMP1-201	TTT
chr17	64146281	+	CATTC	SNHG25	ncRNA	3022	190	0.0591532	1225	0	0	1962	1	0.000509424	0.0667247	4.22085e-27	ENST00000582965.3	SNHG25-202	NA
chr17	67378048	+	GCTCC	PITPNC1	5UTR	109	23	0.174242	64	0	0	50	0	0	0.195822	0.00363726	ENST00000581322.6	PITPNC1-203	NA
chr17	68251125	+	TCTTT	AMZ2	CDS	86	12	0.122449	106	0	0	73	0	0	0.140518	0.00514318	ENST00000359904.8	AMZ2-202	CTT
chr17	68530397	+	CATCC	PRKAR1A	CDS	1079	61	0.0535088	410	0	0	543	5	0.00912409	0.051199	1.94509e-05	ENST00000589228.6	PRKAR1A-216	ATC
chr17	7311906	+	GCTGG	EIF5A	3UTR	7722	769	0.0905665	3691	0	0	1917	5	0.00260146	0.100558	6.05866e-40	ENST00000336458.13	EIF5A-202	NA
chr17	7312213	+	GTTGC	EIF5A	3UTR	8583	643	0.0696943	3629	1	0.000275482	2530	4	0.00157853	0.0782085	3.43286e-40	ENST00000336458.13	EIF5A-202	NA
chr17	7313924	-	TTTGG	GPS2	CDS	613	29	0.0451713	377	0	0	652	0	0	0.0506278	1.15183e-07	ENST00000380728.7	GPS2-201	TTT
chr17	7389765	-	GTTAC	PLSCR3	3UTR	59	35	0.37234	59	0	0	65	0	0	0.422191	7.61207e-08	ENST00000619711.5	PLSCR3-213	NA
chr17	7513900	+	AGTCC	POLR2A	CDS	724	55	0.0706033	231	1	0.00431034	263	5	0.0186567	0.0593936	0.00266783	ENST00000674977.2	POLR2A-210	AGT
chr17	75266051	+	TGTAG	MRPS7	3UTR	579	34	0.0554649	461	0	0	1097	9	0.00813743	0.054045	4.70504e-09	ENST00000245539.11	MRPS7-201	NA
chr17	75318361	-	CTTCT	GRB2	3UTR	467	31	0.062249	248	0	0	798	5	0.00622665	0.0642926	6.09787e-09	ENST00000316804.10	GRB2-202	NA
chr17	75321753	-	GTTCA	GRB2	CDS	304	27	0.081571	271	0	0	124	0	0	0.0923921	0.00224059	ENST00000316804.10	GRB2-202	TTC
chr17	75517059	+	GTTGA	TSEN54	CDS	85	34	0.285714	85	0	0	51	0	0	0.332419	4.93651e-05	ENST00000333213.11	TSEN54-201	TTG
chr17	75794014	+	CATCT	UNK	3UTR	13	11	0.458333	21	0	0	45	0	0	0.522235	4.06157e-06	ENST00000586527.1	UNK-202	NA
chr17	76005925	+	GTTCC	CDK3	3UTR	22	4	0.153846	22	0	0	255	4	0.015444	0.164365	0.000560025	ENST00000448471.3	CDK3-202	NA
chr17	76680662	-	TGTAG	MXRA7	3UTR	122	11	0.0827068	122	0	0	110	0	0	0.0935763	0.00548705	ENST00000449428.7	MXRA7-203	NA
chr17	76744380	+	GTTCT	MFSD11	CDS	55	22	0.285714	69	0	0	58	0	0	0.330107	2.50789e-05	ENST00000685175.1	MFSD11-220	GTT
chr17	7688867	+	GTTTC	WRAP53	CDS	193	21	0.0981308	78	1	0.0126582	194	6	0.03	0.079894	0.00914853	ENST00000396463.7	WRAP53-202	GTT
chr17	78224666	+	GCTGT	BIRC5	3UTR	509	98	0.16145	376	0	0	318	6	0.0185185	0.167166	8.84044e-11	ENST00000350051.8	BIRC5-202	NA
chr17	78854126	-	GTTCT	TIMP2	3UTR	2473	321	0.114889	1125	0	0	535	1	0.00186567	0.130866	9.73205e-16	ENST00000262768.11	TIMP2-201	NA
chr17	81035177	+	CGTCC	BAIAP2	5UTR	98	9	0.0841121	76	0	0	145	1	0.00684932	0.0933827	0.00528029	ENST00000428708.7	BAIAP2-204	NA
chr17	81241043	+	TCTGC	NDUFAF8	3UTR	1171	73	0.0586817	718	0	0	1460	9	0.00612662	0.0629563	4.01555e-15	ENST00000431388.3	NDUFAF8-201	NA
chr17	81845909	-	CGTGG	P4HB	CDS	2087	118	0.0535147	2595	0	0	782	1	0.00127714	0.0610152	2.70361e-10	ENST00000331483.9	P4HB-201	GTG
chr17	81900214	+	CTTTT	ANAPC11	3UTR	805	62	0.071511	440	1	0.00226757	1521	4	0.00262295	0.0787746	1.70842e-22	ENST00000344877.10	ANAPC11-201	NA
chr17	82061698	-	GTTTG	DUS1L	CDS	645	41	0.0597668	426	0	0	582	2	0.00342466	0.0635234	7.5664e-08	ENST00000306796.10	DUS1L-201	TTT
chr17	82405375	-	CTTCG	OGFOD3	CDS	109	27	0.198529	82	0	0	60	2	0.0322581	0.208339	0.00434273	ENST00000313056.10	OGFOD3-201	TTC
chr18	11908250	-	GGTGC	MPPE1	5UTR	78	10	0.113636	45	0	0	118	2	0.0166667	0.113886	0.00775919	ENST00000588072.6	MPPE1-211	NA
chr18	12963345	+	TGTAG	SEH1L	CDS	151	8	0.0503145	149	0	0	172	0	0	0.056927	0.00879788	ENST00000399892.7	SEH1L-202	TGT
chr18	21704701	-	CCTCC	ABHD3	5UTR	194	12	0.0582524	71	0	0	447	6	0.013245	0.0523486	0.00246144	ENST00000289119.7	ABHD3-201	NA
chr18	28013769	-	TATAT	CDH2	CDS	511	31	0.0571956	274	0	0	174	0	0	0.064724	0.00260204	ENST00000269141.8	CDH2-201	TAT
chr18	3256189	+	GTTAT	MYL12A	3UTR	642	233	0.266286	770	0	0	1918	3	0.00156169	0.300361	7.96997e-120	ENST00000217652.8	MYL12A-201	NA
chr18	36124630	-	GTTCA	SLC39A6	CDS	552	59	0.096563	288	0	0	245	0	0	0.109373	1.00066e-06	ENST00000269187.10	SLC39A6-201	TTC
chr18	36796846	-	CTTCT	TPGS2	CDS	896	66	0.0686071	307	0	0	895	11	0.0121413	0.0652444	1.757e-09	ENST00000334295.9	TPGS2-201	TCT
chr18	36818908	-	TTTCT	TPGS2	CDS	734	65	0.0813517	530	0	0	984	5	0.00505561	0.0872333	3.72422e-16	ENST00000334295.9	TPGS2-201	TCT
chr18	46086442	-	CGTTG	ATP5F1A	CDS	2956	266	0.0825574	2349	0	0	5635	13	0.0023017	0.0953946	9.23364e-96	ENST00000398752.11	ATP5F1A-202	GTT
chr18	50394072	+	GCTCA	SKA1	3UTR	50	7	0.122807	28	0	0	429	6	0.0137931	0.125031	1.15467e-05	ENST00000285116.8	SKA1-201	NA
chr18	63329163	-	CTTCA	KDSR	3UTR	38	2	0.05	20	0	0	504	1	0.0019802	0.0547682	0.00449398	ENST00000645214.2	KDSR-212	NA
chr18	63504113	+	GTTCC	SERPINB5	3UTR	526	75	0.124792	427	0	0	542	5	0.00914077	0.136326	3.72275e-14	ENST00000382771.9	SERPINB5-201	NA
chr18	68715062	-	CCTTT	TMX3	5UTR	108	8	0.0689655	80	0	0	146	0	0	0.078762	0.00421919	ENST00000299608.7	TMX3-201	NA
chr18	688585	-	GATGG	ENOSF1	CDS	179	19	0.0959596	134	0	0	107	0	0	0.109303	0.00220726	ENST00000647584.2	ENOSF1-222	GAT
chr18	74510888	+	TTTTT	CNDP2	CDS	208	32	0.133333	136	0	0	164	1	0.00606061	0.145223	1.00812e-05	ENST00000324262.9	CNDP2-201	TTT
chr18	9401340	+	GTTCA	TWSG1	3UTR	63	39	0.382353	98	0	0	68	0	0	0.433075	1.88237e-08	ENST00000262120.10	TWSG1-201	NA
chr19	1020866	-	GCTCT	TMEM259	CDS	658	66	0.0911602	305	0	0	714	7	0.00970874	0.0939488	3.69317e-12	ENST00000356663.8	TMEM259-202	CTC
chr19	10391186	-	TGTGT	CDC37	3UTR	706	101	0.125155	512	0	0	263	0	0	0.140149	3.47575e-09	ENST00000222005.7	CDC37-201	NA
chr19	10835293	-	TGTTG	TMED1	CDS	241	26	0.0973783	163	0	0	477	22	0.0440882	0.0622559	0.00607927	ENST00000214869.7	TMED1-201	TTG
chr19	1089903	-	CTTTG	POLR2E	CDS	757	72	0.0868516	716	0	0	445	0	0	0.097337	3.53999e-10	ENST00000615234.5	POLR2E-213	TTT
chr19	1089957	-	GCTCC	POLR2E	CDS	969	67	0.0646718	798	0	0	608	4	0.00653595	0.0658196	4.00721e-08	ENST00000615234.5	POLR2E-213	CTC
chr19	10919948	+	CGTTG	CARM1	CDS	227	25	0.0992063	140	0	0	93	0	0	0.117598	0.00350159	ENST00000327064.9	CARM1-201	GTT
chr19	11436069	+	TGTAG	PRKCSH	5UTR	1946	160	0.0759734	925	0	0	2069	6	0.00289157	0.0829578	2.75779e-33	ENST00000677123.1	PRKCSH-222	NA
chr19	11447112	+	TCTTT	PRKCSH	CDS	1860	506	0.213863	1103	1	0.000905797	637	1	0.0015674	0.244062	1.17628e-36	ENST00000677123.1	PRKCSH-222	TCT
chr19	12875753	-	ATTAC	DNASE2	3UTR	325	73	0.183417	210	0	0	315	4	0.0125392	0.197596	5.08971e-13	ENST00000222219.8	DNASE2-201	NA
chr19	12878523	-	TCTTT	DNASE2	CDS	417	28	0.0629213	209	0	0	254	2	0.0078125	0.0638129	0.00104826	ENST00000222219.8	DNASE2-201	TTT
chr19	12940792	+	CTTGG	CALR	CDS	6943	471	0.0635285	4122	0	0	812	2	0.002457	0.0680676	2.12062e-12	ENST00000316448.10	CALR-201	TGG
chr19	12940843	+	TCTAT	CALR	CDS	5561	876	0.136088	4742	1	0.000210837	697	3	0.00428571	0.15396	1.28188e-23	ENST00000316448.10	CALR-201	TAT
chr19	1435642	+	GTTTG	DAZAP1	3UTR	317	61	0.161376	278	0	0	226	0	0	0.181245	4.6711e-10	ENST00000233078.9	DAZAP1-201	NA
chr19	14478487	-	ACTTT	GIPC1	CDS	732	51	0.0651341	565	1	0.00176678	138	0	0	0.0726008	0.00394066	ENST00000393033.9	GIPC1-203	TTT
chr19	16102622	+	GTTAA	TPM4	3UTR	871	97	0.100207	1139	0	0	370	0	0	0.112878	5.4808e-10	ENST00000643579.2	TPM4-218	NA
chr19	17582936	+	GTTGC	COLGALT1	3UTR	378	33	0.080292	288	0	0	157	1	0.00632911	0.0853877	0.00171233	ENST00000252599.9	COLGALT1-201	NA
chr19	17862095	+	GGTGT	RPL18A	CDS	2563	163	0.0597946	4374	0	0	3416	8	0.00233645	0.0653582	9.51059e-42	ENST00000222247.10	RPL18A-201	GTG
chr19	18175615	+	GTTGG	IFI30	CDS	477	25	0.0498008	462	0	0	276	0	0	0.0567112	0.000376522	ENST00000407280.4	IFI30-201	TTG
chr19	18175669	+	GTTTG	IFI30	CDS	609	65	0.0964392	498	0	0	359	0	0	0.108313	2.78454e-09	ENST00000407280.4	IFI30-201	TTT
chr19	18177899	+	GTTTG	IFI30	CDS	650	43	0.0620491	485	0	0	331	1	0.00301205	0.0665308	2.67962e-05	ENST00000407280.4	IFI30-201	GTT
chr19	18539437	-	ACTCA	FKBP8	CDS	1679	211	0.11164	1224	0	0	194	0	0	0.12784	1.71825e-06	ENST00000608443.6	FKBP8-213	CTC
chr19	18571890	+	GTTGG	UBA52	5UTR	1003	111	0.0996409	1170	0	0	1439	3	0.00208044	0.111362	6.9265e-32	ENST00000442744.7	UBA52-202	NA
chr19	18597025	-	CGTGC	CRLF1	CDS	408	169	0.292894	327	0	0	1829	9	0.00489663	0.353569	4.04099e-117	ENST00000392386.8	CRLF1-201	GTG
chr19	18598856	-	CATGA	CRLF1	CDS	601	42	0.0653188	406	0	0	1315	2	0.0015186	0.0814768	1.49945e-18	ENST00000392386.8	CRLF1-201	ATG
chr19	18599690	-	ACTCA	CRLF1	CDS	645	247	0.276906	353	0	0	1861	38	0.0200105	0.301073	2.12832e-96	ENST00000392386.8	CRLF1-201	CTC
chr19	1925661	+	TGTAG	SCAMP4	3UTR	179	10	0.0529101	98	0	0	207	0	0	0.0598637	0.0024342	ENST00000316097.13	SCAMP4-201	NA
chr19	19645303	-	CTTGG	ATP13A1	3UTR	273	21	0.0714286	128	0	0	249	2	0.00796813	0.0711674	0.000541771	ENST00000357324.11	ATP13A1-202	NA
chr19	19649862	-	CCTGG	ATP13A1	CDS	334	25	0.0696379	127	0	0	169	0	0	0.0829101	0.000983637	ENST00000357324.11	ATP13A1-202	CTG
chr19	19654662	-	TGTAG	ATP13A1	CDS	322	74	0.186869	123	0	0	125	2	0.015748	0.197122	3.89701e-06	ENST00000357324.11	ATP13A1-202	GTA
chr19	1980907	+	GCTTC	CSNK1G2	3UTR	347	83	0.193023	220	1	0.00452489	196	3	0.0150754	0.203938	3.28837e-09	ENST00000255641.13	CSNK1G2-201	NA
chr19	2271393	+	GGTCT	OAZ1	CDS	2706	236	0.0802175	1539	0	0	1780	14	0.00780379	0.0821081	6.33346e-27	ENST00000602676.6	OAZ1-211	GTC
chr19	3055696	-	TTTGT	TLE5	CDS	2036	276	0.119377	1301	0	0	763	0	0	0.1345	3.07384e-23	ENST00000327141.9	TLE5-202	TGT
chr19	34194479	+	GTTCG	LSM14A	CDS	59	226	0.792982	214	0	0	180	3	0.0163934	0.931239	9.04762e-60	ENST00000544216.8	LSM14A-203	GTT
chr19	34368693	+	TCTTT	GPI	CDS	1228	100	0.0753012	1167	1	0.000856164	332	1	0.003003	0.0832536	1.52315e-06	ENST00000356487.11	GPI-201	TCT
chr19	3468893	+	TCTTG	NFIC	3UTR	133	41	0.235632	89	0	0	57	1	0.0172414	0.246559	0.000394219	ENST00000443272.3	NFIC-203	NA
chr19	35279516	+	TCTAG	USF2	3UTR	430	70	0.14	231	0	0	109	0	0	0.160443	6.70227e-05	ENST00000222305.8	USF2-201	NA
chr19	35658751	+	CTTAC	COX6B1	3UTR	1582	123	0.0721408	765	0	0	3628	5	0.00137627	0.0812121	2.78878e-55	ENST00000649813.2	COX6B1-204	NA
chr19	36142943	+	CATTC	CAPNS1	CDS	2226	113	0.0483112	1112	0	0	711	2	0.00280505	0.0519123	4.40137e-08	ENST00000246533.8	CAPNS1-201	ATT
chr19	36143121	+	CGTGA	CAPNS1	CDS	1714	89	0.0493622	1413	0	0	630	0	0	0.0568566	2.72585e-08	ENST00000246533.8	CAPNS1-201	GTG
chr19	36145831	+	CTTTG	CAPNS1	CDS	1684	145	0.0792783	1309	1	0.000763359	629	2	0.00316957	0.0856012	7.0179e-12	ENST00000246533.8	CAPNS1-201	TTT
chr19	3762805	+	TATGC	MRPL54	CDS	431	26	0.0568928	215	0	0	478	2	0.00416667	0.0612827	5.46048e-06	ENST00000330133.5	MRPL54-201	TAT
chr19	38383622	+	GGTCT	PSMD8	3UTR	420	27	0.0604027	230	0	0	252	4	0.015625	0.0512266	0.00955036	ENST00000215071.9	PSMD8-201	NA
chr19	38632476	+	CTTTG	EIF3K	CDS	874	45	0.0489663	883	0	0	1064	4	0.00374532	0.050894	2.36699e-10	ENST00000248342.9	EIF3K-201	TTT
chr19	38635010	+	TGTGG	EIF3K	CDS	1175	65	0.0524194	1208	0	0	1656	3	0.00180832	0.0566766	1.57822e-18	ENST00000248342.9	EIF3K-201	TGG
chr19	38837606	-	TATTC	HNRNPL	CDS	955	114	0.106642	1173	0	0	117	0	0	0.120178	0.000384965	ENST00000221419.10	HNRNPL-201	TTC
chr19	38845681	-	TTTTC	HNRNPL	CDS	1296	112	0.0795455	1106	0	0	157	2	0.0125786	0.0765915	0.00349166	ENST00000221419.10	HNRNPL-201	TTC
chr19	39433231	-	TTTTG	RPS16	3UTR	2720	361	0.11717	2072	2	0.00096432	1597	6	0.00374298	0.128265	2.05351e-42	ENST00000251453.8	RPS16-201	NA
chr19	39485791	+	CTTGC	TIMM50	CDS	385	40	0.0941176	267	0	0	310	1	0.00321543	0.101202	2.62358e-07	ENST00000607714.6	TIMM50-219	TTG
chr19	40366654	+	AATGA	PLD3	CDS	381	59	0.134091	343	1	0.00290698	299	0	0	0.15449	1.02893e-10	ENST00000409735.9	PLD3-207	AAT
chr19	40377821	+	GCTCG	PLD3	CDS	868	123	0.124117	387	0	0	307	3	0.00967742	0.13764	5.34586e-09	ENST00000409735.9	PLD3-207	GCT
chr19	40377866	+	ACTGA	PLD3	CDS	752	133	0.150282	449	0	0	319	5	0.0154321	0.160465	1.28589e-10	ENST00000409735.9	PLD3-207	ACT
chr19	40378040	+	GCTGG	PLD3	CDS	226	193	0.460621	332	1	0.003003	244	3	0.0121457	0.518336	4.00124e-34	ENST00000409735.9	PLD3-207	CTG
chr19	40629729	+	ACTGA	LTBP4	3UTR	139	88	0.387665	98	0	0	62	0	0	0.452985	1.04706e-08	ENST00000396819.8	LTBP4-205	NA
chr19	41261504	+	GTTCT	AXL	3UTR	89	77	0.463855	162	0	0	77	0	0	0.535927	1.41461e-12	ENST00000301178.9	AXL-201	NA
chr19	41348392	-	GCTCC	TGFB1	CDS	316	43	0.119777	268	1	0.00371747	177	4	0.0220994	0.112571	0.000273297	ENST00000221930.6	TGFB1-201	CTC
chr19	41431527	-	GGTCA	DMAC2	3UTR	324	20	0.0581395	94	1	0.0105263	177	0	0	0.0652387	0.00244079	ENST00000221943.14	DMAC2-201	NA
chr19	41431930	-	CTTCT	DMAC2	3UTR	252	31	0.109541	107	0	0	145	2	0.0136054	0.111038	0.000796545	ENST00000221943.14	DMAC2-201	NA
chr19	41956889	-	GATTG	RABAC1	CDS	600	44	0.068323	373	0	0	401	2	0.00496278	0.0719789	2.44862e-06	ENST00000222008.11	RABAC1-201	ATT
chr19	41958327	-	CATTC	RABAC1	CDS	542	42	0.0719178	323	0	0	420	2	0.00473934	0.0768051	6.19121e-07	ENST00000222008.11	RABAC1-201	ATT
chr19	4306238	+	GTTCC	FSD1	CDS	24	39	0.619048	28	0	0	28	0	0	0.721935	1.30538e-07	ENST00000221856.11	FSD1-201	TTC
chr19	44811288	+	TGTCA	BCAM	CDS	128	31	0.194969	82	0	0	39	0	0	0.219194	0.00583923	ENST00000270233.12	BCAM-201	GTC
chr19	44991352	+	TCTAC	CLPTM1	CDS	637	33	0.0492537	390	0	0	848	1	0.00117786	0.0561655	9.68473e-10	ENST00000337392.10	CLPTM1-201	TAC
chr19	44993321	+	TATGG	CLPTM1	3UTR	138	10	0.0675676	96	0	0	149	0	0	0.0755551	0.00366016	ENST00000337392.10	CLPTM1-201	NA
chr19	45493200	-	GGTGT	RTN2	CDS	79	10	0.11236	47	0	0	192	1	0.00518135	0.122311	6.62118e-05	ENST00000245923.9	RTN2-201	GGT
chr19	46838229	-	GTTGT	AP2S1	3UTR	1773	195	0.0990854	1349	1	0.000740741	1698	11	0.00643651	0.105496	9.05091e-34	ENST00000263270.11	AP2S1-201	NA
chr19	47419410	-	GTTCG	MEIS3	5UTR	9	41	0.82	22	0	0	93	0	0	0.964338	3.4519e-24	ENST00000558555.6	MEIS3-204	NA
chr19	47492025	-	GCTCA	NAPA	CDS	1037	132	0.112917	483	0	0	638	11	0.0169492	0.110468	6.40731e-13	ENST00000263354.8	NAPA-201	CTC
chr19	48451227	+	GTTCA	GRWD1	CDS	395	36	0.0835267	194	0	0	101	0	0	0.0946072	0.00530329	ENST00000253237.10	GRWD1-201	TTC
chr19	48615358	-	ACTCT	RPL18	3UTR	2778	674	0.195249	1919	1	0.000520833	1665	10	0.00597015	0.216178	1.2493e-77	ENST00000549920.6	RPL18-208	NA
chr19	48720707	-	TGTAG	RASIP1	3UTR	388	42	0.0976744	424	0	0	391	1	0.00255102	0.107936	2.50678e-09	ENST00000222145.9	RASIP1-201	NA
chr19	48904414	+	TTTCC	NUCB1	CDS	894	74	0.0764463	647	1	0.00154321	249	1	0.004	0.0842594	4.12212e-05	ENST00000405315.9	NUCB1-201	TTC
chr19	48966704	+	TCTCT	FTL	CDS	19528	1102	0.0534174	12899	4	0.000310005	42721	183	0.00426534	0.0579925	0	ENST00000331825.11	FTL-201	CTC
chr19	49491457	+	GTTGG	RPL13A	CDS	1243	225	0.15327	2877	0	0	894	1	0.00111732	0.173486	7.59549e-34	ENST00000391857.9	RPL13A-201	GTT
chr19	49499678	+	TTTTC	RPS11	3UTR	2923	254	0.0799496	1369	1	0.000729927	2380	33	0.0136759	0.0758939	1.97112e-28	ENST00000270625.7	RPS11-201	NA
chr19	49654781	+	GTTCG	SCAF1	CDS	298	63	0.174515	114	0	0	52	0	0	0.205234	0.00216887	ENST00000360565.8	SCAF1-201	TCG
chr19	49869643	-	GTTCT	AKT1S1	3UTR	283	252	0.471028	402	0	0	619	3	0.00482315	0.54166	1.61394e-80	ENST00000344175.10	AKT1S1-201	NA
chr19	50482977	+	GTTAG	EMC10	3UTR	475	42	0.0812379	376	0	0	127	0	0	0.092253	0.00179842	ENST00000334976.11	EMC10-201	NA
chr19	52143058	+	CGTCA	RPL37P23	ncRNA	795	46	0.0546968	21	1	0.0454545	1008	5	0.00493583	0.0579366	1.78099e-10	ENST00000492641.1	RPL37P23-201	NA
chr19	52220239	+	CTTGT	PPP2R1A	CDS	892	58	0.0610526	690	0	0	462	4	0.00858369	0.0588112	1.10354e-05	ENST00000322088.11	PPP2R1A-201	CTT
chr19	55262614	-	GATCG	HSPBP1	CDS	403	31	0.0714286	233	0	0	209	2	0.00947867	0.0737902	0.00157894	ENST00000433386.7	HSPBP1-202	GAT
chr19	55391255	+	GTTCC	RPL28	3UTR	14	22	0.611111	34	0	0	23	2	0.08	0.683114	9.24563e-05	ENST00000344063.7	RPL28-201	NA
chr19	58244047	+	GTTCC	ZNF544	CDS	70	64	0.477612	121	0	0	224	3	0.0132159	0.550057	2.63266e-27	ENST00000687789.1	ZNF544-223	GTT
chr19	583138	+	TCTGG	BSG	3UTR	2751	150	0.0517063	1972	1	0.000506842	1012	7	0.00686948	0.0529204	6.14771e-10	ENST00000333511.9	BSG-201	NA
chr19	6364500	+	CATCC	CLPP	CDS	621	35	0.0533537	334	0	0	288	2	0.00689655	0.0534522	0.00129784	ENST00000245816.11	CLPP-201	ATC
chr19	6680208	-	TGTAG	C3	CDS	224	36	0.138462	187	0	0	91	0	0	0.156659	0.000390731	ENST00000245907.11	C3-201	GTA
chr19	7519307	+	GCTCG	ZNF358	CDS	360	49	0.119804	232	0	0	125	3	0.0234375	0.117853	0.00231757	ENST00000597229.2	ZNF358-202	CTC
chr19	8322381	+	GTTTG	RPS28	3UTR	486	25	0.0489237	470	0	0	228	0	0	0.0549472	0.00148522	ENST00000600659.3	RPS28-203	NA
chr19	881573	-	GTTCT	MED16	CDS	170	24	0.123711	65	0	0	323	3	0.00920245	0.133722	4.07896e-08	ENST00000325464.6	MED16-202	TTC
chr19	9161020	+	GTTCA	ZNF317	CDS	89	39	0.304688	60	0	0	79	0	0	0.345107	1.41741e-07	ENST00000247956.11	ZNF317-201	TCA
chr2	101006336	+	GTTAC	RPL31	3UTR	58	10	0.147059	66	0	0	92	0	0	0.166748	0.000523317	ENST00000409711.1	RPL31-207	NA
chr2	10784224	-	TTTCT	PDIA6	3UTR	1345	75	0.0528169	1190	0	0	761	6	0.00782269	0.0516075	2.01258e-07	ENST00000272227.8	PDIA6-201	NA
chr2	10802620	-	TCTTT	PDIA6	CDS	1166	73	0.0589185	1009	0	0	2544	1	0.000392927	0.0671921	1.41468e-33	ENST00000272227.8	PDIA6-201	TTT
chr2	110204945	-	GATCC	NPHP1	CDS	78	8	0.0930233	27	0	0	290	7	0.023569	0.0828521	0.00910114	ENST00000445609.7	NPHP1-207	GAT
chr2	110672759	-	CATCT	BUB1	CDS	173	9	0.0494505	97	0	0	271	1	0.00367647	0.0523753	0.00338477	ENST00000302759.11	BUB1-201	CAT
chr2	112662958	+	AGTCC	SLC20A1	CDS	299	39	0.115385	179	0	0	326	18	0.0523256	0.0749862	0.00455796	ENST00000272542.8	SLC20A1-201	GTC
chr2	127063629	-	CGTCA	BIN1	CDS	498	31	0.0586011	228	0	0	168	1	0.00591716	0.06141	0.00830153	ENST00000316724.10	BIN1-202	GTC
chr2	131049504	-	TGTGA	FAM168B	3UTR	67	142	0.679426	222	0	0	71	0	0	0.762632	1.74073e-22	ENST00000389915.4	FAM168B-201	NA
chr2	131055693	-	GTTAC	FAM168B	CDS	277	79	0.22191	161	0	0	69	0	0	0.25162	3.07639e-05	ENST00000389915.4	FAM168B-201	TAC
chr2	135868801	-	GGTGC	MCM6	CDS	776	40	0.0490196	422	0	0	434	1	0.00229885	0.0539609	2.10455e-05	ENST00000264156.3	MCM6-201	GTG
chr2	149579509	-	ACTTT	MMADHC	CDS	597	57	0.087156	458	0	0	1022	17	0.0163619	0.0803755	9.41957e-12	ENST00000303319.10	MMADHC-201	ACT
chr2	151275520	-	AGTCC	NMI	CDS	134	13	0.0884354	111	0	0	454	5	0.0108932	0.0878785	5.61167e-06	ENST00000243346.10	NMI-201	TCC
chr2	15605970	+	CATTT	DDX1	CDS	700	50	0.0666667	389	1	0.0025641	647	0	0	0.0752969	5.99091e-11	ENST00000233084.8	DDX1-201	TTT
chr2	159248454	-	GTTAA	WDSUB1	CDS	8	12	0.6	31	0	0	27	0	0	0.675867	1.51942e-05	ENST00000359774.9	WDSUB1-202	GTT
chr2	1633808	-	GTTCA	PXDN	3UTR	838	80	0.087146	614	0	0	334	1	0.00298507	0.095649	1.67536e-07	ENST00000252804.9	PXDN-201	NA
chr2	1635421	-	CATTT	PXDN	CDS	743	158	0.175361	643	0	0	285	0	0	0.198062	6.71276e-14	ENST00000252804.9	PXDN-201	ATT
chr2	1639418	-	TGTAG	PXDN	CDS	671	33	0.046875	566	0	0	190	0	0	0.0530354	0.00474003	ENST00000252804.9	PXDN-201	TGT
chr2	1644742	-	GCTCG	PXDN	CDS	825	51	0.0582192	786	0	0	223	1	0.00446429	0.0642496	0.00134292	ENST00000252804.9	PXDN-201	TCG
chr2	1653652	-	GCTTG	PXDN	CDS	997	88	0.081106	791	0	0	152	0	0	0.0890981	0.0005115	ENST00000252804.9	PXDN-201	TTG
chr2	1683674	-	CTTGG	PXDN	CDS	692	46	0.0623306	575	0	0	257	1	0.00387597	0.0652542	0.000271547	ENST00000252804.9	PXDN-201	TTG
chr2	170951348	+	CTTAT	GORASP2	CDS	417	76	0.154158	263	0	0	674	2	0.00295858	0.171548	4.89807e-24	ENST00000234160.5	GORASP2-201	CTT
chr2	1744497	-	CGTGG	PXDN	5UTR	519	41	0.0732143	495	0	0	402	2	0.0049505	0.080078	9.21431e-07	ENST00000252804.9	PXDN-201	NA
chr2	182168035	-	TCTAG	PDE1A	3UTR	35	7	0.166667	20	0	0	60	0	0	0.191004	0.00399159	ENST00000351439.10	PDE1A-201	NA
chr2	182756440	+	TCTTA	DNAJC10	CDS	343	36	0.0949868	234	0	0	268	0	0	0.109166	5.22493e-07	ENST00000264065.12	DNAJC10-201	TTA
chr2	182762729	+	TATGC	DNAJC10	CDS	266	24	0.0827586	240	0	0	223	1	0.00446429	0.0910317	0.000102329	ENST00000264065.12	DNAJC10-201	TAT
chr2	183159589	+	ACTCC	NUP35	CDS	160	10	0.0588235	84	0	0	267	3	0.0111111	0.0552717	0.00963075	ENST00000295119.9	NUP35-201	ACT
chr2	186679475	+	ACTTT	ITGAV	3UTR	240	25	0.0943396	330	0	0	183	0	0	0.105154	4.76888e-05	ENST00000261023.8	ITGAV-201	NA
chr2	186680811	+	CTTGA	ITGAV	3UTR	282	21	0.0693069	405	0	0	303	1	0.00328947	0.0745025	3.56261e-05	ENST00000261023.8	ITGAV-201	NA
chr2	188990135	+	GATTG	COL3A1	CDS	1161	165	0.124434	1222	0	0	84	1	0.0117647	0.128992	0.0031591	ENST00000304636.9	COL3A1-201	TTG
chr2	189004279	+	GATTG	COL3A1	CDS	1550	182	0.105081	887	0	0	186	2	0.0106383	0.107986	5.17124e-05	ENST00000304636.9	COL3A1-201	ATT
chr2	189010885	+	GTTGC	COL3A1	CDS	1482	100	0.0632111	1063	0	0	650	4	0.00611621	0.065898	1.0553e-08	ENST00000304636.9	COL3A1-201	TGC
chr2	190343814	+	CGTCC	INPP1	5UTR	184	13	0.0659898	76	0	0	238	3	0.0124481	0.0651533	0.00662025	ENST00000392329.7	INPP1-202	NA
chr2	197486726	-	GTTAA	HSPD1	3UTR	194	653	0.770956	1188	0	0	524	1	0.00190476	0.868157	1.84201e-168	ENST00000388968.8	HSPD1-202	NA
chr2	20037564	-	GTTCA	LAPTM4A	CDS	548	119	0.178411	818	0	0	833	2	0.00239521	0.199908	4.3871e-35	ENST00000175091.5	LAPTM4A-201	TCA
chr2	200818375	+	CGTGG	BZW1	CDS	203	15	0.0688073	279	0	0	187	0	0	0.0802496	0.000695123	ENST00000409600.6	BZW1-203	CGT
chr2	201085563	+	TGTAG	NDUFB3	CDS	77	6	0.0722892	166	0	0	244	1	0.00408163	0.0775296	0.00105019	ENST00000237889.9	NDUFB3-201	GTA
chr2	215326117	+	ACTAG	ATIC	CDS	1018	116	0.102293	637	0	0	809	5	0.00614251	0.111094	9.78159e-18	ENST00000236959.14	ATIC-201	ACT
chr2	215336046	+	GGTAT	ATIC	CDS	517	29	0.0531136	434	0	0	352	0	0	0.0596271	2.64444e-05	ENST00000236959.14	ATIC-201	GGT
chr2	215361622	-	TGTTA	FN1	CDS	344	107	0.237251	376	0	0	212	0	0	0.267589	2.32434e-14	ENST00000354785.11	FN1-203	GTT
chr2	215379156	-	GCTCA	FN1	CDS	451	87	0.16171	344	0	0	186	1	0.00534759	0.177616	3.58165e-08	ENST00000354785.11	FN1-203	TCA
chr2	215380858	-	CTTGC	FN1	CDS	449	123	0.215035	477	0	0	203	3	0.0145631	0.226042	4.50329e-11	ENST00000354785.11	FN1-203	TTG
chr2	215391813	-	GCTGT	FN1	CDS	656	60	0.0837989	337	0	0	138	2	0.0142857	0.0808987	0.00645199	ENST00000354785.11	FN1-203	GCT
chr2	215397770	-	GCTTG	FN1	CDS	642	78	0.108333	415	0	0	137	1	0.00724638	0.111939	0.00031617	ENST00000354785.11	FN1-203	TTG
chr2	215414863	-	TTTCC	FN1	CDS	395	87	0.180498	230	0	0	44	0	0	0.208958	0.00406807	ENST00000354785.11	FN1-203	TCC
chr2	215422096	-	GCTTC	FN1	CDS	392	116	0.228346	315	0	0	44	0	0	0.257253	0.000741653	ENST00000354785.11	FN1-203	CTT
chr2	216049361	-	ATTCC	PECR	CDS	61	8	0.115942	41	0	0	72	0	0	0.132853	0.00903378	ENST00000265322.8	PECR-201	TCC
chr2	216499392	+	TGTGG	RPL37A	CDS	9067	2896	0.24208	10764	3	0.000278629	9454	26	0.00274262	0.268301	0	ENST00000491306.6	RPL37A-210	TGT
chr2	219178259	+	TGTCC	RETREG2	5UTR	148	12	0.075	81	0	0	179	2	0.0110497	0.073682	0.00700248	ENST00000273048.2	RETREG2-201	NA
chr2	219218255	-	CATCT	ABCB6	CDS	214	38	0.150794	136	0	0	188	0	0	0.171818	6.70782e-08	ENST00000265316.9	ABCB6-201	ATC
chr2	219502034	+	ACTAC	GMPPA	CDS	421	41	0.0887446	172	0	0	251	2	0.00790514	0.093485	2.8768e-05	ENST00000313597.10	GMPPA-201	ACT
chr2	219539372	-	TGTCC	CHPF	3UTR	371	23	0.0583756	116	0	0	278	2	0.00714286	0.0587646	0.00110835	ENST00000243776.11	CHPF-201	NA
chr2	223975678	-	GATGG	SERPINE2	3UTR	209	30	0.125523	297	0	0	156	0	0	0.142977	1.03798e-05	ENST00000409304.6	SERPINE2-202	NA
chr2	223991898	-	GTTCC	SERPINE2	CDS	380	305	0.445255	384	0	0	338	10	0.0287356	0.502588	1.4884e-42	ENST00000409304.6	SERPINE2-202	TTC
chr2	227002836	-	GTTAA	COL4A4	3UTR	180	23	0.1133	152	0	0	129	0	0	0.127626	0.000183237	ENST00000396625.5	COL4A4-201	NA
chr2	227004406	-	TCTAG	COL4A4	3UTR	250	25	0.0909091	178	0	0	84	0	0	0.104184	0.00879126	ENST00000396625.5	COL4A4-201	NA
chr2	227534928	+	CATCT	AGFG1	CDS	363	23	0.0595855	220	0	0	807	6	0.00738007	0.0599884	1.18098e-07	ENST00000310078.13	AGFG1-201	TCT
chr2	229357917	-	CATAC	DNER	3UTR	95	18	0.159292	85	0	0	250	0	0	0.17988	5.23156e-10	ENST00000341772.5	DNER-201	NA
chr2	229512836	-	TATTG	DNER	CDS	89	7	0.0729167	78	0	0	203	1	0.00490196	0.0767	0.00247116	ENST00000341772.5	DNER-201	ATT
chr2	229591647	-	GGTGA	DNER	CDS	161	16	0.0903955	91	0	0	403	0	0	0.102017	5.05322e-09	ENST00000341772.5	DNER-201	GTG
chr2	230219924	-	GATCC	SP110	5UTR	84	11	0.115789	49	0	0	288	10	0.033557	0.0992775	0.00449176	ENST00000258381.11	SP110-201	NA
chr2	231172629	+	TATCG	PSMD1	3UTR	534	58	0.097973	335	0	0	194	2	0.0102041	0.104328	0.00011327	ENST00000308696.11	PSMD1-201	NA
chr2	232482574	-	ACTAT	ECEL1	CDS	263	90	0.254958	109	0	0	86	0	0	0.290226	3.34667e-07	ENST00000304546.6	ECEL1-201	TAT
chr2	241160367	+	CATCG	PPP1R7	CDS	391	20	0.0486618	366	0	0	381	0	0	0.057082	3.55577e-05	ENST00000234038.11	PPP1R7-201	ATC
chr2	241228171	-	ACTCA	HDLBP	3UTR	263	34	0.114478	96	0	0	100	0	0	0.13109	0.00086289	ENST00000310931.10	HDLBP-201	NA
chr2	241335180	+	TCTGT	SEPTIN2	CDS	1043	157	0.130833	831	0	0	2270	19	0.00830057	0.146842	4.72246e-55	ENST00000391971.7	SEPTIN2-203	CTG
chr2	241337481	+	CATTG	SEPTIN2	CDS	636	60	0.0862069	666	0	0	959	2	0.00208117	0.094826	1.71182e-18	ENST00000391971.7	SEPTIN2-203	CAT
chr2	241352066	+	CCTGT	SEPTIN2	3UTR	741	46	0.0584498	585	1	0.00170648	714	2	0.0027933	0.0658855	2.20274e-09	ENST00000391971.7	SEPTIN2-203	NA
chr2	241499332	-	ATTAA	STK25	CDS	454	35	0.0715746	277	0	0	109	0	0	0.0802278	0.00797708	ENST00000316586.9	STK25-201	ATT
chr2	24790409	-	ACTGC	PTRHD1	3UTR	277	17	0.0578231	273	0	0	637	4	0.00624025	0.061101	2.54314e-06	ENST00000328379.6	PTRHD1-201	NA
chr2	27216543	+	GATCT	ATRAID	CDS	510	28	0.0520446	609	0	0	1215	5	0.00409836	0.0554434	3.23174e-11	ENST00000380171.9	ATRAID-201	TCT
chr2	27326828	-	GTTCG	GTF3C2	CDS	49	148	0.751269	154	0	0	109	0	0	0.883509	1.03542e-35	ENST00000264720.8	GTF3C2-201	GTT
chr2	27374122	+	GATTG	SNX17	CDS	338	28	0.0765027	313	0	0	210	1	0.00473934	0.0815044	0.000315558	ENST00000233575.7	SNX17-201	ATT
chr2	27664136	+	TTTAG	SLC4A1AP	CDS	117	10	0.0787402	93	0	0	183	2	0.0108108	0.0786887	0.00568055	ENST00000326019.11	SLC4A1AP-201	TTT
chr2	3498846	-	TTTCC	ADI1	3UTR	246	27	0.0989011	255	0	0	409	2	0.00486618	0.109479	7.31701e-09	ENST00000327435.11	ADI1-201	NA
chr2	38779000	+	AATGG	GEMIN6	CDS	114	7	0.0578512	99	1	0.01	365	1	0.00273224	0.0627999	0.000197175	ENST00000281950.8	GEMIN6-201	TGG
chr2	38781916	+	ACTGA	GEMIN6	3UTR	98	5	0.0485437	87	0	0	294	0	0	0.0567231	0.00100741	ENST00000281950.8	GEMIN6-201	NA
chr2	44342467	-	ACTTT	PREPL	CDS	168	10	0.0561798	111	2	0.0176991	164	0	0	0.06262	0.0057886	ENST00000409411.6	PREPL-205	ACT
chr2	63599257	+	GCTTG	MDH1	CDS	1469	171	0.104268	967	0	0	5348	82	0.0151013	0.0996056	1.6071e-64	ENST00000233114.13	MDH1-201	TTG
chr2	65270551	+	TGTAG	ACTR2	3UTR	473	26	0.0521042	376	0	0	236	0	0	0.0589519	0.000789272	ENST00000260641.10	ACTR2-201	NA
chr2	70277980	+	GGTGT	PCYOX1	3UTR	81	28	0.256881	104	0	0	38	0	0	0.291425	0.00122658	ENST00000433351.7	PCYOX1-204	NA
chr2	70288168	-	TGTCC	SNRPG	CDS	92	5	0.0515464	104	0	0	281	1	0.0035461	0.0548308	0.0051827	ENST00000272348.7	SNRPG-201	GTC
chr2	73227115	+	GGTGA	SMYD5	3UTR	89	27	0.232759	53	0	0	45	0	0	0.262682	0.000924863	ENST00000389501.9	SMYD5-202	NA
chr2	73247801	+	CTTTC	CCT7	CDS	1301	118	0.0831572	999	0	0	712	12	0.0165746	0.077066	1.83831e-09	ENST00000258091.10	CCT7-201	TTC
chr2	73919437	+	ATTGC	ACTG2	CDS	83	32	0.278261	54	0	0	112	10	0.0819672	0.244424	0.000153706	ENST00000345517.8	ACTG2-201	ATT
chr2	74425144	+	CATCT	WDR54	CDS	252	27	0.0967742	172	0	0	206	2	0.00961538	0.100411	0.000129753	ENST00000348227.4	WDR54-201	CAT
chr2	74493631	+	CCTTT	TTC31	3UTR	79	27	0.254717	49	0	0	33	0	0	0.290899	0.00290204	ENST00000233623.11	TTC31-201	NA
chr2	74969517	+	CTTAC	POLE4	3UTR	685	58	0.0780619	266	1	0.00374532	1597	27	0.0166256	0.0717625	2.20197e-13	ENST00000483063.2	POLE4-205	NA
chr2	85401256	-	GGTGA	CAPG	CDS	555	27	0.0463918	353	0	0	493	0	0	0.0523558	3.35159e-06	ENST00000263867.9	CAPG-201	GTG
chr2	85410345	-	GCTGG	CAPG	5UTR	95	7	0.0686275	176	0	0	742	9	0.011984	0.0654548	0.000360154	ENST00000263867.9	CAPG-201	NA
chr2	85639308	+	TCTAC	USP39	CDS	352	21	0.0563003	162	0	0	200	0	0	0.0656835	0.00144444	ENST00000323701.11	USP39-201	TAC
chr2	86118989	+	ATTGA	PTCD3	CDS	216	14	0.0608696	184	0	0	326	1	0.0030581	0.066141	0.000102728	ENST00000254630.12	PTCD3-201	ATT
chr2	86179518	-	TGTAG	IMMT	CDS	349	22	0.0592992	221	0	0	403	1	0.00247525	0.0644725	8.79235e-06	ENST00000410111.8	IMMT-204	GTA
chr2	86504704	-	TGTAG	CHMP3	3UTR	153	16	0.0946746	105	0	0	91	0	0	0.107117	0.00579115	ENST00000263856.9	CHMP3-201	NA
chr2	8682137	+	CCTCC	ID2	5UTR	186	12	0.0606061	71	0	0	288	4	0.0136986	0.0545874	0.00910947	ENST00000396290.2	ID2-203	NA
chr2	95090429	-	TATGC	MRPS5	CDS	472	45	0.0870406	251	0	0	240	2	0.00826446	0.0919983	5.46381e-05	ENST00000272418.7	MRPS5-201	ATG
chr2	9584978	-	GTTCT	YWHAQ	3UTR	209	45	0.177165	476	0	0	229	3	0.012931	0.19263	3.43409e-09	ENST00000238081.8	YWHAQ-201	NA
chr2	9588290	-	CATTT	YWHAQ	CDS	1629	144	0.0812183	1446	1	0.000691085	2543	1	0.000393082	0.0913288	4.16262e-47	ENST00000238081.8	YWHAQ-201	TTT
chr2	96185204	-	AGTCC	STARD7	3UTR	386	22	0.0539216	270	0	0	206	1	0.00483092	0.0552548	0.00499885	ENST00000337288.10	STARD7-201	NA
chr20	1165385	+	TATCC	PSMF1	3UTR	196	20	0.0925926	136	0	0	149	2	0.013245	0.0926409	0.00341516	ENST00000335877.11	PSMF1-203	NA
chr20	17941653	-	TGTCT	SNX5	3UTR	68	4	0.0555556	93	0	0	492	4	0.00806452	0.0541497	0.00780254	ENST00000377759.9	SNX5-201	NA
chr20	24978772	-	TATTG	APMAP	CDS	206	24	0.104348	261	0	0	225	1	0.00442478	0.112622	7.43393e-06	ENST00000217456.3	APMAP-201	ATT
chr20	25302250	-	TTTAC	ABHD12	CDS	253	31	0.109155	174	0	0	78	0	0	0.124439	0.00475688	ENST00000339157.10	ABHD12-201	TAC
chr20	2660769	-	ACTCG	IDH3B	CDS	381	29	0.0707317	236	0	0	450	8	0.0174672	0.0646727	0.000207392	ENST00000380843.9	IDH3B-201	ACT
chr20	32157852	+	CCTCG	TM9SF4	CDS	358	29	0.0749354	162	0	0	165	1	0.0060241	0.0820085	0.00211018	ENST00000398022.7	TM9SF4-202	CTC
chr20	3223583	+	TGTCG	ITPA	3UTR	462	35	0.0704225	311	0	0	270	0	0	0.0812184	1.84884e-05	ENST00000380113.8	ITPA-201	NA
chr20	32358583	+	CCTCC	ASXL1	5UTR	278	26	0.0855263	89	0	0	669	29	0.0415473	0.0528937	0.00783665	ENST00000375687.10	ASXL1-202	NA
chr20	35284418	-	ACTGT	EIF6	CDS	1772	109	0.0579479	953	1	0.00104822	5100	55	0.0106693	0.0551233	7.98619e-31	ENST00000374450.8	EIF6-203	TGT
chr20	35542868	+	GATGT	ERGIC3	CDS	1517	221	0.127158	1053	0	0	1551	6	0.00385356	0.142522	8.02825e-44	ENST00000348547.7	ERGIC3-202	GAT
chr20	35557429	+	GCTGG	ERGIC3	CDS	1617	148	0.0838527	833	1	0.00119904	1067	5	0.00466418	0.0907393	3.0207e-19	ENST00000348547.7	ERGIC3-202	GCT
chr20	36752723	-	CGTGG	DSN1	3UTR	239	15	0.0590551	224	0	0	226	2	0.00877193	0.0592511	0.00613076	ENST00000373750.9	DSN1-203	NA
chr20	36941063	-	GTTCA	SAMHD1	CDS	18	58	0.763158	69	0	0	74	2	0.0263158	0.860231	7.06031e-20	ENST00000646673.2	SAMHD1-221	GTT
chr20	37213829	+	GTTGA	RPN2	CDS	1227	90	0.0683371	1148	0	0	1150	5	0.004329	0.0748484	3.49483e-16	ENST00000237530.11	RPN2-201	GTT
chr20	37225723	+	CATCG	RPN2	CDS	3206	300	0.0855676	1362	0	0	3271	29	0.00878788	0.0910035	6.17378e-49	ENST00000237530.11	RPN2-201	ATC
chr20	38128712	-	GGTGA	TGM2	3UTR	437	57	0.115385	312	0	0	157	0	0	0.130219	1.75732e-05	ENST00000361475.7	TGM2-201	NA
chr20	4024302	+	CTTCC	FTLP3	ncRNA	1024	118	0.103327	202	0	0	2813	185	0.0617078	0.0517148	5.93422e-06	ENST00000427242.1	FTLP3-201	NA
chr20	44750936	+	TCTAG	KCNK15	3UTR	64	47	0.423423	74	0	0	64	0	0	0.485252	3.42578e-09	ENST00000372861.5	KCNK15-201	NA
chr20	44906659	+	GATTT	YWHAB	3UTR	653	63	0.0879888	622	0	0	462	0	0	0.0989038	1.35532e-10	ENST00000353703.9	YWHAB-201	NA
chr20	45410529	+	GGTAC	DBNDD2	3UTR	409	89	0.178715	270	0	0	350	2	0.00568182	0.193723	2.29643e-15	ENST00000372710.5	DBNDD2-203	NA
chr20	45416569	+	TATTC	PIGT	CDS	831	138	0.142415	458	0	0	877	15	0.0168161	0.144276	1.52126e-22	ENST00000279036.12	PIGT-202	TAT
chr20	45419309	+	ACTTT	PIGT	CDS	974	49	0.0478983	543	1	0.00183824	662	2	0.00301205	0.0502004	3.14001e-07	ENST00000279036.12	PIGT-202	TTT
chr20	45425999	+	CATTT	PIGT	3UTR	408	71	0.148225	351	0	0	220	0	0	0.167413	3.86562e-09	ENST00000279036.12	PIGT-202	NA
chr20	45426039	+	TGTAG	PIGT	3UTR	503	50	0.0904159	448	0	0	257	1	0.00387597	0.0983445	4.80698e-06	ENST00000279036.12	PIGT-202	NA
chr20	45848594	-	CGTGC	ACOT8	CDS	313	27	0.0794118	120	0	0	254	0	0	0.0969098	1.09364e-05	ENST00000217455.9	ACOT8-201	GTG
chr20	45897784	+	GTTTG	CTSA	CDS	803	54	0.0630105	919	0	0	377	0	0	0.0707684	1.34408e-06	ENST00000646241.3	CTSA-220	TTT
chr20	49077006	+	CTTGT	CSE1L	CDS	539	43	0.0738832	386	0	0	257	6	0.0228137	0.0581705	0.00540399	ENST00000262982.3	CSE1L-201	CTT
chr20	49113647	-	CGTAT	STAU1	3UTR	329	18	0.0518732	281	0	0	242	2	0.00819672	0.0517173	0.00781157	ENST00000371856.7	STAU1-207	NA
chr20	49221510	+	TTTCA	DDX27	CDS	310	18	0.054878	226	0	0	798	7	0.00869565	0.0526095	4.72984e-06	ENST00000618172.5	DDX27-205	TTC
chr20	49279133	+	GATTT	ZFAS1	ncRNA	929	132	0.124411	787	0	0	1778	3	0.00168445	0.138213	1.7954e-49	ENST00000620594.2	ZFAS1-209	NA
chr20	49952785	+	TTTTT	RNF114	3UTR	118	25	0.174825	98	0	0	64	0	0	0.198112	0.000848239	ENST00000244061.6	RNF114-201	NA
chr20	58895642	+	TGTGA	GNAS	3UTR	4996	309	0.0582469	4995	3	0.00060024	7391	40	0.00538286	0.0596988	3.97145e-72	ENST00000371075.7	GNAS-208	NA
chr20	59028686	-	GTTAC	ATP5F1E	3UTR	357	34	0.0869565	451	1	0.00221239	548	4	0.00724638	0.0911309	2.46032e-09	ENST00000243997.8	ATP5F1E-201	NA
chr20	59028812	-	TTTCC	ATP5F1E	3UTR	6099	789	0.114547	6263	1	0.000159642	11559	92	0.00789632	0.124606	4.78957e-238	ENST00000243997.8	ATP5F1E-201	NA
chr20	63196574	-	TTTTT	YTHDF1	3UTR	164	8	0.0465116	123	0	0	185	0	0	0.052707	0.0090813	ENST00000370339.8	YTHDF1-202	NA
chr20	63742413	+	GCTGA	SLC2A4RG	CDS	918	200	0.178891	740	0	0	699	8	0.0113154	0.196549	1.16631e-27	ENST00000266077.5	SLC2A4RG-201	CTG
chr20	64063256	+	GGTCC	TCEA2	5UTR	193	14	0.0676329	119	0	0	224	1	0.00444444	0.0710317	0.000897741	ENST00000343484.10	TCEA2-202	NA
chr21	25881387	-	AATAG	APP	3UTR	998	132	0.116814	924	0	0	994	9	0.00897308	0.124084	3.48856e-23	ENST00000346798.8	APP-201	NA
chr21	25891798	-	CATAG	APP	CDS	1681	182	0.0976919	1696	0	0	2282	5	0.00218627	0.108508	9.04118e-49	ENST00000346798.8	APP-201	ATA
chr21	25955679	-	TTTCG	APP	CDS	2017	237	0.105146	1433	0	0	739	3	0.00404313	0.118004	2.73857e-18	ENST00000346798.8	APP-201	TTC
chr21	25975224	-	TTTCC	APP	CDS	1418	73	0.0489604	1397	2	0.00142959	452	1	0.00220751	0.0542633	1.01488e-05	ENST00000346798.8	APP-201	TTC
chr21	26000029	-	CGTGT	APP	CDS	1675	90	0.0509915	1032	0	0	430	0	0	0.060053	3.38417e-06	ENST00000346798.8	APP-201	GTG
chr21	26000089	-	CTTTT	APP	CDS	1158	517	0.308657	1676	0	0	535	4	0.00742115	0.346369	2.84811e-46	ENST00000346798.8	APP-201	TTT
chr21	29006324	-	GTTCC	RWDD2B	3UTR	49	13	0.209677	86	0	0	35	0	0	0.244526	0.00930095	ENST00000493196.2	RWDD2B-207	NA
chr21	29063500	-	AATTG	CCT8	CDS	656	38	0.054755	945	0	0	1064	10	0.00931099	0.0517723	2.25082e-08	ENST00000286788.9	CCT8-201	TTG
chr21	31666473	+	CTTTA	SOD1	CDS	2105	140	0.0623608	1126	0	0	4348	12	0.00275229	0.0676291	2.72866e-52	ENST00000270142.11	SOD1-201	TTT
chr21	31668704	+	GTTGC	SOD1	3UTR	298	14	0.0448718	394	0	0	461	0	0	0.0514273	1.59559e-05	ENST00000270142.11	SOD1-201	NA
chr21	33551458	+	ACTCC	SON	CDS	618	40	0.0607903	251	0	0	192	2	0.0103093	0.0584248	0.00768566	ENST00000356577.10	SON-202	TCC
chr21	33837093	+	TGTGA	ITSN1	3UTR	68	23	0.252747	43	0	0	28	0	0	0.2837	0.00718421	ENST00000381291.8	ITSN1-205	NA
chr21	34142501	+	ATTGT	MRPS6	CDS	180	37	0.170507	168	0	0	195	0	0	0.189461	4.32154e-09	ENST00000399312.3	MRPS6-201	ATT
chr21	37096640	+	GTTTA	TTC3	CDS	23	12	0.342857	41	0	0	45	0	0	0.388152	7.98525e-05	ENST00000418766.6	TTC3-206	TTT
chr21	37166197	+	TATCA	TTC3	CDS	209	23	0.0991379	115	0	0	123	2	0.016	0.096103	0.00655065	ENST00000418766.6	TTC3-206	ATC
chr21	39178607	-	TATTC	PSMG1	CDS	793	48	0.0570749	439	0	0	699	3	0.0042735	0.0597916	1.75745e-08	ENST00000331573.8	PSMG1-201	ATT
chr21	39345899	-	ATTAT	HMGN1	3UTR	86	44	0.338462	119	0	0	84	0	0	0.379387	6.27625e-09	ENST00000652622.1	HMGN1-221	NA
chr21	41226299	+	ACTTT	BACE2	CDS	261	54	0.171429	157	1	0.00632911	359	4	0.0110193	0.181022	2.66343e-13	ENST00000330333.11	BACE2-202	TTT
chr21	41257194	+	ATTAT	BACE2	CDS	202	23	0.102222	158	0	0	225	2	0.00881057	0.105751	3.4999e-05	ENST00000330333.11	BACE2-202	TAT
chr21	44037840	+	GTTCA	TRAPPC10	CDS	34	28	0.451613	42	0	0	79	0	0	0.511523	1.05038e-10	ENST00000291574.9	TRAPPC10-201	GTT
chr21	46291348	+	GGTGA	YBEY	CDS	83	15	0.153061	53	0	0	153	1	0.00649351	0.166631	1.15151e-05	ENST00000397701.9	YBEY-206	GGT
chr22	19177964	-	GTTCC	SLC25A1	CDS	717	346	0.325494	472	0	0	415	11	0.0258216	0.360329	4.29732e-34	ENST00000215882.10	SLC25A1-201	TCC
chr22	19465252	-	ACTTT	UFD1	CDS	445	42	0.0862423	332	0	0	518	3	0.00575816	0.09029	1.6348e-09	ENST00000263202.15	UFD1-201	TTT
chr22	19508568	+	TTTTG	CDC45	CDS	230	14	0.057377	146	0	0	145	0	0	0.0646094	0.00790126	ENST00000263201.7	CDC45-201	TTT
chr22	20870467	+	CTTCA	SNAP29	CDS	175	18	0.0932642	107	0	0	190	1	0.0052356	0.100774	0.000182749	ENST00000215730.12	SNAP29-201	TTC
chr22	21762150	-	GATAG	MAPK1	3UTR	235	11	0.0447154	113	0	0	202	0	0	0.0508733	0.00621457	ENST00000215832.11	MAPK1-201	NA
chr22	24541687	-	GGTCT	GUCD1	3UTR	39	79	0.669492	92	0	0	40	1	0.0243902	0.745485	4.04004e-12	ENST00000435822.6	GUCD1-206	NA
chr22	29351771	-	CCTAT	AP1B1	CDS	286	44	0.133333	238	0	0	77	0	0	0.154046	0.00142759	ENST00000357586.7	AP1B1-202	CCT
chr22	31420277	+	GATCT	DRG1	CDS	250	24	0.0875912	265	0	0	196	1	0.00507614	0.0955256	0.000190088	ENST00000331457.9	DRG1-201	ATC
chr22	32396118	-	ACTAT	RTCB	CDS	389	22	0.053528	273	0	0	737	4	0.00539811	0.0551263	4.15324e-07	ENST00000216038.6	RTCB-201	TAT
chr22	35424407	+	TGTAG	MCM5	3UTR	575	144	0.200278	600	0	0	380	0	0	0.226599	1.95973e-20	ENST00000216122.9	MCM5-201	NA
chr22	37658950	+	TTTGT	PDXP	CDS	142	51	0.264249	108	0	0	351	1	0.00284091	0.29547	1.34574e-22	ENST00000215904.7	PDXP-201	TTT
chr22	37877839	+	GTTAC	EIF3L	CDS	1295	66	0.0484938	760	0	0	950	4	0.00419287	0.0504721	1.93096e-09	ENST00000652021.1	EIF3L-215	TAC
chr22	37878111	+	GGTAT	EIF3L	CDS	1570	93	0.055923	1149	0	0	1423	2	0.00140351	0.061302	5.53001e-18	ENST00000652021.1	EIF3L-215	GGT
chr22	40824900	-	GTTCT	ST13	3UTR	38	31	0.449275	54	0	0	44	0	0	0.519081	5.64053e-07	ENST00000216218.8	ST13-201	NA
chr22	40972653	+	GTTGG	RBX1	3UTR	210	76	0.265734	331	0	0	895	1	0.00111607	0.30172	3.27935e-55	ENST00000216225.9	RBX1-201	NA
chr22	41628154	+	TTTTT	XRCC6	CDS	580	31	0.0507365	1056	0	0	1113	0	0	0.0574947	1.42832e-13	ENST00000360079.8	XRCC6-202	TTT
chr22	41770954	+	CATCT	MEI1	CDS	94	6	0.06	23	0	0	193	0	0	0.0683653	0.00267034	ENST00000401548.8	MEI1-201	ATC
chr22	41906158	+	TGTAG	SREBF2	3UTR	615	52	0.077961	497	0	0	379	0	0	0.0882068	5.69475e-08	ENST00000361204.9	SREBF2-201	NA
chr22	42630961	-	AATTG	CYB5R3	CDS	1302	181	0.12205	656	0	0	625	0	0	0.137587	1.43262e-19	ENST00000352397.10	CYB5R3-201	ATT
chr22	44119087	+	TGTGA	PARVB	CDS	224	28	0.111111	294	0	0	101	0	0	0.124718	0.00106267	ENST00000338758.12	PARVB-201	GTG
chr22	45525645	+	GGTGA	FBLN1	CDS	4655	273	0.0553977	1456	1	0.000686342	5039	23	0.00454366	0.0576875	2.17509e-50	ENST00000327858.11	FBLN1-202	GGT
chr22	45729539	+	GATCA	ATXN10	CDS	1764	104	0.0556745	1297	0	0	1550	9	0.00577293	0.057727	8.25386e-16	ENST00000252934.10	ATXN10-201	GAT
chr22	49927414	+	GCTCT	CRELD2	3UTR	296	61	0.170868	220	0	0	363	3	0.00819672	0.187304	3.79427e-14	ENST00000328268.9	CRELD2-201	NA
chr22	50516511	+	GTTGT	NCAPH2	CDS	411	42	0.0927152	294	1	0.00338983	210	5	0.0232558	0.0806351	0.00182404	ENST00000420993.7	NCAPH2-205	TTG
chr3	100348870	+	CTTCA	NIT2	CDS	300	24	0.0740741	252	0	0	451	0	0	0.0842937	1.50194e-08	ENST00000394140.9	NIT2-201	CTT
chr3	100555210	+	GATCA	TMEM45A	5UTR	46	6	0.115385	34	0	0	121	0	0	0.132594	0.000808328	ENST00000323523.8	TMEM45A-201	NA
chr3	101685915	-	TCTTA	RPL24	CDS	4884	264	0.0512821	4264	3	0.00070307	5264	38	0.00716711	0.0511213	6.05671e-41	ENST00000394077.8	RPL24-201	CTT
chr3	101821674	+	AGTGG	NXPE3	CDS	123	24	0.163265	88	0	0	64	0	0	0.18375	0.00138471	ENST00000273347.10	NXPE3-201	GTG
chr3	108060768	-	TGTTG	CD47	CDS	255	16	0.0590406	209	0	0	565	2	0.00352734	0.061919	8.20857e-07	ENST00000361309.6	CD47-202	GTT
chr3	120404922	-	GTTTG	FSTL1	CDS	1071	72	0.0629921	737	0	0	806	2	0.00247525	0.0681572	1.26714e-11	ENST00000295633.8	FSTL1-201	TTT
chr3	122359772	-	TCTAG	MIX23	3UTR	210	15	0.0666667	132	0	0	227	2	0.00873362	0.0670638	0.0026677	ENST00000291458.9	MIX23-201	NA
chr3	124763715	-	CTTCA	ITGB5	CDS	344	32	0.0851064	175	0	0	154	1	0.00645161	0.0901683	0.00130217	ENST00000296181.9	ITGB5-201	TCA
chr3	127573630	-	GTTCG	TPRA1	CDS	107	198	0.64918	158	0	0	160	1	0.00621118	0.76171	4.8327e-40	ENST00000355552.8	TPRA1-202	TTC
chr3	127622047	+	CTTGG	MCM2	3UTR	670	99	0.128739	516	0	0	443	2	0.00449438	0.138793	9.68078e-14	ENST00000265056.12	MCM2-201	NA
chr3	128064896	+	GCTAT	SEC61A1	CDS	1032	92	0.0818505	631	0	0	352	1	0.00283286	0.0899195	1.92718e-07	ENST00000243253.8	SEC61A1-201	GCT
chr3	128097491	-	CTTCG	RUVBL1	CDS	295	18	0.057508	307	0	0	277	2	0.00716846	0.0611534	0.00159867	ENST00000322623.10	RUVBL1-201	CTT
chr3	131498207	-	TGTAG	MRPL3	CDS	566	54	0.0870968	622	1	0.00160514	871	5	0.00570776	0.0926839	4.77382e-15	ENST00000264995.8	MRPL3-201	GTA
chr3	13371848	-	GTTCC	NUP210	CDS	152	184	0.547619	242	0	0	24	0	0	0.638634	6.5737e-07	ENST00000254508.7	NUP210-201	TTC
chr3	134478147	-	TGTAG	ANAPC13	3UTR	195	14	0.0669856	189	0	0	351	3	0.00847458	0.0668416	0.000247571	ENST00000354910.10	ANAPC13-201	NA
chr3	139373670	-	TGTTA	COPB2	CDS	324	19	0.0553936	355	0	0	462	1	0.00215983	0.0601875	4.77121e-06	ENST00000333188.10	COPB2-201	GTT
chr3	139379159	-	ATTAG	COPB2	CDS	309	17	0.0521472	348	0	0	646	5	0.00768049	0.0509441	2.80486e-05	ENST00000333188.10	COPB2-201	ATT
chr3	141903647	+	TTTTT	ATP1B3	CDS	686	49	0.0666667	565	0	0	817	0	0	0.0755468	1.92188e-13	ENST00000286371.8	ATP1B3-201	TTT
chr3	142818098	-	GGTGA	PCOLCE2	3UTR	90	15	0.142857	100	0	0	92	0	0	0.161222	0.000460862	ENST00000295992.8	PCOLCE2-201	NA
chr3	142827602	-	TATTG	ENSG00000240950	ncRNA	1064	84	0.0731707	85	0	0	1731	4	0.00230548	0.0796811	8.44182e-27	ENST00000489462.1	ENST00000489462	NA
chr3	150544462	-	CATGT	SERP1	CDS	465	27	0.054878	457	1	0.00218341	615	3	0.00485437	0.0572111	8.68809e-07	ENST00000239944.7	SERP1-201	ATG
chr3	15255825	-	TGTGG	SH3BP5	3UTR	597	60	0.0913242	485	0	0	210	0	0	0.102062	1.17061e-05	ENST00000383791.8	SH3BP5-202	NA
chr3	15269756	-	GTTCG	SH3BP5	CDS	838	47	0.0531073	465	0	0	156	0	0	0.0624554	0.00621006	ENST00000383791.8	SH3BP5-202	TTC
chr3	158809182	+	ATTGG	MFSD1	CDS	122	12	0.0895522	180	0	0	194	0	0	0.0989992	7.90177e-05	ENST00000415822.8	MFSD1-203	ATT
chr3	167824507	+	TATCC	SERPINI1	CDS	105	14	0.117647	90	0	0	191	6	0.0304569	0.103885	0.00442878	ENST00000446050.7	SERPINI1-202	TAT
chr3	167825486	+	TGTTA	SERPINI1	3UTR	42	5	0.106383	48	0	0	86	0	0	0.119986	0.00914979	ENST00000446050.7	SERPINI1-202	NA
chr3	179615046	+	TTTTT	NDUFB5	CDS	386	30	0.0721154	427	0	0	874	0	0	0.0817213	4.67282e-15	ENST00000259037.8	NDUFB5-201	TTT
chr3	184180241	+	CATCA	AP2M1	CDS	1508	117	0.072	1123	1	0.00088968	675	1	0.00147929	0.0798297	5.90562e-12	ENST00000292807.9	AP2M1-201	ATC
chr3	184180914	+	GGTAT	AP2M1	CDS	1206	64	0.0503937	1219	0	0	588	2	0.00338983	0.0529697	6.87268e-07	ENST00000292807.9	AP2M1-201	GGT
chr3	184181758	+	GTTTG	AP2M1	CDS	1845	223	0.107834	1090	0	0	1762	4	0.00226501	0.118869	6.12438e-43	ENST00000292807.9	AP2M1-201	TTT
chr3	184242888	-	GTTCT	ALG3	CDS	832	80	0.0877193	319	0	0	795	3	0.0037594	0.0974284	1.90716e-15	ENST00000397676.8	ALG3-201	TTC
chr3	184307397	+	TTTAG	PSMD2	CDS	1343	89	0.0621508	630	0	0	299	2	0.00664452	0.0639891	0.000155319	ENST00000310118.9	PSMD2-201	TTA
chr3	196939301	-	ATTAT	NCBP2	CDS	126	10	0.0735294	169	2	0.0116959	199	2	0.00995025	0.0720706	0.00526325	ENST00000321256.10	NCBP2-201	ATT
chr3	197950967	+	ACTAT	RPL35A	5UTR	7048	550	0.0723875	7524	1	0.00013289	10279	38	0.00368324	0.0785372	4.80672e-143	ENST00000647248.2	RPL35A-211	NA
chr3	197955804	+	GATTT	RPL35A	3UTR	2059	258	0.111351	2455	1	0.000407166	2681	6	0.00223297	0.122963	5.89688e-66	ENST00000647248.2	RPL35A-211	NA
chr3	23918458	+	GATTC	RPL15	CDS	1353	187	0.121429	2661	1	0.000375657	1719	11	0.00635838	0.131108	1.04478e-42	ENST00000307839.10	RPL15-201	ATT
chr3	31622154	+	GTTGA	STT3B	CDS	606	123	0.168724	750	0	0	271	2	0.00732601	0.189396	1.2325e-11	ENST00000295770.4	STT3B-201	TTG
chr3	31636976	+	ACTTT	STT3B	3UTR	692	39	0.0533516	379	0	0	373	0	0	0.0594676	1.245e-05	ENST00000295770.4	STT3B-201	NA
chr3	3172570	-	GTTCC	CRBN	ncRNA	61	18	0.227848	33	0	0	162	2	0.0121951	0.255123	4.24193e-08	ENST00000498700.5	CRBN-213	NA
chr3	32483072	-	GTTCA	CMTM6	3UTR	97	32	0.248062	117	0	0	181	1	0.00549451	0.276467	2.80574e-11	ENST00000205636.4	CMTM6-201	NA
chr3	33014276	-	TATCC	GLB1	CDS	424	86	0.168627	273	0	0	342	14	0.0393258	0.155705	8.9204e-09	ENST00000307363.10	GLB1-201	ATC
chr3	33016726	-	CATAT	GLB1	CDS	180	57	0.240506	221	0	0	135	3	0.0217391	0.251807	5.73566e-08	ENST00000307363.10	GLB1-201	TAT
chr3	33143330	+	GTTGA	CRTAP	3UTR	212	27	0.112971	210	0	0	88	0	0	0.131438	0.00217445	ENST00000320954.11	CRTAP-201	NA
chr3	33845483	+	TGTTA	PDCD6IP	CDS	353	25	0.0661376	362	0	0	189	0	0	0.0745948	0.000675871	ENST00000307296.8	PDCD6IP-201	TGT
chr3	39408704	+	TATCC	RPSA	CDS	1869	328	0.149294	2607	0	0	822	28	0.0329412	0.139043	5.37037e-19	ENST00000301821.11	RPSA-201	TCC
chr3	39411898	+	ATTGA	RPSA	CDS	2181	132	0.0570687	4784	0	0	766	0	0	0.0650635	2.828e-11	ENST00000301821.11	RPSA-201	ATT
chr3	40457969	+	TGTAG	RPL14	CDS	988	60	0.0572519	2624	0	0	828	5	0.0060024	0.0583813	3.26668e-09	ENST00000396203.7	RPL14-202	GTA
chr3	42784877	-	GTTAA	HIGD1A	3UTR	315	40	0.112676	313	0	0	881	0	0	0.126923	2.49837e-23	ENST00000321331.12	HIGD1A-201	NA
chr3	43577243	-	CTTTG	ANO10	CDS	110	12	0.0983607	104	0	0	81	0	0	0.110236	0.00915862	ENST00000292246.8	ANO10-201	TTT
chr3	43702409	+	TATTG	ABHD5	CDS	233	21	0.0826772	229	0	0	298	1	0.00334448	0.0893063	5.66735e-06	ENST00000644371.2	ABHD5-213	TTG
chr3	45011328	+	GATTC	EXOSC7	CDS	210	12	0.0540541	141	0	0	290	0	0	0.0611445	0.00020583	ENST00000265564.8	EXOSC7-201	TTC
chr3	47846614	+	AATGT	DHX30	CDS	257	126	0.328982	211	0	0	63	0	0	0.369733	1.75437e-07	ENST00000445061.6	DHX30-205	AAT
chr3	48564305	-	CGTGA	COL7A1	3UTR	535	50	0.0854701	425	0	0	104	0	0	0.0984466	0.00384299	ENST00000681320.1	COL7A1-211	NA
chr3	48605774	-	TTTCA	UQCRC1	CDS	1046	67	0.0601977	854	0	0	2998	1	0.000333444	0.067552	5.39029e-40	ENST00000203407.6	UQCRC1-201	TTC
chr3	48967192	+	ACTCT	ARIH2	CDS	384	28	0.0679612	222	0	0	277	2	0.00716846	0.0695273	0.000254903	ENST00000356401.9	ARIH2-201	CTC
chr3	49099848	-	CATCT	QARS1	CDS	1675	127	0.0704772	560	0	0	442	2	0.0045045	0.0755585	1.62559e-07	ENST00000306125.12	QARS1-201	ATC
chr3	50326375	-	CATAA	TUSC2	CDS	278	13	0.0446735	226	0	0	376	0	0	0.0501011	0.000114983	ENST00000232496.5	TUSC2-201	CAT
chr3	50358492	-	GCTGG	TMEM115	CDS	219	40	0.15444	122	0	0	45	0	0	0.176027	0.00959657	ENST00000266025.4	TMEM115-201	CTG
chr3	51392762	+	GCTTT	RBM15B	CDS	335	23	0.0642458	201	0	0	130	0	0	0.0717927	0.00654825	ENST00000563281.2	RBM15B-201	TTT
chr3	51980568	+	TTTGT	ABHD14A	CDS	351	76	0.177986	135	0	0	366	0	0	0.200534	5.90506e-17	ENST00000273596.8	ABHD14A-201	TTT
chr3	52247158	+	GTTTG	PPM1M	CDS	41	13	0.240741	30	0	0	33	0	0	0.270381	0.00602778	ENST00000323588.9	PPM1M-202	TTT
chr3	53092505	-	CATTC	RFT1	CDS	195	14	0.0669856	64	1	0.0153846	117	0	0	0.0761718	0.00996979	ENST00000296292.8	RFT1-201	ATT
chr3	54764222	+	TTTTT	CACNA2D3	CDS	101	5	0.0471698	62	0	0	219	0	0	0.0534529	0.0058087	ENST00000474759.6	CACNA2D3-206	TTT
chr3	54764223	+	TTTTT	CACNA2D3	CDS	97	11	0.101852	68	0	0	228	0	0	0.115419	4.84015e-06	ENST00000474759.6	CACNA2D3-206	TTT
chr3	58430218	-	AATTG	PDHB	CDS	510	35	0.0642202	687	0	0	903	3	0.00331126	0.0689197	6.59877e-12	ENST00000302746.11	PDHB-201	TTG
chr3	93886401	-	GATTG	PROS1	CDS	36	14	0.28	51	0	0	92	2	0.0212766	0.299467	9.65329e-06	ENST00000394236.9	PROS1-202	TTG
chr3	9761493	-	GATTG	CAMK1	CDS	126	9	0.0666667	82	0	0	132	0	0	0.0753106	0.00739179	ENST00000256460.8	CAMK1-201	GAT
chr3	9841823	-	GTTCA	RPUSD3	3UTR	40	23	0.365079	71	0	0	294	1	0.00338983	0.411249	3.56688e-24	ENST00000433972.2	RPUSD3-208	NA
chr4	10097748	-	CTTTG	WDR1	CDS	1601	160	0.0908575	971	0	0	656	3	0.00455235	0.0972206	9.36797e-14	ENST00000499869.7	WDR1-202	TTT
chr4	102262314	-	GTTGC	SLC39A8	3UTR	291	22	0.0702875	161	0	0	230	0	0	0.080556	0.000102548	ENST00000356736.5	SLC39A8-201	NA
chr4	108620602	+	GGTAT	RPL34	5UTR	57	10	0.149254	61	0	0	309	4	0.0127796	0.155441	5.04099e-07	ENST00000394665.5	RPL34-201	NA
chr4	1113540	-	CCTGC	RNF212	5UTR	186	9	0.0461538	194	0	0	264	1	0.00377358	0.0510585	0.0058389	ENST00000433731.7	RNF212-203	NA
chr4	114622992	+	TTTTC	UGT8	CDS	201	11	0.0518868	113	0	0	262	1	0.00380228	0.0544488	0.00248022	ENST00000310836.11	UGT8-201	TTC
chr4	121677925	-	AATTG	ANXA5	CDS	2008	268	0.11775	1858	0	0	2027	2	0.000985707	0.131774	1.28557e-55	ENST00000296511.10	ANXA5-201	ATT
chr4	128270301	-	TTTAG	PGRMC2	3UTR	730	232	0.241164	619	0	0	470	3	0.00634249	0.270614	3.12339e-29	ENST00000296425.10	PGRMC2-201	NA
chr4	138165713	-	TTTAG	SLC7A11	3UTR	168	27	0.138462	129	0	0	57	0	0	0.158409	0.00633924	ENST00000280612.9	SLC7A11-201	NA
chr4	141637007	+	CCTTT	IL15	5UTR	140	7	0.047619	65	0	0	271	1	0.00367647	0.0503961	0.00573311	ENST00000296545.11	IL15-201	NA
chr4	151102981	+	TATGC	RPS3A	CDS	1111	72	0.0608622	1156	0	0	1295	8	0.00613968	0.0637493	2.79476e-14	ENST00000274065.9	RPS3A-201	TAT
chr4	165484600	+	CCTGG	CPE	CDS	174	28	0.138614	185	0	0	82	0	0	0.165032	0.000864187	ENST00000402744.9	CPE-201	CCT
chr4	167062519	-	CTTGG	SPOCK3	CDS	60	6	0.0909091	45	0	0	119	0	0	0.101047	0.0036076	ENST00000357545.9	SPOCK3-202	TGG
chr4	168187642	+	ACTAT	ANXA10	3UTR	138	17	0.109677	116	0	0	466	1	0.00214133	0.12271	3.05868e-11	ENST00000359299.8	ANXA10-201	NA
chr4	168832124	+	GCTCC	PALLD	5UTR	235	38	0.139194	156	0	0	491	5	0.0100806	0.146767	3.03496e-13	ENST00000507735.6	PALLD-209	NA
chr4	173321899	+	GTTAC	GALNT7	3UTR	213	11	0.0491071	152	0	0	255	0	0	0.0556818	0.00105902	ENST00000265000.9	GALNT7-201	NA
chr4	17490664	-	GTTGA	QDPR	CDS	210	32	0.132231	120	0	0	98	0	0	0.153847	0.000347335	ENST00000281243.10	QDPR-201	GTT
chr4	17607509	+	CCTAT	LAP3	CDS	254	23	0.0830325	196	0	0	347	5	0.0142045	0.0808471	7.48209e-05	ENST00000226299.9	LAP3-201	TAT
chr4	176320129	+	CGTGA	SPCS3	CDS	590	75	0.112782	434	0	0	1187	8	0.00669456	0.123144	8.36473e-26	ENST00000503362.2	SPCS3-201	GTG
chr4	182915517	-	AGTAT	DCTD	CDS	166	14	0.0777778	163	0	0	196	1	0.00507614	0.0826177	0.000827124	ENST00000438320.7	DCTD-202	TAT
chr4	185145853	+	TTTGA	SLC25A4	CDS	250	19	0.070632	173	0	0	164	1	0.00606061	0.0744481	0.00399342	ENST00000281456.11	SLC25A4-201	TTT
chr4	1974835	+	CTTGA	NSD2	CDS	15	15	0.5	22	0	0	41	0	0	0.562177	1.55635e-06	ENST00000677895.1	NSD2-228	CTT
chr4	1974858	+	CTTAC	NSD2	CDS	23	9	0.28125	25	0	0	42	0	0	0.322264	0.000938954	ENST00000677895.1	NSD2-228	TTA
chr4	25234067	+	GTTCT	PI4K2B	5UTR	63	66	0.511628	87	1	0.0113636	147	0	0	0.591122	1.11761e-22	ENST00000264864.8	PI4K2B-201	NA
chr4	25757599	-	CTTTC	SEL1L3	CDS	297	25	0.0776398	137	0	0	123	0	0	0.0881727	0.00317017	ENST00000399878.8	SEL1L3-202	TTT
chr4	2932661	-	CGTCA	MFSD10	CDS	521	95	0.154221	259	0	0	112	0	0	0.178533	1.67333e-05	ENST00000355443.9	MFSD10-202	GTC
chr4	3524962	-	CTTGA	LRPAP1	CDS	550	51	0.0848586	651	0	0	1023	5	0.00486381	0.090437	4.11055e-17	ENST00000650182.1	LRPAP1-205	CTT
chr4	39454598	-	ATTTT	RPL9	CDS	444	70	0.136187	1064	0	0	448	0	0	0.152232	1.37952e-15	ENST00000295955.14	RPL9-201	TTT
chr4	39456447	-	TTTCT	RPL9	CDS	1003	94	0.0856882	1247	0	0	1182	10	0.00838926	0.0887181	1.77053e-18	ENST00000295955.14	RPL9-201	TTC
chr4	44722128	-	GTTCA	GNPDA2	CDS	94	8	0.0784314	47	0	0	255	0	0	0.088836	3.66998e-05	ENST00000295448.8	GNPDA2-201	TTC
chr4	48848428	+	GTTCC	OCIAD1	CDS	427	152	0.262522	376	0	0	580	9	0.0152801	0.293565	4.48637e-34	ENST00000264312.12	OCIAD1-201	TCC
chr4	52023813	-	GTTAA	SGCB	3UTR	98	5	0.0485437	99	0	0	190	0	0	0.0546818	0.00957379	ENST00000381431.10	SGCB-201	NA
chr4	533897	+	CGTGC	PIGG	CDS	102	40	0.28169	99	0	0	89	0	0	0.343759	9.94202e-08	ENST00000453061.7	PIGG-203	GTG
chr4	56986395	+	ATTTG	POLR2B	CDS	300	19	0.0595611	253	0	0	238	0	0	0.0663012	0.00032438	ENST00000314595.6	POLR2B-201	TTG
chr4	57040894	-	TGTCA	IGFBP7	CDS	4698	521	0.0998276	3155	1	0.000316857	6251	36	0.0057261	0.106479	8.73529e-121	ENST00000295666.6	IGFBP7-201	GTC
chr4	57110339	-	CGTCG	IGFBP7	CDS	4253	1201	0.220205	2892	2	0.000691085	6737	86	0.0126044	0.261198	3.33715e-304	ENST00000295666.6	IGFBP7-201	TCG
chr4	6621750	+	CTTGG	MAN2B2	3UTR	62	28	0.311111	56	0	0	22	0	0	0.345804	0.00602742	ENST00000285599.8	MAN2B2-201	NA
chr4	71025894	+	ATTAT	DCK	CDS	129	19	0.128378	107	0	0	94	1	0.0105263	0.133679	0.00250543	ENST00000286648.10	DCK-201	TAT
chr4	766282	+	TCTCC	PCGF3	3UTR	125	6	0.0458015	48	0	0	252	0	0	0.0534135	0.00278447	ENST00000362003.10	PCGF3-201	NA
chr4	77894177	+	GCTGT	MRPL1	CDS	122	8	0.0615385	97	0	0	267	1	0.00373134	0.066459	0.00104338	ENST00000315567.13	MRPL1-201	GCT
chr4	83273552	-	TTTCT	COQ2	CDS	107	12	0.10084	101	0	0	101	0	0	0.114633	0.00284266	ENST00000647002.2	COQ2-206	TTT
chr4	88506058	+	GTTAG	HERC5	3UTR	12	24	0.666667	37	0	0	28	0	0	0.757061	1.94205e-07	ENST00000264350.8	HERC5-201	NA
chr4	88521728	-	GTTCT	PYURF	3UTR	485	28	0.0545809	318	0	0	918	3	0.00325733	0.059522	5.08863e-10	ENST00000273968.5	PYURF-201	NA
chr5	10226802	-	ACTTA	ATPSCKMT	3UTR	361	17	0.0449735	166	0	0	255	0	0	0.051419	0.00146133	ENST00000511437.6	ATPSCKMT-207	NA
chr5	102926588	+	TGTTG	PAM	CDS	265	22	0.0766551	249	0	0	173	1	0.00574713	0.0792864	0.00152944	ENST00000438793.8	PAM-206	GTT
chr5	103007507	+	GCTTG	PAM	CDS	426	46	0.0974576	229	0	0	219	3	0.0135135	0.0936055	0.000109839	ENST00000438793.8	PAM-206	TTG
chr5	103017356	+	TATTG	PAM	CDS	373	25	0.0628141	345	0	0	258	1	0.003861	0.0664032	0.000339696	ENST00000438793.8	PAM-206	ATT
chr5	103019792	+	AATTG	PAM	CDS	385	20	0.0493827	299	0	0	269	0	0	0.0556689	0.000523844	ENST00000438793.8	PAM-206	TTG
chr5	109379252	-	GTTCC	PJA2	CDS	58	60	0.508475	112	0	0	164	4	0.0238095	0.58136	1.46101e-21	ENST00000361189.7	PJA2-201	TCC
chr5	112876652	-	TTTAT	REEP5	3UTR	91	30	0.247934	138	0	0	122	0	0	0.280624	1.35201e-08	ENST00000379638.9	REEP5-202	NA
chr5	122075452	-	TTTCT	LOX	CDS	428	39	0.0835118	282	0	0	289	1	0.00344828	0.0913729	3.84184e-06	ENST00000231004.5	LOX-201	TTC
chr5	123036591	-	CGTGC	PPIC	CDS	779	50	0.0603136	458	0	0	1774	3	0.00168824	0.0716909	2.33907e-22	ENST00000306442.5	PPIC-201	GTG
chr5	129113482	+	ACTCT	ISOC1	3UTR	214	12	0.0530973	89	1	0.0111111	400	3	0.00744417	0.0522289	0.000873941	ENST00000173527.6	ISOC1-201	NA
chr5	1318304	-	ATTTG	CLPTM1L	3UTR	1167	80	0.064154	1088	0	0	1135	2	0.00175901	0.069592	1.76697e-16	ENST00000320895.10	CLPTM1L-201	NA
chr5	134157659	-	GTTAA	SKP1	3UTR	598	111	0.156559	703	0	0	2175	1	0.000459559	0.175929	5.10583e-77	ENST00000353411.11	SKP1-202	NA
chr5	134927314	-	TATGG	MTND4P12	ncRNA	381	43	0.101415	26	0	0	549	3	0.00543478	0.107983	6.82798e-12	ENST00000498999.2	MTND4P12-201	NA
chr5	135028610	-	GTTTG	PITX1	3UTR	764	39	0.0485679	359	0	0	1201	2	0.00166251	0.052779	1.1313e-12	ENST00000265340.12	PITX1-201	NA
chr5	136063751	+	TGTAG	TGFBI	3UTR	3146	187	0.0561056	3880	0	0	2034	8	0.00391773	0.0593094	6.42356e-23	ENST00000442011.7	TGFBI-201	NA
chr5	136975857	-	CTTAA	SPOCK1	3UTR	310	15	0.0461538	215	0	0	221	0	0	0.0521261	0.00296025	ENST00000394945.6	SPOCK1-202	NA
chr5	138185154	+	TATCC	KIF20A	CDS	331	36	0.0980926	376	0	0	210	3	0.0140845	0.0981784	0.00019741	ENST00000394894.8	KIF20A-201	ATC
chr5	138783179	+	GTTAC	CTNNA1	CDS	1317	135	0.0929752	750	0	0	1980	15	0.0075188	0.0977309	1.75687e-33	ENST00000302763.12	CTNNA1-201	GTT
chr5	138824794	+	ACTTT	CTNNA1	CDS	1074	90	0.0773196	749	0	0	566	2	0.00352113	0.0825826	2.70027e-10	ENST00000302763.12	CTNNA1-201	TTT
chr5	138887548	+	ACTTT	CTNNA1	CDS	668	176	0.208531	802	3	0.00372671	329	3	0.00903614	0.224627	2.2097e-17	ENST00000302763.12	CTNNA1-201	CTT
chr5	139329857	+	TTTTG	MATR3	3UTR	577	38	0.0617886	532	0	0	360	0	0	0.069577	3.49112e-06	ENST00000394805.8	MATR3-201	NA
chr5	140645695	-	CCTCC	NDUFA2	3UTR	139	9	0.0608108	78	0	0	321	2	0.00619195	0.0630109	0.000917068	ENST00000512088.1	NDUFA2-204	NA
chr5	146168227	-	TATGG	LARS1	CDS	275	27	0.089404	315	0	0	529	0	0	0.0999729	1.13506e-11	ENST00000394434.7	LARS1-202	TAT
chr5	146171969	-	GATTG	LARS1	CDS	277	14	0.04811	262	0	0	653	1	0.00152905	0.0527116	5.52611e-07	ENST00000394434.7	LARS1-202	TTG
chr5	147405674	-	CCTCT	DPYSL3	CDS	736	135	0.154994	268	0	0	86	0	0	0.176649	0.00015872	ENST00000343218.10	DPYSL3-201	CCT
chr5	147415784	-	ACTAT	DPYSL3	CDS	524	53	0.0918544	416	1	0.00239808	85	0	0	0.10456	0.00695032	ENST00000343218.10	DPYSL3-201	TAT
chr5	147901594	-	AATTC	C5orf46	3UTR	71	6	0.0779221	52	0	0	393	1	0.00253807	0.0840614	7.28502e-06	ENST00000515291.1	C5orf46-203	NA
chr5	151138764	-	AATTG	ANXA6	CDS	346	40	0.103627	392	0	0	318	0	0	0.116818	9.06749e-09	ENST00000354546.10	ANXA6-201	TTG
chr5	160427727	+	TTTTG	PTTG1	CDS	1055	55	0.0495495	856	0	0	4288	9	0.00209448	0.053563	6.09008e-38	ENST00000352433.10	PTTG1-201	TTT
chr5	163457024	-	ATTGT	NUDCD2	CDS	327	18	0.0521739	296	0	0	683	5	0.00726744	0.0503047	1.13339e-05	ENST00000302764.9	NUDCD2-201	TGT
chr5	168616893	+	ATTTG	RPL10P9	ncRNA	383	36	0.0859189	878	0	0	345	1	0.00289017	0.0927227	2.49105e-07	ENST00000522551.1	RPL10P9-201	NA
chr5	171391345	+	TGTTG	NPM1	CDS	3573	441	0.109865	4950	0	0	8685	19	0.0021829	0.119928	4.71201e-200	ENST00000296930.10	NPM1-201	GTT
chr5	171410625	+	GTTGA	NPM1	3UTR	403	47	0.104444	581	0	0	430	2	0.00462963	0.11676	2.57758e-10	ENST00000296930.10	NPM1-201	NA
chr5	172909723	+	CGTCA	ERGIC1	CDS	1358	160	0.105402	1143	0	0	348	4	0.0113636	0.110314	3.48326e-08	ENST00000393784.8	ERGIC1-202	GTC
chr5	177305904	+	ACTCT	PRELID1	CDS	838	98	0.104701	896	0	0	685	13	0.0186246	0.0997505	1.57581e-11	ENST00000303204.9	PRELID1-201	TCT
chr5	177306150	+	TTTTG	PRELID1	CDS	803	39	0.0463183	994	0	0	598	0	0	0.0521567	2.3291e-07	ENST00000303204.9	PRELID1-201	TTT
chr5	177337168	-	CTTCG	LMAN2	CDS	1366	163	0.106606	713	0	0	768	5	0.00646831	0.121546	5.68794e-18	ENST00000303127.12	LMAN2-201	TTC
chr5	177338568	-	CTTCA	LMAN2	CDS	1359	108	0.0736196	729	0	0	1267	9	0.00705329	0.076363	1.73012e-17	ENST00000303127.12	LMAN2-201	TTC
chr5	177596002	+	AGTAG	TMED9	3UTR	794	54	0.0636792	841	0	0	417	1	0.00239234	0.0692219	1.03962e-06	ENST00000332598.7	TMED9-201	NA
chr5	178149556	-	GGTAA	NHP2	3UTR	816	63	0.0716724	570	0	0	715	1	0.00139665	0.0795053	2.85175e-12	ENST00000274606.8	NHP2-201	NA
chr5	179797663	-	CGTAA	MGAT4B	3UTR	529	51	0.087931	416	0	0	325	2	0.00611621	0.0954806	9.762e-07	ENST00000292591.12	MGAT4B-201	NA
chr5	179799600	-	TGTAG	MGAT4B	CDS	791	108	0.120133	680	0	0	369	1	0.0027027	0.133271	2.47558e-11	ENST00000292591.12	MGAT4B-201	GTA
chr5	179837689	+	GCTCA	SQSTM1	3UTR	188	16	0.0784314	84	0	0	164	1	0.00606061	0.0822746	0.00230815	ENST00000389805.9	SQSTM1-202	NA
chr5	179955637	-	GCTTT	RNF130	3UTR	106	14	0.116667	97	0	0	118	1	0.00840336	0.122128	0.00145388	ENST00000521389.6	RNF130-205	NA
chr5	181243860	-	GTTTC	RACK1	5UTR	9179	592	0.0605875	6598	2	0.00030303	8384	100	0.0117869	0.0560297	3.67566e-66	ENST00000512805.6	RACK1-227	NA
chr5	1814351	+	ACTTT	NDUFS6	CDS	3279	264	0.0745131	4021	0	0	8629	99	0.0113428	0.0713135	1.09429e-77	ENST00000274137.10	NDUFS6-201	TTT
chr5	228221	+	ATTTT	SDHA	CDS	825	39	0.0451389	1094	0	0	265	0	0	0.0504568	0.0008758	ENST00000264932.11	SDHA-201	TTT
chr5	35860857	+	ACTTG	IL7R	CDS	45	4	0.0816327	54	0	0	121	0	0	0.0905143	0.00874311	ENST00000303115.8	IL7R-201	TTG
chr5	36151860	-	TGTAG	LMBRD2	5UTR	104	6	0.0545455	86	0	0	183	0	0	0.061714	0.0056691	ENST00000296603.5	LMBRD2-201	NA
chr5	37722876	+	GTTAA	WDR70	CDS	201	13	0.0607477	194	0	0	184	0	0	0.068429	0.00183033	ENST00000265107.9	WDR70-201	GTT
chr5	40835181	-	GGTGA	RPL37	ncRNA	26	15	0.365854	39	0	0	67	5	0.0694444	0.362961	0.00020469	ENST00000504562.1	RPL37-202	NA
chr5	41850160	-	GATCC	OXCT1	CDS	963	69	0.0668605	776	1	0.001287	1015	20	0.0193237	0.056421	1.83619e-07	ENST00000196371.10	OXCT1-201	ATC
chr5	43628220	+	GTTCA	NNT	CDS	326	32	0.0893855	306	0	0	210	1	0.00473934	0.0963926	6.6931e-05	ENST00000344920.9	NNT-202	TTC
chr5	61152898	+	GGTAA	NDUFAF2	CDS	310	23	0.0690691	205	0	0	334	0	0	0.0780169	2.92756e-06	ENST00000296597.10	NDUFAF2-201	GGT
chr5	69123368	+	GTTCT	SLC30A5	CDS	46	148	0.762887	104	0	0	115	1	0.00862069	0.880228	3.31735e-37	ENST00000396591.8	SLC30A5-202	GTT
chr5	69171404	+	CTTTG	CCNB1	CDS	918	56	0.0574949	903	0	0	1284	5	0.00387898	0.0603512	1.76539e-14	ENST00000256442.10	CCNB1-201	CTT
chr5	72855919	+	ACTGT	TNPO1	CDS	610	36	0.0557276	406	0	0	668	2	0.00298507	0.0609477	2.90091e-08	ENST00000337273.10	TNPO1-201	ACT
chr5	72912603	+	GGTAT	TNPO1	3UTR	251	18	0.0669145	185	0	0	154	1	0.00645161	0.0683729	0.00794579	ENST00000337273.10	TNPO1-201	NA
chr5	74713572	+	GATTA	HEXB	CDS	571	54	0.0864	571	0	0	724	2	0.00275482	0.0950187	4.23678e-14	ENST00000261416.12	HEXB-201	TTA
chr5	74713616	+	CATAC	HEXB	CDS	844	52	0.0580357	490	0	0	950	3	0.00314795	0.0622029	1.00267e-11	ENST00000261416.12	HEXB-201	CAT
chr5	77419797	+	ATTAT	PDE8B	CDS	82	28	0.254545	112	0	0	94	0	0	0.285323	4.14429e-07	ENST00000264917.10	PDE8B-201	ATT
chr5	77437419	-	GTTAA	WDR41	CDS	195	19	0.088785	113	0	0	228	0	0	0.100011	1.27397e-05	ENST00000296679.9	WDR41-201	TTA
chr5	7877970	+	GATTG	MTRR	CDS	233	19	0.0753968	223	0	0	253	3	0.0117188	0.0728995	0.000941481	ENST00000440940.7	MTRR-202	ATT
chr5	81312916	+	CTTAG	ZCCHC9	3UTR	71	4	0.0533333	85	0	0	229	0	0	0.0608062	0.00334398	ENST00000407610.8	ZCCHC9-203	NA
chr5	83940785	-	TATAC	EDIL3	3UTR	879	51	0.0548387	752	0	0	956	6	0.00623701	0.0553754	1.4639e-09	ENST00000296591.10	EDIL3-201	NA
chr5	86620908	+	ATTCC	COX7C	3UTR	100	7	0.0654206	83	1	0.0119048	216	1	0.00460829	0.0700521	0.00331633	ENST00000247655.4	COX7C-201	NA
chr5	91311325	-	GTTCA	LUCAT1	ncRNA	91	24	0.208696	36	0	0	37	0	0	0.236381	0.00562347	ENST00000513626.3	LUCAT1-203	NA
chr5	93594462	+	GTTCC	NR2F1	3UTR	230	17	0.0688259	188	0	0	122	0	0	0.0802649	0.00687298	ENST00000327111.8	NR2F1-201	NA
chr5	94942379	-	CCTTT	MCTP1	CDS	57	5	0.0806452	38	0	0	117	0	0	0.0921008	0.00831772	ENST00000515393.6	MCTP1-218	TTT
chr5	95886831	-	GTTAG	ELL2	3UTR	25	19	0.431818	57	0	0	35	0	0	0.490368	2.71756e-05	ENST00000237853.9	ELL2-201	NA
chr5	96390922	-	GTTAA	PCSK1	3UTR	8	32	0.8	34	0	0	36	0	0	0.901157	9.07917e-12	ENST00000311106.8	PCSK1-201	NA
chr5	97179180	-	CATGA	RIOK2	CDS	96	5	0.049505	71	0	0	273	0	0	0.0630986	0.00140295	ENST00000283109.8	RIOK2-201	ATG
chr6	10410280	-	TGTAG	TFAP2A	CDS	272	18	0.062069	90	0	0	186	1	0.00534759	0.0645665	0.00433409	ENST00000379613.10	TFAP2A-203	GTA
chr6	10756807	+	GTTAG	TMEM14B	3UTR	67	8	0.106667	138	0	0	77	0	0	0.12113	0.00984717	ENST00000379542.10	TMEM14B-202	NA
chr6	108223031	-	ATTTT	SNX3	CDS	1067	126	0.105616	761	0	0	1828	3	0.00163845	0.116441	6.13921e-43	ENST00000230085.13	SNX3-201	ATT
chr6	110967668	+	GTTCA	GTF3C6	CDS	386	44	0.102326	416	0	0	1279	3	0.00234009	0.113551	3.09702e-27	ENST00000329970.8	GTF3C6-201	TCA
chr6	112114164	-	GATGT	LAMA4	CDS	195	15	0.0714286	230	0	0	115	0	0	0.0821949	0.00785749	ENST00000230538.12	LAMA4-201	GAT
chr6	113944402	-	TTTGT	HDAC2	CDS	295	49	0.142442	347	0	0	230	6	0.0254237	0.135731	4.62358e-06	ENST00000519065.6	HDAC2-205	TTG
chr6	117999307	+	CGTAT	ENSG00000230202	ncRNA	708	51	0.0671937	656	0	0	405	0	0	0.0787992	2.16584e-07	ENST00000443998.1	ENST00000443998	NA
chr6	122610431	+	TGTAG	PKIB	5UTR	95	7	0.0686275	96	0	0	177	1	0.00561798	0.0717464	0.00752118	ENST00000368452.7	PKIB-205	NA
chr6	134986168	-	GTTTT	HBS1L	CDS	39	68	0.635514	161	0	0	150	0	0	0.724854	2.53999e-29	ENST00000367837.10	HBS1L-205	TTT
chr6	135465840	-	GTTCC	AHI1	CDS	29	22	0.431373	52	0	0	54	0	0	0.503068	2.11891e-07	ENST00000265602.11	AHI1-201	GTT
chr6	138792849	+	AGTCT	CCDC28A	3UTR	64	4	0.0588235	49	0	0	197	0	0	0.0660671	0.00432585	ENST00000617445.5	CCDC28A-201	NA
chr6	142218667	+	TGTAT	VTA1	3UTR	245	17	0.0648855	153	0	0	449	0	0	0.0734469	1.9005e-07	ENST00000367630.9	VTA1-202	NA
chr6	143061483	+	ACTTG	AIG1	3UTR	58	4	0.0645161	50	0	0	153	0	0	0.0715354	0.00893913	ENST00000367596.5	AIG1-203	NA
chr6	143502363	-	AATTG	FUCA2	CDS	409	36	0.0808989	457	0	0	299	0	0	0.091197	1.13043e-06	ENST00000002165.11	FUCA2-201	TTG
chr6	149579889	+	ACTCA	GINM1	CDS	196	11	0.0531401	110	0	0	153	0	0	0.0608513	0.00970269	ENST00000367419.10	GINM1-201	CTC
chr6	149853121	-	TGTGG	LRP11	CDS	386	22	0.0539216	291	0	0	167	0	0	0.0602618	0.00479521	ENST00000239367.7	LRP11-201	GTG
chr6	149917036	-	CGTGA	RAET1G	CDS	355	144	0.288577	291	0	0	856	2	0.002331	0.330593	7.36409e-60	ENST00000367360.7	RAET1G-201	GTG
chr6	150898903	+	GATCT	MTHFD1L	CDS	77	7	0.0833333	76	0	0	228	1	0.00436681	0.0913425	0.000434009	ENST00000367307.8	MTHFD1L-201	ATC
chr6	151092541	+	GTTAA	MTHFD1L	CDS	160	43	0.211823	183	0	0	248	0	0	0.238607	8.70954e-14	ENST00000367321.8	MTHFD1L-203	GTT
chr6	152975604	-	GTTCT	FBXO5	CDS	47	52	0.525253	90	0	0	302	0	0	0.606864	1.59008e-40	ENST00000229758.8	FBXO5-201	TCT
chr6	153282576	-	CTTTG	ENSG00000218426	ncRNA	834	194	0.188716	305	0	0	1479	3	0.00202429	0.209706	5.16937e-65	ENST00000492974.2	ENST00000492974	NA
chr6	158192256	+	TTTAG	GTF2H5	3UTR	203	18	0.081448	258	0	0	553	1	0.00180505	0.091305	5.10484e-10	ENST00000607778.2	GTF2H5-201	NA
chr6	158632486	+	GTTCC	TMEM181	3UTR	87	21	0.194444	63	0	0	47	0	0	0.226761	0.00273522	ENST00000684151.1	TMEM181-202	NA
chr6	159768530	+	CTTGA	ACAT2	CDS	494	38	0.0714286	472	0	0	2004	7	0.00348086	0.0766974	2.87462e-25	ENST00000367048.5	ACAT2-201	TTG
chr6	159779136	-	AATTG	TCP1	CDS	1189	85	0.066719	859	0	0	1080	5	0.00460829	0.0703828	9.88236e-15	ENST00000321394.12	TCP1-201	ATT
chr6	26123720	-	CATCA	H2BC4	CDS	47	6	0.113208	22	0	0	308	1	0.00323625	0.124737	1.35456e-06	ENST00000396984.2	H2BC4-202	ATC
chr6	26158552	+	ACTTT	H2BC5	3UTR	147	12	0.0754717	95	0	0	295	3	0.0100671	0.0737296	0.000535778	ENST00000377777.6	H2BC5-202	NA
chr6	27126375	-	TCTGA	H2BC11	3UTR	44	21	0.323077	59	0	0	131	1	0.00757576	0.386378	1.88838e-10	ENST00000607124.1	H2BC11-203	NA
chr6	30492874	+	CCTCT	HLA-E	3UTR	251	35	0.122378	167	1	0.00595238	142	2	0.0138889	0.125636	0.000313523	ENST00000376630.5	HLA-E-201	NA
chr6	32857297	+	TGTCC	PSMB9	CDS	40	3	0.0697674	28	0	0	157	0	0	0.0793738	0.00862163	ENST00000374859.3	PSMB9-207	TCC
chr6	32972119	+	GCTCA	BRD2	5UTR	64	4	0.0588235	71	0	0	165	0	0	0.0664157	0.00965866	ENST00000374825.9	BRD2-201	NA
chr6	34246159	+	TTTGT	HMGA1	3UTR	1546	96	0.0584653	998	0	0	1800	6	0.00332226	0.0623622	3.58988e-21	ENST00000311487.9	HMGA1-201	NA
chr6	34392492	-	TGTAG	NUDT3	5UTR	146	13	0.081761	72	0	0	145	0	0	0.0925062	0.00121451	ENST00000607016.2	NUDT3-201	NA
chr6	36856640	-	CATCT	PPIL1	CDS	244	30	0.109489	206	0	0	370	2	0.00537634	0.119359	5.10721e-09	ENST00000373699.6	PPIL1-201	TCT
chr6	42935608	+	TTTGC	CNPY3	CDS	276	32	0.103896	204	0	0	184	0	0	0.118334	1.47166e-05	ENST00000372836.5	CNPY3-201	TGC
chr6	42938745	+	CATCC	CNPY3	CDS	485	28	0.0545809	173	0	0	229	2	0.00865801	0.0529448	0.00605369	ENST00000372836.5	CNPY3-201	ATC
chr6	43054271	-	TATCC	MRPL2	3UTR	218	11	0.0480349	79	0	0	179	0	0	0.0552283	0.00770702	ENST00000388752.8	MRPL2-202	NA
chr6	43225703	-	ATTCT	DNPH1	3UTR	631	52	0.0761347	362	0	0	1229	9	0.00726979	0.0781646	5.32792e-16	ENST00000230431.11	DNPH1-201	NA
chr6	43225785	-	CTTCG	DNPH1	CDS	753	50	0.0622665	400	0	0	1499	6	0.00398671	0.0705267	1.52431e-17	ENST00000230431.11	DNPH1-201	TTC
chr6	44231401	+	GTTTC	SLC29A1	CDS	263	143	0.352217	211	0	0	347	2	0.00573066	0.395066	5.94504e-33	ENST00000371755.9	SLC29A1-206	GTT
chr6	44249713	+	GTTGG	HSP90AB1	CDS	1463	114	0.0722892	2145	1	0.000465983	1694	1	0.000589971	0.0817031	2.63492e-28	ENST00000371646.10	HSP90AB1-203	GTT
chr6	44256715	-	AGTAC	SLC35B2	CDS	531	36	0.0634921	345	0	0	263	0	0	0.0708169	6.47348e-05	ENST00000393812.4	SLC35B2-202	TAC
chr6	7882823	-	ATTGC	TXNDC5	3UTR	510	44	0.0794224	740	0	0	790	3	0.0037831	0.0858298	3.03007e-13	ENST00000379757.9	TXNDC5-201	NA
chr6	7883094	-	TTTAG	TXNDC5	3UTR	1477	99	0.0628173	724	0	0	2020	9	0.00443568	0.0671329	5.45529e-24	ENST00000379757.9	TXNDC5-201	NA
chr6	7904722	-	GGTGT	TXNDC5	CDS	1308	71	0.0514866	875	0	0	1891	10	0.00526039	0.0527574	9.83613e-17	ENST00000379757.9	TXNDC5-201	TGT
chr6	79201301	-	GTTGT	HMGN3	3UTR	516	31	0.0566728	444	0	0	1528	6	0.00391134	0.0599052	4.93008e-15	ENST00000344726.10	HMGN3-202	NA
chr6	80167728	+	GATTT	BCKDHB	CDS	79	14	0.150538	101	0	0	76	0	0	0.169212	0.0011484	ENST00000320393.9	BCKDHB-201	TTT
chr6	83216550	-	GCTTT	ME1	CDS	246	18	0.0681818	199	0	0	218	0	0	0.0761911	0.000225957	ENST00000369705.4	ME1-201	CTT
chr6	87340319	+	AATCT	SMIM8	3UTR	31	3	0.0882353	39	0	0	122	0	0	0.0998474	0.00913585	ENST00000392863.6	SMIM8-204	NA
chr7	100613500	+	CATTC	MOSPD3	CDS	205	34	0.142259	117	0	0	119	0	0	0.161768	3.57083e-05	ENST00000393950.7	MOSPD3-203	ATT
chr7	100868736	+	TCTCC	TRIP6	CDS	919	117	0.112934	342	0	0	175	7	0.0384615	0.0909279	0.00337537	ENST00000200457.9	TRIP6-201	CTC
chr7	100873195	+	TCTGA	TRIP6	CDS	470	154	0.246795	566	0	0	240	3	0.0123457	0.288805	1.81635e-15	ENST00000200457.9	TRIP6-201	TCT
chr7	103141703	-	GGTAA	ENSG00000224415	ncRNA	538	162	0.231429	180	0	0	725	8	0.0109141	0.252191	1.22516e-37	ENST00000432746.1	ENST00000432746	NA
chr7	103141715	-	CATAT	ENSG00000224415	ncRNA	178	180	0.502793	179	0	0	240	162	0.402985	0.204717	0.00719438	ENST00000432746.1	ENST00000432746	NA
chr7	103311810	+	GTTCA	PMPCB	CDS	282	76	0.212291	304	1	0.00327869	516	2	0.003861	0.237117	6.46225e-26	ENST00000249269.9	PMPCB-201	TCA
chr7	105547045	+	GTTAA	RINT1	CDS	62	14	0.184211	53	0	0	78	0	0	0.207504	0.000219667	ENST00000257700.7	RINT1-201	GTT
chr7	107749031	+	GCTCC	CBLL1	CDS	80	4	0.047619	68	0	0	204	0	0	0.0535167	0.00974444	ENST00000440859.8	CBLL1-205	GCT
chr7	116953595	+	GGTCT	ST7	CDS	98	5	0.0485437	96	0	0	292	0	0	0.0545597	0.00105124	ENST00000323984.8	ST7-202	TCT
chr7	117222031	+	GTTCC	ST7	CDS	154	9	0.0552147	64	0	0	209	1	0.0047619	0.0591667	0.00760624	ENST00000323984.8	ST7-202	TTC
chr7	127887946	+	GATCA	SND1	CDS	1045	159	0.13206	744	0	0	805	2	0.00247831	0.149333	2.19476e-25	ENST00000354725.8	SND1-201	ATC
chr7	128085741	+	TCTCC	SND1	CDS	1013	65	0.0602968	611	0	0	766	6	0.00777202	0.0618144	1.37669e-08	ENST00000354725.8	SND1-201	TCT
chr7	128771195	+	GTTAA	CALU	3UTR	1461	247	0.144614	828	0	0	665	2	0.0029985	0.160063	9.2033e-24	ENST00000249364.9	CALU-201	NA
chr7	130041019	-	TATGC	ZC3HC1	CDS	114	12	0.0952381	112	0	0	216	2	0.00917431	0.100616	0.000307396	ENST00000358303.9	ZC3HC1-202	ATG
chr7	130506061	+	GTTAC	MEST	3UTR	305	33	0.0976331	166	0	0	229	0	0	0.110705	2.73805e-06	ENST00000223215.10	MEST-201	NA
chr7	134678952	+	GTTCC	BPGM	CDS	142	7	0.0469799	79	0	0	183	0	0	0.054788	0.00989452	ENST00000344924.8	BPGM-201	TTC
chr7	139227707	-	TGTGG	ENSG00000228360	ncRNA	133	53	0.284946	45	0	0	206	0	0	0.31845	5.92786e-16	ENST00000451614.1	ENST00000451614	NA
chr7	141006373	-	CATTT	MRPS33	3UTR	43	3	0.0652174	60	0	0	214	0	0	0.0736599	0.00272917	ENST00000324787.10	MRPS33-201	NA
chr7	143265148	+	CTTCC	GSTK1	CDS	85	43	0.335938	63	0	0	70	3	0.0410959	0.357213	4.0126e-06	ENST00000479303.1	GSTK1-207	TTC
chr7	143305765	+	GATCT	CASP2	3UTR	83	5	0.0568182	71	0	0	536	6	0.0110701	0.0533315	0.00931285	ENST00000310447.10	CASP2-201	NA
chr7	1476655	-	GTTCG	INTS1	CDS	76	214	0.737931	179	0	0	68	0	0	0.867823	2.68364e-28	ENST00000404767.8	INTS1-201	TTC
chr7	149005329	-	CTTCC	PDIA4	CDS	521	56	0.0970537	337	0	0	241	9	0.036	0.0735152	0.00429499	ENST00000652332.1	PDIA4-204	TTC
chr7	149015004	-	ACTGG	PDIA4	CDS	667	55	0.0761773	336	0	0	372	0	0	0.0874275	1.05851e-07	ENST00000652332.1	PDIA4-204	TGG
chr7	150338333	-	TCTCC	RARRES2	3UTR	60	9	0.130435	27	0	0	153	4	0.0254777	0.126149	0.004943	ENST00000223271.8	RARRES2-201	NA
chr7	150338335	-	GCTCT	RARRES2	3UTR	75	5	0.0625	29	0	0	175	0	0	0.0712912	0.00432545	ENST00000223271.8	RARRES2-201	NA
chr7	158734468	-	TATTG	ESYT2	CDS	301	28	0.0851064	256	0	0	137	2	0.0143885	0.0806107	0.00810818	ENST00000275418.13	ESYT2-202	TTG
chr7	2250988	+	GGTGG	NUDT1	CDS	586	30	0.0487013	383	0	0	725	1	0.00137741	0.0540974	2.5689e-08	ENST00000356714.6	NUDT1-203	GTG
chr7	22813147	-	ATTTG	TOMM7	3UTR	1261	98	0.0721118	1607	1	0.000621891	2331	13	0.00554608	0.0745587	7.45607e-30	ENST00000358435.9	TOMM7-201	NA
chr7	22813179	-	CTTTG	TOMM7	CDS	1007	167	0.142249	1470	0	0	2012	4	0.00198413	0.157549	6.1949e-64	ENST00000358435.9	TOMM7-201	CTT
chr7	2369496	+	GGTAA	EIF3B	CDS	1088	69	0.059637	739	0	0	812	1	0.00123001	0.0660653	1.28251e-11	ENST00000360876.9	EIF3B-201	GGT
chr7	26191984	-	TTTTC	HNRNPA2B1	3UTR	2698	172	0.0599303	2306	1	0.000433463	1125	13	0.0114236	0.055405	7.23477e-11	ENST00000618183.5	HNRNPA2B1-209	NA
chr7	26196923	-	CTTTG	HNRNPA2B1	CDS	3327	233	0.0654494	4108	1	0.000243368	1765	10	0.0056338	0.067463	1.08707e-22	ENST00000618183.5	HNRNPA2B1-209	TTT
chr7	30026613	-	ACTTG	FKBP14	5UTR	141	9	0.06	135	0	0	429	5	0.0115207	0.0544493	0.00239263	ENST00000222803.10	FKBP14-201	NA
chr7	34940281	-	GTTTG	DPY19L1	CDS	139	8	0.0544218	171	0	0	231	1	0.00431034	0.056555	0.00550581	ENST00000638088.2	DPY19L1-209	TTT
chr7	35905060	+	TTTTT	SEPTIN7	3UTR	596	32	0.0509554	441	1	0.00226244	483	0	0	0.0577427	1.2155e-06	ENST00000350320.11	SEPTIN7-201	NA
chr7	42924686	-	TATAC	PSMA2	CDS	1110	65	0.0553191	1082	0	0	3158	7	0.00221169	0.0602328	2.26203e-33	ENST00000223321.9	PSMA2-201	TAT
chr7	44060994	+	CATTC	DBNL	3UTR	486	33	0.0635838	321	0	0	167	0	0	0.0723035	0.00173589	ENST00000448521.6	DBNL-210	NA
chr7	44835564	-	GTTGG	H2AZ2	CDS	806	137	0.145281	985	0	0	1882	2	0.00106157	0.16443	4.31811e-62	ENST00000308153.9	H2AZ2-202	TTG
chr7	56051175	-	TGTAG	PSPH	5UTR	48	10	0.172414	43	0	0	62	0	0	0.195073	0.00203955	ENST00000275605.8	PSPH-201	NA
chr7	5606014	+	TTTTT	FSCN1	3UTR	658	82	0.110811	811	0	0	404	0	0	0.125571	8.82563e-12	ENST00000382361.8	FSCN1-201	NA
chr7	5606283	+	TGTAG	FSCN1	3UTR	1019	155	0.132027	1105	1	0.000904159	759	2	0.00262812	0.146841	5.64161e-24	ENST00000382361.8	FSCN1-201	NA
chr7	6024267	-	TTTCA	EIF2AK1	3UTR	1231	100	0.0751315	495	0	0	1339	1	0.000746269	0.0839768	1.94705e-23	ENST00000199389.11	EIF2AK1-201	NA
chr7	66240550	+	AGTCA	TPST1	CDS	129	13	0.0915493	93	0	0	185	2	0.0106952	0.0919115	0.0013026	ENST00000304842.6	TPST1-201	GTC
chr7	67302830	+	GCTCT	STAG3L4	ncRNA	114	13	0.102362	74	0	0	322	0	0	0.11676	3.51495e-08	ENST00000647855.1	STAG3L4-205	NA
chr7	73191518	+	CGTCC	GTF2IP4	ncRNA	97	7	0.0673077	49	0	0	129	0	0	0.0806827	0.00916265	ENST00000453092.3	GTF2IP4-201	NA
chr7	73686665	+	GATGG	BUD23	CDS	604	34	0.0532915	567	0	0	2344	5	0.00212857	0.0584186	4.20922e-23	ENST00000265758.7	BUD23-201	ATG
chr7	75888787	+	TGTAG	RHBDD2	3UTR	49	142	0.743455	155	1	0.00641026	134	1	0.00740741	0.839819	4.36799e-39	ENST00000006777.11	RHBDD2-201	NA
chr7	77908838	+	CATAC	PHTF2	CDS	129	16	0.110345	75	0	0	94	0	0	0.124607	0.00214601	ENST00000416283.6	PHTF2-205	ATA
chr7	780060	+	ACTAT	DNAAF5	CDS	281	23	0.0756579	171	0	0	133	0	0	0.0861235	0.00247585	ENST00000297440.11	DNAAF5-201	TAT
chr7	92606544	-	TGTGT	CDK6	3UTR	135	24	0.150943	56	0	0	84	1	0.0117647	0.157933	0.00140224	ENST00000424848.3	CDK6-202	NA
chr7	94665575	+	CTTGG	PEG10	CDS	841	60	0.0665927	522	1	0.00191205	376	1	0.00265252	0.0712804	2.07871e-06	ENST00000612748.1	PEG10-205	TGG
chr7	95411769	-	GTTTA	PON2	CDS	802	41	0.0486358	432	0	0	1209	2	0.00165153	0.053291	8.08163e-13	ENST00000222572.8	PON2-201	GTT
chr7	969418	-	ATTTG	COX19	CDS	57	5	0.0806452	88	0	0	264	1	0.00377358	0.0859315	0.00040862	ENST00000344111.4	COX19-201	TTT
chr7	98386124	-	TATGC	RPS3AP26	ncRNA	250	13	0.0494297	619	0	0	277	0	0	0.0571744	0.000530648	ENST00000398259.2	RPS3AP26-201	NA
chr8	116847473	-	GTTTG	RAD21	3UTR	453	29	0.060166	465	0	0	188	1	0.00529101	0.0619997	0.00389902	ENST00000297338.7	RAD21-201	NA
chr8	116863212	-	GTTCG	RAD21	CDS	567	108	0.16	492	0	0	339	0	0	0.188164	1.5481e-14	ENST00000297338.7	RAD21-201	GTT
chr8	118110619	-	GTTCT	EXT1	CDS	101	39	0.278571	100	0	0	113	0	0	0.321854	3.11676e-09	ENST00000378204.7	EXT1-201	TTC
chr8	11844459	-	GTTGT	CTSB	3UTR	414	21	0.0482759	288	0	0	206	0	0	0.05457	0.00298825	ENST00000353047.11	CTSB-202	NA
chr8	11844865	-	GCTGC	CTSB	3UTR	458	25	0.0517598	301	0	0	200	0	0	0.0615996	0.00225728	ENST00000353047.11	CTSB-202	NA
chr8	119832798	-	CCTTG	TAF2	5UTR	94	7	0.0693069	83	0	0	275	3	0.0107914	0.0667483	0.00543658	ENST00000378164.7	TAF2-201	NA
chr8	119834574	-	GTTCT	DSCC1	3UTR	38	14	0.269231	38	0	0	49	0	0	0.311063	0.000288543	ENST00000313655.5	DSCC1-201	NA
chr8	123541018	-	GGTGC	FBXO32	5UTR	977	51	0.0496109	458	0	0	1065	2	0.00187441	0.055107	9.31057e-12	ENST00000517956.5	FBXO32-203	NA
chr8	127736351	+	AATAG	MYC	5UTR	1500	120	0.0740741	961	0	0	3390	19	0.00557348	0.0785109	4.7791e-43	ENST00000621592.8	MYC-206	NA
chr8	129846863	-	TGTAT	CYRIB	CDS	222	11	0.0472103	225	0	0	183	0	0	0.0534395	0.00755943	ENST00000694912.1	CYRIB-229	TGT
chr8	143834541	-	ACTTA	NRBP2	3UTR	138	31	0.183432	109	0	0	86	0	0	0.209721	5.45887e-05	ENST00000442628.7	NRBP2-202	NA
chr8	143990205	+	AGTCC	GRINA	5UTR	232	21	0.083004	76	0	0	442	14	0.0307018	0.0606353	0.00374527	ENST00000313269.5	GRINA-201	NA
chr8	144084000	+	ACTGA	GPAA1	CDS	863	59	0.0639913	617	0	0	399	3	0.00746269	0.0666345	1.45542e-05	ENST00000355091.9	GPAA1-201	ACT
chr8	144097068	+	GATGT	CYC1	CDS	2683	270	0.0914324	1533	0	0	1530	2	0.00130548	0.103868	8.58726e-33	ENST00000318911.5	CYC1-201	GAT
chr8	144105673	+	CTTCC	MAF1	5UTR	983	73	0.0691288	431	0	0	240	5	0.0204082	0.0575838	0.00605666	ENST00000322428.10	MAF1-201	NA
chr8	144791786	-	TATTG	RPL8	CDS	7914	750	0.0865651	7536	1	0.000132679	9990	67	0.00666203	0.0902856	1.93009e-156	ENST00000528957.6	RPL8-207	TAT
chr8	144853045	-	CTTCC	COMMD5	5UTR	93	7	0.07	82	0	0	185	1	0.00537634	0.0750465	0.0053602	ENST00000305103.4	COMMD5-201	NA
chr8	15659625	+	GATTG	TUSC3	CDS	371	38	0.0929095	352	0	0	159	0	0	0.104956	0.000149504	ENST00000503731.6	TUSC3-203	ATT
chr8	15662157	+	GATTC	TUSC3	CDS	349	87	0.199541	319	0	0	193	0	0	0.225715	5.3779e-11	ENST00000503731.6	TUSC3-203	ATT
chr8	15673806	+	TATGC	TUSC3	CDS	674	41	0.0573427	343	0	0	329	1	0.0030303	0.0630431	6.7259e-05	ENST00000503731.6	TUSC3-203	TAT
chr8	18071323	-	AATTG	ASAH1	CDS	286	88	0.235294	297	0	0	898	2	0.00222222	0.263401	1.07385e-48	ENST00000637790.2	ASAH1-257	TTG
chr8	19851849	+	TGTAG	INTS10	3UTR	377	53	0.123256	302	0	0	273	2	0.00727273	0.132315	4.84598e-08	ENST00000397977.8	INTS10-201	NA
chr8	22140077	-	CCTTT	REEP4	CDS	211	16	0.0704846	158	0	0	362	6	0.0163043	0.0630506	0.0014805	ENST00000306306.8	REEP4-201	CCT
chr8	22201868	+	GTTAT	BMP1	CDS	261	35	0.118243	176	0	0	64	0	0	0.133924	0.00775381	ENST00000306385.10	BMP1-202	TAT
chr8	23302133	-	CTTCG	LOXL2	CDS	211	15	0.0663717	193	0	0	126	0	0	0.0799335	0.0073558	ENST00000389131.8	LOXL2-201	TTC
chr8	25507812	+	CATTC	CDCA2	3UTR	88	5	0.0537634	60	0	0	928	4	0.00429185	0.0565319	1.7582e-05	ENST00000330560.8	CDCA2-201	NA
chr8	27671511	+	ACTGT	SCARA3	3UTR	1932	130	0.0630456	823	0	0	357	4	0.0110803	0.0606166	0.000113364	ENST00000301904.4	SCARA3-201	NA
chr8	27811021	-	CTTTG	PBK	CDS	274	22	0.0743243	236	0	0	322	0	0	0.0832973	1.8955e-06	ENST00000301905.9	PBK-201	TTG
chr8	27828171	-	TATCC	PBK	CDS	271	21	0.0719178	223	0	0	856	20	0.0228311	0.0579591	0.000167558	ENST00000301905.9	PBK-201	ATC
chr8	30183364	+	TTTCC	DCTN6	3UTR	89	7	0.0729167	97	0	0	176	1	0.00564972	0.078386	0.0055919	ENST00000221114.8	DCTN6-201	NA
chr8	39017223	+	GATTG	ADAM9	CDS	483	37	0.0711538	585	0	0	207	2	0.00956938	0.0703296	0.00157983	ENST00000487273.7	ADAM9-209	TTG
chr8	39054559	+	GTTGT	ADAM9	CDS	564	33	0.0552764	690	0	0	205	0	0	0.0624832	0.00122091	ENST00000487273.7	ADAM9-209	TGT
chr8	39071323	+	TGTTT	ADAM9	CDS	471	177	0.273148	477	0	0	246	1	0.00404858	0.303545	4.5855e-19	ENST00000487273.7	ADAM9-209	TGT
chr8	47789220	-	GATCA	PRKDC	CDS	223	18	0.0746888	376	0	0	107	0	0	0.0858281	0.00827186	ENST00000314191.7	PRKDC-201	GAT
chr8	54051073	-	GGTGA	LYPLA1	CDS	173	16	0.0846561	132	0	0	180	0	0	0.0955393	0.000187411	ENST00000316963.8	LYPLA1-201	GTG
chr8	58575994	+	GATTC	SDCBP	CDS	322	21	0.0612245	531	0	0	900	7	0.00771775	0.0610583	4.01734e-08	ENST00000260130.9	SDCBP-201	ATT
chr8	6758247	+	GTTGG	AGPAT5	3UTR	56	27	0.325301	60	0	0	50	0	0	0.37044	1.74696e-05	ENST00000285518.11	AGPAT5-201	NA
chr8	73793737	-	GTTGT	UBE2W	3UTR	59	8	0.119403	56	0	0	80	0	0	0.134971	0.00490282	ENST00000602593.6	UBE2W-207	NA
chr8	81714007	-	GATGG	ZFAND1	CDS	100	8	0.0740741	120	0	0	272	0	0	0.0843739	3.46471e-05	ENST00000220669.10	ZFAND1-201	TGG
chr8	90036866	+	ACTAT	DECR1	CDS	152	12	0.0731707	165	1	0.0060241	359	1	0.00277778	0.0803844	6.76435e-06	ENST00000220764.7	DECR1-201	ACT
chr8	90044931	+	TGTAG	DECR1	CDS	221	20	0.0829876	201	0	0	547	3	0.00545455	0.0882674	9.27387e-09	ENST00000220764.7	DECR1-201	GTA
chr8	90044958	+	TTTCC	DECR1	CDS	164	24	0.12766	173	0	0	390	6	0.0151515	0.132574	2.79516e-08	ENST00000220764.7	DECR1-201	TTC
chr8	96230741	-	CATCC	UQCRB	3UTR	53	5	0.0862069	45	0	0	109	0	0	0.0984063	0.00840177	ENST00000287022.10	UQCRB-201	NA
chr8	96230745	-	GTTAC	UQCRB	3UTR	10	45	0.818182	43	0	0	104	1	0.00952381	0.926935	5.06282e-26	ENST00000287022.10	UQCRB-201	NA
chr8	97776038	+	GTTCT	LAPTM4B	CDS	1829	160	0.0804424	898	1	0.00111235	1520	9	0.0058862	0.0867302	2.66759e-24	ENST00000521545.7	LAPTM4B-203	TTC
chr8	97816122	+	GTTGG	LAPTM4B	CDS	1238	301	0.195582	927	0	0	794	1	0.00125786	0.221606	9.89026e-40	ENST00000521545.7	LAPTM4B-203	TTG
chr8	99878178	-	GTTCC	COX6C	3UTR	598	121	0.168289	565	0	0	3184	93	0.0283796	0.168747	7.4808e-51	ENST00000520468.7	COX6C-205	NA
chr9	104095331	+	GTTTG	SMC2	5UTR	186	14	0.07	166	0	0	436	4	0.00909091	0.0691139	4.86388e-05	ENST00000374793.8	SMC2-203	NA
chr9	104751109	+	GATAC	NIPSNAP3A	CDS	87	10	0.103093	126	0	0	239	2	0.00829876	0.110129	8.30786e-05	ENST00000374767.5	NIPSNAP3A-201	TAC
chr9	110250835	-	GATGT	TXN	CDS	2244	142	0.0595138	2734	2	0.000730994	10166	39	0.00382166	0.0643696	3.27825e-93	ENST00000374517.6	TXN-202	GAT
chr9	111583565	-	CTTGA	PTGR1	CDS	499	30	0.0567108	388	0	0	663	0	0	0.063763	1.69763e-09	ENST00000407693.7	PTGR1-205	CTT
chr9	113221566	+	GGTGG	SLC31A1	5UTR	55	6	0.0983607	72	0	0	126	1	0.00787402	0.104212	0.00789526	ENST00000374212.5	SLC31A1-201	NA
chr9	113407735	-	GTTCT	POLE3	3UTR	515	30	0.0550459	391	0	0	211	0	0	0.0635987	0.00107526	ENST00000374171.5	POLE3-202	NA
chr9	120843106	+	GCTGC	CUTALP	ncRNA	23	3	0.115385	29	0	0	120	0	0	0.13732	0.00272246	ENST00000640391.2	CUTALP-214	NA
chr9	122845669	-	TTTGC	RC3H2	3UTR	88	32	0.266667	92	0	0	75	0	0	0.303726	2.69564e-06	ENST00000357244.7	RC3H2-202	NA
chr9	123104146	+	CCTGC	RABGAP1	3UTR	81	59	0.421429	110	0	0	71	0	0	0.505428	3.33162e-10	ENST00000373647.9	RABGAP1-202	NA
chr9	123401808	-	ACTTA	DENND1A	3UTR	269	15	0.0528169	133	0	0	171	0	0	0.0603864	0.00535246	ENST00000373620.7	DENND1A-202	NA
chr9	123440400	-	GCTCC	DENND1A	CDS	394	36	0.0837209	178	0	0	230	4	0.017094	0.0763455	0.00105144	ENST00000394215.7	DENND1A-204	CTC
chr9	123450724	-	AATAA	DENND1A	CDS	136	17	0.111111	170	0	0	79	0	0	0.123673	0.0049264	ENST00000394215.7	DENND1A-204	ATA
chr9	124312596	+	TGTAC	NEK6	CDS	159	77	0.326271	204	0	0	208	0	0	0.366939	4.05439e-19	ENST00000320246.10	NEK6-201	TAC
chr9	124350897	+	GATAC	NEK6	CDS	401	22	0.0520095	212	0	0	263	2	0.00754717	0.0516098	0.00398203	ENST00000320246.10	NEK6-201	TAC
chr9	124869268	+	GCTGA	ARPC5L	5UTR	954	57	0.0563798	634	0	0	1560	13	0.00826446	0.056233	4.8869e-13	ENST00000353214.6	ARPC5L-202	NA
chr9	125238731	-	GCTCG	HSPA5	CDS	2449	179	0.0681126	2227	0	0	3480	32	0.00911162	0.0709138	8.82815e-36	ENST00000324460.7	HSPA5-201	TCG
chr9	127506478	-	GGTGT	NIBAN2	3UTR	360	519	0.590444	849	0	0	46	0	0	0.669845	1.21927e-14	ENST00000373312.4	NIBAN2-201	NA
chr9	12775088	+	ACTCC	LURAP1L	5UTR	147	10	0.0636943	77	0	0	295	4	0.0133779	0.0584418	0.00750146	ENST00000319264.4	LURAP1L-201	NA
chr9	127824931	-	CATTC	ENG	CDS	491	49	0.0907407	306	0	0	449	0	0	0.103185	1.55289e-10	ENST00000373203.9	ENG-202	ATT
chr9	128390531	+	TATAG	URM1	3UTR	272	17	0.0588235	302	0	0	133	0	0	0.066779	0.00963362	ENST00000372853.9	URM1-203	NA
chr9	128640848	-	CGTGC	DYNC2I2	CDS	697	210	0.231533	535	0	0	607	3	0.00491803	0.278218	3.27749e-35	ENST00000372715.7	DYNC2I2-201	GTG
chr9	128693898	+	GTTCC	SET	CDS	1423	76	0.0507005	1735	0	0	202	1	0.00492611	0.0536906	0.00569171	ENST00000322030.13	SET-201	GTT
chr9	128724599	+	TATTC	ZDHHC12-DT	ncRNA	87	12	0.121212	51	0	0	233	2	0.00851064	0.128237	1.109e-05	ENST00000443631.2	ZDHHC12-DT-201	NA
chr9	129148811	+	GTTTC	PTPA	3UTR	1158	89	0.0713713	684	0	0	651	11	0.0166163	0.0632166	5.65467e-07	ENST00000393370.7	PTPA-207	NA
chr9	129175720	-	GGTTC	IER5L	3UTR	89	5	0.0531915	35	0	0	186	0	0	0.0604441	0.00701587	ENST00000372491.4	IER5L-201	NA
chr9	130107510	+	TTTAC	GPR107	CDS	264	23	0.0801394	180	0	0	102	0	0	0.0913607	0.00686851	ENST00000347136.11	GPR107-201	TTA
chr9	131523257	+	ATTGA	POMT1	3UTR	131	20	0.13245	87	1	0.0113636	125	1	0.00793651	0.143253	0.000241968	ENST00000402686.8	POMT1-204	NA
chr9	132402793	-	AATCC	TTF1	CDS	100	7	0.0654206	74	0	0	334	3	0.00890208	0.0649641	0.00222202	ENST00000334270.3	TTF1-201	ATC
chr9	133361815	-	GTTTC	SURF4	3UTR	733	103	0.123206	606	1	0.00164745	279	12	0.0412371	0.0974048	0.000110598	ENST00000371989.8	SURF4-202	NA
chr9	133362841	-	TTTAT	SURF4	3UTR	475	39	0.0758755	554	0	0	131	1	0.00757576	0.0779738	0.00689572	ENST00000371989.8	SURF4-202	NA
chr9	134830171	+	GGTCC	COL5A1	CDS	176	13	0.0687831	122	0	0	207	1	0.00480769	0.0719458	0.00147743	ENST00000371820.4	COL5A1-202	TCC
chr9	134843320	+	TGTAG	COL5A1	3UTR	921	109	0.105825	752	0	0	1181	6	0.00505476	0.11467	3.90258e-26	ENST00000371817.8	COL5A1-201	NA
chr9	134843485	+	TCTGT	COL5A1	3UTR	2151	341	0.136838	1182	0	0	2307	14	0.00603188	0.156332	5.27843e-67	ENST00000371817.8	COL5A1-201	NA
chr9	135098482	+	GCTCC	OLFM1	CDS	331	32	0.0881543	259	1	0.00384615	201	4	0.0195122	0.0788732	0.00232372	ENST00000371793.8	OLFM1-204	CTC
chr9	136440652	-	GTTCA	SEC16A	3UTR	358	24	0.0628272	172	0	0	313	0	0	0.0711618	1.67477e-05	ENST00000684901.1	SEC16A-210	NA
chr9	137043009	-	GGTGC	NPDC1	CDS	753	42	0.0528302	359	0	0	264	1	0.00377358	0.0567554	0.000881574	ENST00000371601.5	NPDC1-202	GGT
chr9	137084498	+	TGTAG	UAP1L1	3UTR	62	18	0.225	39	0	0	50	0	0	0.25457	0.000800537	ENST00000409858.8	UAP1L1-202	NA
chr9	137109057	+	GCTGG	MAN1B1	3UTR	271	30	0.0996678	222	0	0	167	0	0	0.113599	5.81478e-05	ENST00000371589.9	MAN1B1-202	NA
chr9	137113283	-	CTTTG	DPP7	CDS	771	54	0.0654545	477	0	0	197	0	0	0.0733567	0.000443976	ENST00000371579.7	DPP7-201	TTT
chr9	15527530	-	ACTTT	FTH1P12	ncRNA	667	40	0.0565771	68	0	0	3302	19	0.00572117	0.0570497	9.38255e-24	ENST00000432137.1	FTH1P12-201	NA
chr9	32405545	+	GATCC	ACO1	CDS	307	23	0.069697	146	0	0	469	10	0.0208768	0.0580512	0.00107892	ENST00000309951.8	ACO1-201	GAT
chr9	34610867	-	GTTCC	RPP25L	CDS	474	42	0.0813953	182	0	0	256	3	0.011583	0.08253	0.000171807	ENST00000378959.9	RPP25L-202	TCC
chr9	34616088	-	GTTGC	DCTN3	CDS	318	502	0.612195	623	0	0	1162	2	0.00171821	0.701044	4.59006e-207	ENST00000259632.12	DCTN3-201	GTT
chr9	34635332	-	GCTTG	SIGMAR1	3UTR	3288	354	0.0971993	1316	0	0	1405	24	0.016795	0.0899876	1.88703e-22	ENST00000277010.9	SIGMAR1-201	NA
chr9	35065303	-	CATTG	VCP	CDS	2179	107	0.0468066	1429	0	0	3340	5	0.00149477	0.0510415	1.8644e-32	ENST00000358901.11	VCP-201	ATT
chr9	35089068	-	CTTGG	PIGO	3UTR	128	28	0.179487	148	0	0	57	0	0	0.199502	0.00135973	ENST00000378617.4	PIGO-203	NA
chr9	35659048	-	GTTCA	ARHGEF39	3UTR	11	44	0.8	49	0	0	38	0	0	0.906127	1.52835e-13	ENST00000490638.5	ARHGEF39-205	NA
chr9	36083428	+	CATTT	RECK	CDS	87	21	0.194444	55	0	0	212	0	0	0.219615	1.51969e-10	ENST00000377966.4	RECK-201	ATT
chr9	69385851	+	GTTCA	ENTREP1	CDS	13	8	0.380952	20	0	0	28	0	0	0.431489	0.00147319	ENST00000303068.14	ENTREP1-202	TCA
chr9	75117511	+	GTTAA	OSTF1	CDS	97	17	0.149123	71	0	0	78	0	0	0.167979	0.000920719	ENST00000346234.7	OSTF1-201	GTT
chr9	7796614	-	GTTCA	DMAC1	3UTR	23	21	0.477273	54	0	0	61	0	0	0.540587	7.23636e-09	ENST00000358227.5	DMAC1-201	NA
chr9	86040857	-	CATCA	GOLM1	CDS	343	51	0.129442	265	0	0	251	0	0	0.146284	7.03842e-09	ENST00000388712.7	GOLM1-203	ATC
chr9	86948775	+	GCTCA	GAS1RR	ncRNA	48	4	0.0769231	49	0	0	171	0	0	0.0868514	0.0021898	ENST00000415801.1	GAS1RR-201	NA
chr9	89316630	+	GTTTT	CKS2	3UTR	671	34	0.048227	753	0	0	1307	1	0.000764526	0.054182	3.12344e-14	ENST00000314355.7	CKS2-201	NA
chr9	92250807	-	AATTG	IARS1	CDS	695	43	0.0582656	404	0	0	376	2	0.00529101	0.0600764	4.18698e-05	ENST00000443024.7	IARS1-203	TTG
chr9	95080722	+	TGTTA	AOPEP	CDS	163	38	0.189055	141	0	0	347	0	0	0.21323	2.01193e-16	ENST00000375315.8	AOPEP-203	GTT
chr9	97546195	+	GCTGC	TMOD1	CDS	120	12	0.0909091	67	0	0	209	3	0.0141509	0.0929151	0.00181677	ENST00000259365.9	TMOD1-201	CTG
chr9	98076969	+	GATCT	NANS	CDS	274	49	0.151703	263	0	0	194	2	0.0102041	0.164788	3.43454e-07	ENST00000210444.6	NANS-201	TCT
chr9	98228965	-	GTTAA	TBC1D2	CDS	127	81	0.389423	174	0	0	50	0	0	0.438664	2.49926e-07	ENST00000465784.7	TBC1D2-205	TTA
chr9	99866723	+	GCTGT	NR4A3	3UTR	39	4	0.0930233	32	0	0	121	0	0	0.106489	0.00478471	ENST00000395097.7	NR4A3-203	NA
chrX	100635227	-	TTTTT	TSPAN6	CDS	216	13	0.0567686	189	0	0	388	0	0	0.0643303	8.45495e-06	ENST00000373020.9	TSPAN6-201	TTT
chrX	103253306	-	CGTGT	TCEAL8	3UTR	154	10	0.0609756	123	0	0	441	7	0.015625	0.0544109	0.00603265	ENST00000372685.8	TCEAL8-202	NA
chrX	103253338	-	TGTAG	TCEAL8	3UTR	144	9	0.0588235	133	0	0	469	5	0.0105485	0.0552792	0.00137762	ENST00000372685.8	TCEAL8-202	NA
chrX	109537001	+	GGTCC	NXT2	5UTR	53	6	0.101695	30	0	0	175	2	0.0112994	0.102405	0.00364398	ENST00000372106.6	NXT2-203	NA
chrX	118741040	+	ATTTG	IL13RA1	CDS	144	26	0.152941	92	0	0	203	0	0	0.170248	2.50625e-08	ENST00000371666.8	IL13RA1-202	TTG
chrX	119243975	+	TGTAG	PGRMC1	3UTR	342	18	0.05	382	1	0.00261097	447	1	0.00223214	0.0541825	2.44191e-05	ENST00000217971.8	PGRMC1-201	NA
chrX	119469887	+	CTTTG	SLC25A5	CDS	1359	86	0.0595156	1681	0	0	3997	5	0.00124938	0.0653921	7.17731e-49	ENST00000317881.9	SLC25A5-201	TTT
chrX	119471174	+	GTTGA	SLC25A5	3UTR	1070	127	0.106099	1125	1	0.000888099	2382	9	0.00376412	0.119587	3.88336e-51	ENST00000317881.9	SLC25A5-201	NA
chrX	119873323	+	TTTTG	NDUFA1	CDS	1208	79	0.0613831	1286	0	0	5456	11	0.00201207	0.0670065	1.02283e-61	ENST00000371437.5	NDUFA1-201	TTT
chrX	120605469	+	TATTA	MCTS1	CDS	294	25	0.0783699	278	0	0	501	3	0.00595238	0.0819033	7.20522e-08	ENST00000371317.10	MCTS1-202	ATT
chrX	129592366	+	GTTCA	OCRL	3UTR	16	60	0.789474	72	0	0	65	0	0	0.894204	1.68731e-20	ENST00000371113.9	OCRL-202	NA
chrX	12975194	+	CTTCC	TMSB4X	5UTR	249	13	0.0496183	92	0	0	257	1	0.00387597	0.0530275	0.00316566	ENST00000380636.1	TMSB4X-203	NA
chrX	134498641	+	TGTAG	HPRT1	CDS	407	29	0.0665138	394	0	0	511	5	0.00968992	0.0650045	5.84649e-06	ENST00000298556.8	HPRT1-201	GTA
chrX	134888713	-	ATTAT	MOSPD1	3UTR	68	6	0.0810811	69	0	0	127	0	0	0.090885	0.00468038	ENST00000370783.8	MOSPD1-203	NA
chrX	135033188	+	GATCT	RTL8C	3UTR	1090	87	0.0739167	650	0	0	918	4	0.00433839	0.0804803	1.85326e-14	ENST00000257013.9	RTL8C-201	NA
chrX	136879023	-	AATGG	RBMX	CDS	222	15	0.0632911	270	0	0	243	1	0.00409836	0.0675465	0.00076543	ENST00000320676.11	RBMX-201	AAT
chrX	13760268	+	TATGG	OFD1	CDS	86	16	0.156863	81	0	0	50	0	0	0.175407	0.0073743	ENST00000340096.11	OFD1-201	ATG
chrX	151403702	+	TATTG	VMA21	CDS	194	17	0.0805687	152	0	0	310	0	0	0.0903575	1.365e-06	ENST00000330374.7	VMA21-201	ATT
chrX	152858774	+	TCTGT	NSDHL	CDS	269	18	0.0627178	182	0	0	178	0	0	0.0744204	0.00157477	ENST00000370274.8	NSDHL-201	CTG
chrX	153469167	-	GATCC	HAUS7	CDS	155	11	0.0662651	126	0	0	212	2	0.00934579	0.0667663	0.00608505	ENST00000370211.10	HAUS7-202	ATC
chrX	153703029	-	GATGT	BCAP31	CDS	158	51	0.244019	486	0	0	722	6	0.00824176	0.273913	2.43233e-35	ENST00000345046.12	BCAP31-201	GAT
chrX	15384850	-	TGTAG	PIR	3UTR	264	30	0.102041	235	0	0	283	1	0.00352113	0.111913	3.95261e-07	ENST00000380420.10	PIR-201	NA
chrX	153862095	-	ACTCT	L1CAM	3UTR	1918	121	0.0593428	439	0	0	454	4	0.00873362	0.0579843	1.24479e-05	ENST00000370060.7	L1CAM-205	NA
chrX	153862202	-	TTTTC	L1CAM	3UTR	970	153	0.136242	596	1	0.00167504	207	0	0	0.153613	3.26389e-08	ENST00000370060.7	L1CAM-205	NA
chrX	154534082	-	TTTGG	G6PD	CDS	1566	164	0.0947977	911	1	0.00109649	347	1	0.00287356	0.103361	1.35872e-08	ENST00000393562.10	G6PD-202	TTT
chrX	154765961	+	GTTCA	DKC1	CDS	273	285	0.510753	429	0	0	1068	2	0.00186916	0.577615	1.71206e-143	ENST00000369550.10	DKC1-201	TCA
chrX	15491237	-	GTTAC	PIR	CDS	485	37	0.0708812	347	0	0	937	5	0.00530786	0.0748028	1.9817e-12	ENST00000380420.10	PIR-201	GTT
chrX	155033409	+	CTTTG	FUNDC2	CDS	382	71	0.156733	419	0	0	974	1	0.00102564	0.174706	3.1511e-35	ENST00000369498.8	FUNDC2-201	TTT
chrX	15854744	-	CCTTC	AP1S2	5UTR	179	12	0.0628272	86	0	0	348	5	0.0141643	0.0566857	0.00429641	ENST00000672987.1	AP1S2-209	NA
chrX	16857629	-	ATTTG	RBBP7	CDS	1241	188	0.131561	1177	0	0	918	4	0.00433839	0.142307	9.21223e-28	ENST00000380087.7	RBBP7-203	TTG
chrX	21839736	+	CATGA	MBTPS2	CDS	149	14	0.0858896	117	0	0	198	1	0.00502513	0.103733	0.000349202	ENST00000379484.10	MBTPS2-202	ATG
chrX	21977213	+	TATTC	SMS	CDS	335	21	0.0589888	379	0	0	320	3	0.00928793	0.056602	0.000985658	ENST00000404933.7	SMS-202	ATT
chrX	23679227	+	TTTGA	PRDX4	CDS	1372	225	0.140889	892	0	0	3109	13	0.004164	0.157294	4.56193e-91	ENST00000379341.9	PRDX4-202	TTG
chrX	40599658	+	GTTTG	ATP6AP2	CDS	186	30	0.138889	344	0	0	347	2	0.00573066	0.150522	1.00039e-10	ENST00000636580.2	ATP6AP2-217	TTG
chrX	47213099	+	GCTTG	UBA1	CDS	1012	187	0.155963	739	0	0	391	6	0.0151134	0.157341	1.68408e-13	ENST00000335972.11	UBA1-201	CTT
chrX	47657620	-	GTTAT	UXT	CDS	633	36	0.0538117	540	0	0	931	1	0.00107296	0.0598052	1.39828e-11	ENST00000335890.3	UXT-202	TTA
chrX	49075653	-	TGTAG	WDR45	CDS	370	42	0.101942	215	0	0	197	0	0	0.115339	7.69704e-06	ENST00000376372.9	WDR45-206	GTA
chrX	49174692	+	TGTAG	PLP2	CDS	2413	129	0.0507474	1029	0	0	3015	8	0.00264638	0.054586	2.40439e-30	ENST00000376327.6	PLP2-202	TAG
chrX	49249707	+	GTTCG	CCDC22	CDS	82	24	0.226415	78	0	0	40	0	0	0.266269	0.00235163	ENST00000376227.4	CCDC22-201	GTT
chrX	53534150	-	CGTGC	HUWE1	CDS	499	32	0.0602637	371	0	0	185	0	0	0.0735425	0.00132918	ENST00000262854.11	HUWE1-202	CGT
chrX	56565916	+	CTTCC	UBQLN2	3UTR	276	22	0.0738255	151	0	0	713	18	0.0246238	0.0584436	0.000422151	ENST00000338222.7	UBQLN2-201	NA
chrX	56732099	+	GGTGC	NBDY	3UTR	352	18	0.0486486	218	0	0	653	1	0.00152905	0.0543731	2.95043e-07	ENST00000374922.9	NBDY-201	NA
chrX	65740648	+	TGTAG	MSN	3UTR	1373	74	0.0511403	1502	0	0	403	1	0.00247525	0.0552154	2.20007e-05	ENST00000360270.7	MSN-201	NA
chrX	65740881	+	TTTAG	MSN	3UTR	1228	534	0.303065	1187	0	0	482	2	0.00413223	0.343622	3.72806e-42	ENST00000360270.7	MSN-201	NA
chrX	70287754	-	TTTCC	PDZD11	CDS	185	15	0.075	219	0	0	519	4	0.00764818	0.078668	1.55174e-06	ENST00000239666.9	PDZD11-201	TTC
chrX	70301974	+	TCTAG	KIF4A	CDS	191	33	0.147321	124	0	0	99	1	0.01	0.159197	0.00041652	ENST00000374403.4	KIF4A-201	TCT
chrX	76178087	+	ACTGG	PBDC1	3UTR	97	5	0.0490196	86	0	0	274	1	0.00363636	0.0523039	0.00770248	ENST00000373358.8	PBDC1-202	NA
chrX	77826433	-	TGTAG	MAGT1	3UTR	333	23	0.0646067	279	0	0	400	2	0.00497512	0.0678504	1.16369e-05	ENST00000618282.5	MAGT1-204	NA
chrX	78129969	-	GTTCT	TAF9B	3UTR	20	97	0.82906	105	0	0	120	2	0.0163934	0.957062	1.67122e-36	ENST00000341864.6	TAF9B-201	NA
chrX	7922093	-	TGTAA	PNPLA4	CDS	91	6	0.0618557	70	0	0	222	0	0	0.070668	0.000991076	ENST00000381042.9	PNPLA4-201	TGT

## Sheet: Supplementary Table 9
Supplementary Table 9. Ψ sites in HeLa mitochondrial RNAs
mitochondrial rRNAs (mt-rRNAs)
chr	name	pos	motif	BACS_conversion rate_rep1	control_conversion rate_rep1	Ψ level_rep1	adjusted_p-value_rep1	BACS_conversion rate_rep2	control_conversion rate_rep2	Ψ level_rep2	adjusted_p-value_rep2
MT_RNR1_ENST00000389680.2_ENSE00001544499	12S	191	AATAA	0.047372	0	0.053293	0	0.057213	0	0.051924	2.39e-57
MT_RNR1_ENST00000389680.2_ENSE00001544499	12S	299	TGTTT	0.08137	0.000884	0.085969	8.57988708239977e-314	0.086374	0	0.094936	0
MT_RNR1_ENST00000389680.2_ENSE00001544499	12S	560	TGTTC	0.351469	0	0.378604	0	0.333539	0	0.377917	0
MT_RNR1_ENST00000389680.2_ENSE00001544499	12S	599	CTTGC	0.061506	0	0.065425	0	0.060602	0	0.06458	0
MT_RNR1_ENST00000389680.2_ENSE00001544499	12S	610	TATAT	0.217565	0	0.251306	0	0.214675	0	0.241391	0
MT_RNR1_ENST00000389680.2_ENSE00001544499	12S	623	CTTCA	0.056149	0	0.055259	1e-175	0.061648	0	0.061524	3.79e-208
MT_RNR1_ENST00000389680.2_ENSE00001544499	12S	721	CATTT	0.066154	0	0.070578	0	0.059546	0	0.065344	4.41694687382074e-321
MT_RNR1_ENST00000389680.2_ENSE00001544499	12S	722	ATTTT	0.119253	0	0.128528	0	0.119248	0	0.135237	0
MT_RNR2_ENST00000387347.2_ENSE00001544497	16S	1397	TCTGA	0.784759	0.000471	0.955712	0	0.75483	0	0.895622	0
mitochondrial tRNAs (mt-tRNAs)
name	amino acid	pos	canonical pos	motif	BACS_conversion rate_rep1	control_conversion rate_rep1	Ψ level_rep1	adjusted_p-value_rep1	BACS_conversion rate_rep2	control_conversion rate_rep2	Ψ level_rep2	adjusted_p-value_rep2
mt_tRNA_Ala	Ala	35	38	CGTTC	0.066586	0.000168	0.080538	0	0.065479	0.000246	0.081349	0
mt_tRNA_Ala	Ala	36	39	GTTCA	0.307788	0.000197	0.343632	0	0.30099	0.000174	0.335067	0
mt_tRNA_Ala	Ala	64	68	AGTCC	0.137394	0.000447	0.087498	0	0.132495	0.000424	0.081413	0
mt_tRNA_Arg	Arg	29	32	GATTT	0.760127	0	0.857513	0	0.725782	0.000364	0.810327	0
mt_tRNA_Arg	Arg	36	39	ACTCA	0.694143	0	0.784004	0	0.670746	0.000178	0.758558	0
mt_tRNA_Asn	Asn	25	25	GGTGC	0.11082	0.001002	0.124693	0	0.103825	0.000866	0.115831	0
mt_tRNA_Asn	Asn	28	28	GCTTA	0.106356	0.000688	0.10177	0	0.107157	0.000654	0.101396	0
mt_tRNA_Asn	Asn	40	40	ACTAA	0.091953	0.000159	0.097808	0	0.094809	0.000142	0.101694	0
mt_tRNA_Asn	Asn	55	55	GTTTA	0.74262	0.000231	0.835068	0	0.72834	0.0003	0.826344	0
mt_tRNA_Asp	Asp	24	27	CATAA	0.707082	8.48e-05	0.807447	0	0.711864	0	0.805205	0
mt_tRNA_Cys	Cys	22	27	TATTG	0.663535	0.00019	0.737016	0	0.644571	0.000334	0.71766	0
mt_tRNA_Cys	Cys	23	28	ATTGA	0.748068	0.000217	0.835354	0	0.73778	0.000329	0.813951	0
mt_tRNA_Cys	Cys	27	32	AATTG	0.598333	0.000432	0.673046	0	0.583016	0.000148	0.647521	0
mt_tRNA_Cys	Cys	34	39	AATTC	0.638246	0.000138	0.707249	0	0.618899	0.000195	0.69105	0
mt_tRNA_Gln	Gln	39	39	GATTC	0.38574	0.000785	0.427651	0	0.367418	0.00065	0.409533	0
mt_tRNA_Gln	Gln	54	55	GTTCG	0.524272	0.000182	0.610496	0	0.510635	0.000148	0.597573	0
mt_tRNA_Glu	Glu	25	28	GATGG	0.549581	0.000184	0.615644	0	0.542677	0.000128	0.600363	0
mt_tRNA_Glu	Glu	37	40	TATCA	0.772736	0.000239	0.876336	0	0.777033	0.000264	0.870862	0
mt_tRNA_Glu	Glu	51	55	GTTGT	0.552152	0.000312	0.611178	0	0.548643	0.00028	0.613015	0
mt_tRNA_Gly	Gly	25	28	CGTTA	0.532923	0.000142	0.631121	0	0.514486	0.00023	0.618331	0
mt_tRNA_Gly	Gly	36	39	AATTA	0.841063	0.000548	0.932733	0	0.828365	0.000531	0.939742	0
mt_tRNA_Gly	Gly	37	40	ATTAA	0.82716	0.000366	0.920602	0	0.811869	0.000187	0.906951	0
mt_tRNA_His	His	25	27	CATCA	0.850593	0.000143	0.967466	0	0.848732	0.000159	0.964688	0
mt_tRNA_His	His	37	39	AATCT	0.842499	0.000651	0.948898	0	0.841681	0.000564	0.940113	0
mt_tRNA_Ile	Ile	23	27	AGTTA	0.329177	8.18e-05	0.365	1.65e-194	0.381206	0.000178	0.422406	0
mt_tRNA_Ile	Ile	24	28	GTTAC	0.078517	4.03e-05	0.0826	8.94e-56	0.084347	5.82e-05	0.0925	4.29e-113
mt_tRNA_Ile	Ile	62	66	CTTAT	0.065936	0.000252	0.065372	0	0.060246	5.41e-05	0.058808	0
mt_tRNA_Leu_CUN	Leu(CUN)	26	27	CATTG	0.814224	0.000142	0.918195	0	0.812322	0.000232	0.910134	0
mt_tRNA_Leu_CUN	Leu(CUN)	27	28	ATTGG	0.776527	0.000193	0.845599	0	0.775198	0.000143	0.851255	0
mt_tRNA_Leu_CUN	Leu(CUN)	30	31	GGTCT	0.609655	0.001011	0.676366	0	0.613942	0.001471	0.683753	0
mt_tRNA_Leu_UUR	Leu(UUR)	21	20	GGTAA	0.05536	0.000194	0.060156	0	0.055892	0.000308	0.061021	0
mt_tRNA_Leu_UUR	Leu(UUR)	29	27	CATAA	0.86397	0.000346	0.98713	0	0.860169	0.000307	0.973393	0
mt_tRNA_Leu_UUR	Leu(UUR)	42	40	ACTTT	0.10082	0.000555	0.107882	0	0.096068	0.001022	0.102142	0
mt_tRNA_Leu_UUR	Leu(UUR)	57	55	GTTCA	0.864666	0.000126	0.972045	0	0.863508	8.43e-05	0.968157	0
mt_tRNA_Lys	Lys	22	27	CATTA	0.826619	0.000356	0.936782	0	0.827306	0.00036	0.934216	0
mt_tRNA_Lys	Lys	23	28	ATTAA	0.624659	8.59e-05	0.692721	0	0.623925	0.000179	0.694618	0
mt_tRNA_Met	Met	24	27	TATCG	0.851937	0.000244	1	0	0.857101	0.00025	0.998176	0
mt_tRNA_Met	Met	46	50	TGTTG	0.08672	0.00016	0.089708	0	0.087042	0.000151	0.090726	0
mt_tRNA_Phe	Phe	29	28	AATAC	0.81202	0.000829	0.919225	0	0.807775	0.000602	0.943003	0
mt_tRNA_Phe	Phe	40	39	AATGT	0.281936	0.000221	0.318055	0	0.28753	0.000133	0.319853	0
mt_tRNA_Pro	Pro	25	27	TCTTA	0.091932	0.00024	0.097163	0	0.086833	0.000161	0.091775	0
mt_tRNA_Pro	Pro	26	28	CTTAG	0.050878	0.0001	0.052157	0	0.053266	0.000134	0.056722	0
mt_tRNA_Pro	Pro	30	32	GCTTT	0.595372	0.003924	0.658352	0	0.58602	0.003817	0.645554	0
mt_tRNA_Pro	Pro	36	38	GGTGC	0.07896	0.000145	0.087983	0	0.077509	9.45e-05	0.085214	0
mt_tRNA_Pro	Pro	51	55	GTTAA	0.66547	0.000204	0.749989	0	0.671204	0.000198	0.756922	0
mt_tRNA_Pro	Pro	61	66	TTTTC	0.092173	0.000691	0.099174	0	0.093172	0.000607	0.099686	0
mt_tRNA_Ser_UCN	Ser(UCN)	25	28	GGTTG	0.118302	0.000149	0.128226	0	0.097077	0.000123	0.104583	0
mt_tRNA_Ser_UCN	Ser(UCN)	51	55	GTTCG	0.728304	0.000242	0.84973	0	0.703962	0.000229	0.825178	0
mt_tRNA_Tyr	Tyr	23	27	CATTG	0.55589	7.72e-05	0.625427	0	0.530676	9.35e-05	0.593746	0
mt_tRNA_Tyr	Tyr	24	28	ATTGG	0.516048	0.000154	0.560332	0	0.484767	0.00014	0.530506	0
mt_tRNA_Tyr	Tyr	35	39	AATCT	0.532278	0.000306	0.593931	0	0.519494	0.000266	0.574507	0
mt_tRNA_Tyr	Tyr	60	67	TTTTT	0.084678	0.000223	0.092561	0	0.083537	0	0.091784	0
mt_tRNA_Val	Val	37	39	ACTTA	0.562989	0.000243	0.641248	0	0.562777	0.000297	0.642007	0
mt_tRNA_Val	Val	38	40	CTTAG	0.061458	0.000231	0.06414	0	0.062568	0.000192	0.067331	0
mitochondrial mRNAs (mt-mRNAs)
chr	pos	strand	motif	gene	feature	BACS_T count	BACS_C count	BACS_conversion rate	control_T_count	control_C_count	control_conversion rate	IVT_T count	IVT_C count	IVT_conversion rate	Ψ level	p-value
chrM	6293	+	CCTCC	MT-CO1	CDS	39257	12968	0.24831	28741	24	0.000834	22194	740	0.032267	0.256968	0
chrM	8159	+	TATAC	MT-CO2	CDS	55309	3731	0.063194	39996	6	0.00015	81321	452	0.005527	0.065651	0
chrM	9905	+	TTTGG	MT-CO3	CDS	32321	5528	0.146054	28105	6	0.000213	25026	20	0.000799	0.162948	0
chrM	11154	+	TATCA	MT-ND4	CDS	35958	6854	0.160095	19962	3	0.00015	49463	289	0.005809	0.17627	0
chrM	11482	+	TATGG	MT-ND4	CDS	24745	2418	0.089018	17267	2	0.000116	27240	41	0.001503	0.098026	0
chrM	12776	+	CGTAG	MT-ND5	CDS	5729	488	0.078495	4941	3	0.000607	4343	5	0.00115	0.089116	1.99e-76
chrM	14868	+	CCTGA	MT-CYB	CDS	24066	1242	0.049075	9253	2	0.000216	30395	119	0.0039	0.055135	1.09e-259

## Sheet: Supplementary Table 10
Supplementary Table 10. A-to-I editing sites in HeLa polyA+ RNA
chr	pos	strand	gene	feature	repetitive elements	control_all count	control_A_count	control_G_count	BACS_all count	BACS_A_count	BACS_G_count	deltaG	A-to-I editing ratio	transcript_id	transcript
chr1	1318636	-	ENSG00000240731	ncRNA	SINE/Alu	14	10	4	9	7	0	-1.6845	0.285714	ENST00000444968.1	ENST00000444968		115
chr1	1663567	-	SLC35E2B	3UTR	SINE/Alu	48	39	9	50	48	0	-3.38082	0.1875	ENST00000617444.5	SLC35E2B-205
chr1	1664101	-	SLC35E2B	3UTR	SINE/Alu	35	31	4	104	104	0	-3.89308	0.114286	ENST00000617444.5	SLC35E2B-205
chr1	1664147	-	SLC35E2B	3UTR	SINE/Alu	13	4	9	4	2	0	-1.62149	0.692308	ENST00000617444.5	SLC35E2B-205
chr1	1729614	-	NA	NA	SINE/Alu	13	9	4	16	16	0	-2.62149	0.307692	NA	NA
chr1	1729665	-	NA	NA	SINE/Alu	11	5	6	9	7	1	-1.51785	0.545455	NA	NA
chr1	6222164	-	ICMT	3UTR	SINE/Alu	24	21	3	177	175	1	-3.88264	0.125	ENST00000343813.10	ICMT-201
chr1	6223305	-	ICMT	3UTR	SINE/Alu	20	16	4	98	98	0	-4.61471	0.2	ENST00000343813.10	ICMT-201
chr1	6647358	-	DNAJC11	ncRNA	SINE/Alu	19	13	6	9	8	0	-1.72935	0.315789	ENST00000685485.1	DNAJC11-214
chr1	6648715	-	NA	NA	SINE/Alu	20	17	3	19	18	0	-1.926	0.15	NA	NA
chr1	6649770	-	NA	NA	SINE/Alu	22	19	3	36	34	0	-2.71049	0.136364	NA	NA
chr1	6649783	-	NA	NA	SINE/Alu	13	8	5	26	25	0	-3.58496	0.384615	NA	NA
chr1	6650514	-	NA	NA	SINE/Alu	18	14	4	25	24	0	-2.79586	0.222222	NA	NA
chr1	6650525	-	NA	NA	SINE/Alu	19	11	8	17	12	3	-1.00946	0.421053	NA	NA
chr1	6650535	-	NA	NA	SINE/Alu	21	16	5	13	11	0	-1.89308	0.238095	NA	NA
chr1	9102335	-	GPR157	3UTR	SINE/Alu	12	9	3	17	14	1	-1.5025	0.25	ENST00000377411.5	GPR157-201
chr1	10457219	-	DFFA	3UTR	SINE/Alu	41	36	4	57	57	0	-2.79727	0.1	ENST00000377038.8	DFFA-202
chr1	10459855	-	DFFA	3UTR	SINE/Alu	64	59	5	117	114	1	-2.45533	0.078125	ENST00000377038.8	DFFA-202
chr1	10460239	-	DFFA	3UTR	SINE/Alu	11	7	4	14	13	0	-2.66985	0.363636	ENST00000377038.8	DFFA-202
chr1	10460290	-	DFFA	3UTR	SINE/Alu	38	35	3	66	66	0	-2.79647	0.0789474	ENST00000377038.8	DFFA-202
chr1	10460321	-	DFFA	3UTR	SINE/Alu	14	10	4	45	43	1	-3.00643	0.285714	ENST00000377038.8	DFFA-202
chr1	10460710	-	DFFA	3UTR	SINE/Alu	19	16	3	45	45	0	-3.24393	0.157895	ENST00000377038.8	DFFA-202
chr1	10460762	-	DFFA	3UTR	SINE/Alu	21	16	5	26	25	1	-1.89308	0.238095	ENST00000377038.8	DFFA-202
chr1	10461113	-	DFFA	3UTR	SINE/Alu	21	18	3	17	17	0	-1.69515	0.142857	ENST00000377038.8	DFFA-202
chr1	10461143	-	DFFA	3UTR	SINE/Alu	41	35	6	41	41	0	-2.80735	0.146341	ENST00000377038.8	DFFA-202
chr1	10461181	-	DFFA	3UTR	SINE/Alu	44	39	5	55	54	0	-2.90689	0.113636	ENST00000377038.8	DFFA-202
chr1	15571979	-	AGMAT	3UTR	SINE/Alu	14	6	8	5	4	0	-1.6845	0.571429	ENST00000375826.4	AGMAT-201
chr1	19216965	-	EMC1	3UTR	SINE/Alu	15	10	5	11	11	0	-2.1375	0.333333	ENST00000477853.6	EMC1-207
chr1	19217303	-	EMC1	3UTR	SINE/Alu	15	12	3	14	14	0	-1.90046	0.2	ENST00000477853.6	EMC1-207
chr1	19259964	+	MRTO4	3UTR	SINE/Alu	70	54	16	37	30	1	-2.16763	0.228571	ENST00000330263.5	MRTO4-201
chr1	19260007	+	MRTO4	3UTR	SINE/Alu	77	72	5	81	75	1	-1.65803	0.0649351	ENST00000330263.5	MRTO4-201
chr1	20755311	-	NA	NA	SINE/Alu	39	34	5	50	48	0	-2.94342	0.128205	NA	NA
chr1	20755323	-	NA	NA	SINE/Alu	35	32	3	48	48	0	-2.45568	0.0857143	NA	NA
chr1	20755324	-	NA	NA	SINE/Alu	35	32	3	49	49	0	-2.48543	0.0857143	NA	NA
chr1	20755347	-	NA	NA	SINE/Alu	49	46	3	77	77	0	-2.65208	0.0612245	NA	NA
chr1	20756783	-	NA	NA	SINE/Alu	11	8	3	15	14	1	-1.44746	0.272727	NA	NA
chr1	20756912	-	NA	NA	SINE/Alu	22	19	3	40	34	0	-2.8625	0.136364	NA	NA
chr1	20775406	-	NA	NA	DNA/TcMar-Tigger	45	41	4	41	40	0	-2.18763	0.0888889	NA	NA
chr1	20775410	-	NA	NA	DNA/TcMar-Tigger	49	33	16	36	28	5	-1.05772	0.326531	NA	NA
chr1	26876340	-	GPN2	3UTR	SINE/Alu	26	21	5	10	10	0	-1.20645	0.192308	ENST00000374135.9	GPN2-202
chr1	26876344	-	GPN2	3UTR	SINE/Alu	24	21	3	12	12	0	-1	0.125	ENST00000374135.9	GPN2-202
chr1	26876354	-	GPN2	3UTR	SINE/Alu	28	25	3	15	15	0	-1.09954	0.107143	ENST00000374135.9	GPN2-202
chr1	26878025	-	GPN2	3UTR	SINE/Alu	12	9	3	11	11	0	-1.87447	0.25	ENST00000374135.9	GPN2-202
chr1	26878030	-	GPN2	3UTR	SINE/Alu	14	11	3	13	13	0	-1.89308	0.214286	ENST00000374135.9	GPN2-202
chr1	28498819	+	PHACTR4	3UTR	SINE/Alu	47	41	6	54	52	1	-2.00765	0.12766	ENST00000373839.8	PHACTR4-202
chr1	28498921	+	PHACTR4	3UTR	SINE/Alu	25	21	4	17	17	0	-1.76553	0.16	ENST00000373839.8	PHACTR4-202
chr1	28499200	+	PHACTR4	3UTR	SINE/Alu	33	29	4	27	26	0	-2.03242	0.121212	ENST00000373839.8	PHACTR4-202
chr1	28499205	+	PHACTR4	3UTR	SINE/Alu	35	30	5	28	27	0	-2.26303	0.142857	ENST00000373839.8	PHACTR4-202
chr1	28499248	+	PHACTR4	3UTR	SINE/Alu	13	9	4	23	22	0	-3.14505	0.307692	ENST00000373839.8	PHACTR4-202
chr1	28499678	+	PHACTR4	3UTR	SINE/Alu	35	32	3	69	57	0	-2.97924	0.0857143	ENST00000373839.8	PHACTR4-202
chr1	28510383	+	SNHG3	ncRNA	SINE/Alu	49	46	3	76	75	0	-2.63322	0.0612245	ENST00000413987.1	SNHG3-201
chr1	32678804	+	NA	NA	SINE/Alu	10	6	4	4	4	0	-1	0.4	NA	NA
chr1	32683022	+	RBBP4	3UTR	SINE/Alu	20	16	4	23	19	0	-2.52356	0.2	ENST00000373493.10	RBBP4-202
chr1	32683090	+	RBBP4	3UTR	SINE/Alu	15	11	4	33	33	0	-3.45943	0.266667	ENST00000373493.10	RBBP4-202
chr1	32683665	+	RBBP4	3UTR	SINE/Alu	23	19	4	20	18	0	-2.12029	0.173913	ENST00000373493.10	RBBP4-202
chr1	35600107	-	PSMB2	3UTR	SINE/Alu	25	10	14	13	11	0	-2.96347	0.583333	ENST00000373237.4	PSMB2-201
chr1	35602285	-	PSMB2	3UTR	SINE/Alu	74	38	36	83	69	3	-3.37504	0.486486	ENST00000373237.4	PSMB2-201
chr1	35602324	-	PSMB2	3UTR	SINE/Alu	91	82	9	61	60	1	-1.74487	0.0989011	ENST00000373237.4	PSMB2-201
chr1	35602583	-	PSMB2	3UTR	SINE/Alu	75	57	18	96	79	4	-2.28214	0.24	ENST00000373237.4	PSMB2-201
chr1	35602609	-	PSMB2	3UTR	SINE/Alu	45	39	6	66	61	3	-1.3599	0.133333	ENST00000373237.4	PSMB2-201
chr1	35602630	-	PSMB2	3UTR	SINE/Alu	49	38	11	88	81	0	-4.42968	0.22449	ENST00000373237.4	PSMB2-201
chr1	35602675	-	PSMB2	3UTR	SINE/Alu	64	57	7	63	62	0	-2.97728	0.109375	ENST00000373237.4	PSMB2-201
chr1	35602677	-	PSMB2	3UTR	SINE/Alu	66	61	5	65	64	1	-1.56294	0.0757576	ENST00000373237.4	PSMB2-201
chr1	35602694	-	PSMB2	3UTR	SINE/Alu	73	68	5	114	114	0	-3.22803	0.0684932	ENST00000373237.4	PSMB2-201
chr1	35602724	-	PSMB2	3UTR	SINE/Alu	92	82	10	134	120	3	-2.00196	0.108696	ENST00000373237.4	PSMB2-201
chr1	35602768	-	PSMB2	3UTR	SINE/Alu	118	106	12	54	51	0	-2.57268	0.101695	ENST00000373237.4	PSMB2-201
chr1	35602769	-	PSMB2	3UTR	SINE/Alu	117	99	18	55	54	0	-3.15892	0.153846	ENST00000373237.4	PSMB2-201
chr1	37861102	-	INPP5B	3UTR	SINE/Alu	35	31	4	31	31	0	-2.14684	0.114286	ENST00000373024.8	INPP5B-203
chr1	37861815	-	INPP5B	3UTR	SINE/Alu	28	25	3	44	44	0	-2.65208	0.107143	ENST00000373024.8	INPP5B-203
chr1	37861844	-	INPP5B	3UTR	SINE/Alu	23	20	3	36	34	2	-1.0614	0.130435	ENST00000373024.8	INPP5B-203
chr1	39855134	-	NA	NA	SINE/Alu	19	10	9	29	26	0	-3.93198	0.473684	NA	NA
chr1	42669435	+	NA	NA	SINE/Alu	11	4	7	4	4	0	-1.54057	0.636364	NA	NA
chr1	45609932	+	NASP	ncRNA	SINE/Alu	27	24	3	38	34	0	-2.49304	0.111111	ENST00000530073.5	NASP-218
chr1	45609940	+	NASP	ncRNA	SINE/Alu	23	15	8	25	22	0	-3.29022	0.347826	ENST00000530073.5	NASP-218
chr1	45609989	+	NASP	ncRNA	SINE/Alu	11	6	5	9	8	1	-1.29546	0.454545	ENST00000530073.5	NASP-218
chr1	45609992	+	NASP	ncRNA	SINE/Alu	12	5	7	8	7	0	-2.41504	0.583333	ENST00000530073.5	NASP-218
chr1	45610790	+	NASP	ncRNA	SINE/Alu	17	13	4	24	24	0	-2.81943	0.235294	ENST00000481782.1	NASP-210
chr1	45610795	+	NASP	ncRNA	SINE/Alu	17	12	5	27	26	0	-3.25239	0.294118	ENST00000481782.1	NASP-210
chr1	45610970	+	NASP	ncRNA	SINE/Alu	15	7	8	14	11	1	-2.07039	0.533333	ENST00000481782.1	NASP-210
chr1	45699006	-	IPP	3UTR	SINE/Alu	13	10	3	13	13	0	-2	0.230769	ENST00000396478.4	IPP-202
chr1	52823875	+	ZYG11B	3UTR	SINE/Alu	15	12	3	9	7	0	-1.26303	0.2	ENST00000294353.7	ZYG11B-201
chr1	52824087	+	ZYG11B	3UTR	SINE/Alu	13	10	3	15	13	1	-1.20645	0.230769	ENST00000294353.7	ZYG11B-201
chr1	52893501	+	ZYG11A	3UTR	SINE/Alu	20	16	4	9	9	0	-1.16993	0.2	ENST00000371528.2	ZYG11A-201
chr1	52893510	+	ZYG11A	3UTR	SINE/Alu	19	12	7	9	8	0	-1.922	0.368421	ENST00000371528.2	ZYG11A-201
chr1	52894072	+	ZYG11A	3UTR	SINE/Alu	15	12	3	18	17	0	-2.26303	0.2	ENST00000371528.2	ZYG11A-201
chr1	62449765	+	NA	NA	SINE/Alu	12	9	3	18	17	0	-2.58496	0.25	NA	NA
chr1	67409006	-	SERBP1	3UTR	SINE/Alu	46	39	7	103	96	1	-3.16294	0.152174	ENST00000361219.11	SERBP1-201
chr1	67409048	-	SERBP1	3UTR	SINE/Alu	37	28	9	31	31	0	-3.06667	0.243243	ENST00000361219.11	SERBP1-201
chr1	77956398	-	NA	NA	LINE/L1	12	4	8	21	15	6	-1.16993	0.666667	NA	NA
chr1	84506204	-	GNG5	5UTR	NA	219	206	13	219	215	4	-1.48543	0.0593607	ENST00000370645.9	GNG5-202
chr1	92839897	+	NA	NA	SINE/Alu	32	27	5	46	42	0	-3.10852	0.15625	NA	NA
chr1	101075597	+	DPH5-DT	ncRNA	LTR/ERVL-MaLR	14	9	5	11	10	0	-2.23704	0.357143	ENST00000666646.1	DPH5-DT-218
chr1	101075614	+	DPH5-DT	ncRNA	LTR/ERVL-MaLR	15	12	3	13	13	0	-1.79355	0.2	ENST00000666646.1	DPH5-DT-218
chr1	101075616	+	DPH5-DT	ncRNA	LTR/ERVL-MaLR	14	10	4	15	13	0	-2.42146	0.285714	ENST00000666646.1	DPH5-DT-218
chr1	109063715	-	TAF13	3UTR	SINE/Alu	39	36	3	25	25	0	-1.35845	0.0769231	ENST00000461096.7	TAF13-202
chr1	109404243	-	NA	NA	SINE/Alu	17	14	3	29	29	0	-2.77052	0.176471	NA	NA
chr1	110365994	+	NA	NA	SINE/Alu	13	10	3	15	14	0	-2.20645	0.230769	NA	NA
chr1	110366003	+	NA	NA	SINE/Alu	12	9	3	19	19	0	-2.66297	0.25	NA	NA
chr1	120465316	+	NBPF8	CDS	Low_complexity	55	42	13	16	15	1	-1.026	0.236364	ENST00000698216.1	NBPF8-202
chr1	145745519	-	RNF115	3UTR	SINE/Alu	37	31	6	56	50	0	-3.40526	0.162162	ENST00000582693.5	RNF115-202
chr1	145745521	-	RNF115	3UTR	SINE/Alu	32	22	10	50	48	0	-4.10329	0.3125	ENST00000582693.5	RNF115-202
chr1	145921979	-	RBM8A	3UTR	SINE/Alu	15	11	4	33	32	0	-3.45943	0.266667	ENST00000583313.7	RBM8A-204
chr1	150996206	-	NA	NA	SINE/Alu	12	8	4	12	12	0	-2.32193	0.333333	NA	NA
chr1	155054743	+	NA	NA	SINE/Alu	12	7	5	19	17	0	-3.24793	0.416667	NA	NA
chr1	155314028	+	NA	NA	SINE/Alu	10	7	3	10	10	0	-2	0.3	NA	NA
chr1	155726169	+	DAP3	ncRNA	SINE/Alu	14	11	3	13	11	0	-1.89308	0.214286	ENST00000462002.5	DAP3-205
chr1	155726726	+	NA	NA	SINE/Alu	13	7	6	11	9	1	-1.56635	0.461538	NA	NA
chr1	155727395	+	NA	NA	SINE/Alu	15	9	6	24	21	3	-1.48543	0.4	NA	NA
chr1	155727409	+	NA	NA	SINE/Alu	16	10	6	23	21	0	-3.33092	0.375	NA	NA
chr1	155733885	+	NA	NA	SINE/Alu	21	14	7	10	9	0	-1.92961	0.333333	NA	NA
chr1	155733892	+	NA	NA	SINE/Alu	18	13	5	10	10	0	-1.73697	0.277778	NA	NA
chr1	168251169	+	SFT2D2	3UTR	SINE/Alu	12	7	5	13	13	0	-2.70044	0.416667	ENST00000271375.7	SFT2D2-201
chr1	173796713	-	NA	NA	SINE/Alu	11	8	3	14	12	0	-2.34792	0.272727	NA	NA
chr1	179073562	+	FAM20B	3UTR	SINE/Alu	42	36	6	55	54	1	-2.1964	0.142857	ENST00000263733.5	FAM20B-201
chr1	179074965	+	FAM20B	3UTR	SINE/Alu	36	32	4	49	47	2	-1.18175	0.111111	ENST00000263733.5	FAM20B-201
chr1	179074975	+	FAM20B	3UTR	SINE/Alu	39	36	3	65	63	0	-2.73697	0.0769231	ENST00000263733.5	FAM20B-201
chr1	201517913	+	NA	NA	LTR/ERV1	11	8	3	12	10	0	-2.12553	0.272727	NA	NA
chr1	204556465	+	MDM4	3UTR	SINE/Alu	13	10	3	18	14	1	-1.46949	0.230769	ENST00000367182.8	MDM4-203
chr1	204556472	+	MDM4	3UTR	SINE/Alu	17	14	3	21	20	1	-1.30485	0.176471	ENST00000367182.8	MDM4-203
chr1	207768991	+	CD46	ncRNA	SINE/Alu	57	46	11	39	36	1	-2.03747	0.192982	ENST00000469535.5	CD46-212
chr1	207769980	+	CD46	CDS	SINE/Alu	27	20	7	20	20	0	-2.56704	0.259259	ENST00000695784.1	CD46-227
chr1	211941560	-	INTS7	3UTR	SINE/Alu	26	23	3	73	71	0	-3.48938	0.115385	ENST00000366994.8	INTS7-203
chr1	214350762	-	PTPN14	3UTR	SINE/Alu	14	11	3	11	11	0	-1.65208	0.214286	ENST00000366956.10	PTPN14-201
chr1	214350786	-	PTPN14	3UTR	SINE/Alu	30	27	3	18	18	0	-1.26303	0.1	ENST00000366956.10	PTPN14-201
chr1	214351223	-	PTPN14	3UTR	SINE/Alu	15	12	3	32	28	2	-1.50815	0.2	ENST00000366956.10	PTPN14-201
chr1	214356382	-	PTPN14	3UTR	NA	31	23	8	42	37	1	-2.60805	0.258065	ENST00000366956.10	PTPN14-201
chr1	214356397	-	PTPN14	3UTR	NA	39	30	9	31	30	0	-2.99072	0.230769	ENST00000366956.10	PTPN14-201
chr1	214356399	-	PTPN14	3UTR	NA	40	35	5	32	31	1	-1.26303	0.125	ENST00000366956.10	PTPN14-201
chr1	220057921	-	BPNT1	3UTR	SINE/Alu	54	46	8	119	114	1	-3.30986	0.148148	ENST00000322067.12	BPNT1-201
chr1	220057933	-	BPNT1	3UTR	SINE/Alu	52	45	5	81	80	0	-3.22437	0.1	ENST00000322067.12	BPNT1-201
chr1	220057934	-	BPNT1	3UTR	SINE/Alu	52	48	4	80	79	1	-1.94342	0.0769231	ENST00000322067.12	BPNT1-201
chr1	220057988	-	BPNT1	3UTR	SINE/Alu	10	6	4	8	6	0	-2	0.4	ENST00000322067.12	BPNT1-201
chr1	220058142	-	BPNT1	3UTR	SINE/Alu	56	50	5	56	56	0	-2.58496	0.0909091	ENST00000322067.12	BPNT1-201
chr1	220058145	-	BPNT1	3UTR	SINE/Alu	59	43	16	55	49	1	-2.98618	0.271186	ENST00000322067.12	BPNT1-201
chr1	220058617	-	BPNT1	3UTR	SINE/Alu	54	22	32	38	27	1	-3.53743	0.592593	ENST00000322067.12	BPNT1-201
chr1	220058621	-	BPNT1	3UTR	SINE/Alu	64	57	7	59	58	0	-2.88264	0.109375	ENST00000322067.12	BPNT1-201
chr1	220058802	-	BPNT1	3UTR	SINE/Alu	30	25	5	26	23	1	-1.37851	0.166667	ENST00000322067.12	BPNT1-201
chr1	225786879	+	SRP9	CDS	SINE/Alu	310	280	30	292	277	0	-4.8679	0.0967742	ENST00000366839.8	SRP9-203
chr1	225786912	+	SRP9	CDS	SINE/Alu	257	203	54	277	258	4	-3.56755	0.210117	ENST00000366839.8	SRP9-203
chr1	225786943	+	SRP9	CDS	SINE/Alu	247	231	16	515	492	14	-1.24063	0.0647773	ENST00000366839.8	SRP9-203
chr1	225786972	+	SRP9	3UTR	SINE/Alu	241	226	15	487	470	6	-2.20753	0.0622407	ENST00000366839.8	SRP9-203
chr1	225788288	+	NA	NA	SINE/Alu	27	23	4	56	53	3	-1.3744	0.148148	NA	NA
chr1	225788308	+	NA	NA	SINE/Alu	63	59	4	121	119	0	-3.26351	0.0634921	NA	NA
chr1	225788349	+	NA	NA	SINE/Alu	29	9	20	82	56	3	-3.89189	0.689655	NA	NA
chr1	225788358	+	NA	NA	SINE/Alu	30	22	8	136	121	0	-5.3505	0.266667	NA	NA
chr10	20284286	+	PLXDC2	3UTR	SINE/Alu	19	14	5	38	32	4	-1.26303	0.263158	ENST00000377252.5	PLXDC2-203
chr10	28525686	-	NA	NA	SINE/Alu	12	3	9	4	2	0	-1.73697	0.75	NA	NA
chr10	42518072	-	ZNF37BP	ncRNA	SINE/Alu	11	8	3	7	7	0	-1.34792	0.272727	ENST00000452075.7	ZNF37BP-202
chr10	45854441	-	ENSG00000290921	ncRNA	SINE/Alu	12	9	3	10	10	0	-1.73697	0.25	ENST00000440803.7	ENST00000440803
chr10	68759975	+	NA	NA	SINE/Alu	20	17	3	32	32	0	-2.67807	0.15	NA	NA
chr10	68759976	+	NA	NA	SINE/Alu	18	15	3	30	30	0	-2.73697	0.166667	NA	NA
chr10	72220248	+	ANAPC16	5UTR	SINE/Alu	51	44	7	78	78	0	-3.61298	0.137255	ENST00000621663.4	ANAPC16-205
chr10	72220261	+	ANAPC16	5UTR	SINE/Alu	67	63	4	109	103	1	-2.02402	0.0597015	ENST00000621663.4	ANAPC16-205
chr10	72234941	+	ANAPC16	3UTR	SINE/Alu	24	20	4	18	18	0	-1.90689	0.166667	ENST00000299381.5	ANAPC16-201
chr10	73249197	-	MRPS16	3UTR	SINE/Alu	121	97	24	98	87	0	-4.3397	0.198347	ENST00000372945.8	MRPS16-202
chr10	73250084	-	MRPS16	3UTR	SINE/Alu	34	30	4	74	73	1	-2.44392	0.117647	ENST00000372945.8	MRPS16-202
chr10	73776436	+	NA	NA	SINE/Alu	13	5	8	18	15	0	-3.63941	0.615385	NA	NA
chr10	73776895	+	NA	NA	SINE/Alu	15	10	5	17	14	1	-1.76553	0.333333	NA	NA
chr10	73777939	+	NA	NA	SINE/Alu	12	9	3	19	15	1	-1.66297	0.25	NA	NA
chr10	80432562	+	PRXL2A	3UTR	SINE/Alu	17	14	3	32	31	1	-1.91254	0.176471	ENST00000606162.6	PRXL2A-205
chr10	87244693	-	NUTM2A-AS1	ncRNA	LTR/ERVL-MaLR	12	9	3	7	7	0	-1.22239	0.25	ENST00000663113.1	NUTM2A-AS1-223
chr10	94612727	+	HELLS	3UTR	SINE/Alu	32	29	3	53	51	0	-2.72792	0.09375	ENST00000371327.3	HELLS-202
chr10	100232557	-	CWF19L1	3UTR	SINE/Alu	10	7	3	8	8	0	-1.67807	0.3	ENST00000354105.10	CWF19L1-201
chr10	112449496	+	VTI1A	ncRNA	SINE/Alu	15	8	7	7	6	0	-1.90046	0.466667	ENST00000483122.1	VTI1A-205
chr10	119572681	-	TIAL1	3UTR	SINE/Alu	11	8	3	27	27	0	-3.29546	0.272727	ENST00000369093.6	TIAL1-203
chr11	768423	-	GATD1	3UTR	SINE/Alu	31	27	4	53	52	0	-3.09565	0.129032	ENST00000319863.13	GATD1-201
chr11	769389	-	GATD1	3UTR	SINE/Alu	27	24	3	53	52	1	-1.97303	0.111111	ENST00000319863.13	GATD1-201
chr11	769403	-	GATD1	3UTR	SINE/Alu	22	16	6	31	31	0	-3.30212	0.272727	ENST00000319863.13	GATD1-201
chr11	2988078	-	NAP1L4	5UTR	NA	12	8	4	7	7	0	-1.54432	0.333333	ENST00000528968.5	NAP1L4-216
chr11	8686293	+	RPL27A	3UTR	SINE/Alu	46	29	16	57	53	0	-4.39679	0.355556	ENST00000314138.11	RPL27A-201
chr11	8686414	+	RPL27A	3UTR	SINE/Alu	50	47	3	43	42	0	-1.78241	0.06	ENST00000314138.11	RPL27A-201
chr11	8687235	+	RPL27A	3UTR	SINE/Alu	33	18	15	40	32	1	-3.27753	0.454545	ENST00000314138.11	RPL27A-201
chr11	8687278	+	RPL27A	3UTR	SINE/Alu	10	4	6	7	5	1	-1.29278	0.6	ENST00000314138.11	RPL27A-201
chr11	8687342	+	RPL27A	3UTR	SINE/Alu	30	27	3	50	48	0	-2.73697	0.1	ENST00000314138.11	RPL27A-201
chr11	9289135	-	NA	NA	SINE/Alu	11	8	3	19	19	0	-2.7885	0.272727	NA	NA
chr11	9291056	-	NA	NA	SINE/Alu	13	6	7	20	17	0	-3.62149	0.538462	NA	NA
chr11	9294329	-	NA	NA	SINE/Alu	10	7	3	6	6	0	-1.26303	0.3	NA	NA
chr11	12960330	-	NA	NA	SINE/Alu	30	24	6	17	17	0	-1.98793	0.2	NA	NA
chr11	16756451	+	C11orf58	3UTR	SINE/Alu	15	11	4	8	7	0	-1.41504	0.266667	ENST00000228136.9	C11orf58-201
chr11	16756476	+	C11orf58	3UTR	SINE/Alu	20	8	12	13	10	0	-3.07895	0.6	ENST00000228136.9	C11orf58-201
chr11	16756647	+	C11orf58	3UTR	SINE/Alu	42	33	9	30	30	0	-2.8365	0.214286	ENST00000228136.9	C11orf58-201
chr11	16756651	+	C11orf58	3UTR	SINE/Alu	40	35	5	29	28	0	-2.12102	0.125	ENST00000228136.9	C11orf58-201
chr11	31431051	+	DNAJC24	3UTR	SINE/Alu	24	17	7	39	33	0	-3.70044	0.291667	ENST00000465995.6	DNAJC24-202
chr11	31431610	+	DNAJC24	3UTR	SINE/Alu	11	5	6	16	13	0	-3.34792	0.545455	ENST00000465995.6	DNAJC24-202
chr11	31431611	+	DNAJC24	3UTR	SINE/Alu	11	7	4	19	18	0	-3.11042	0.363636	ENST00000465995.6	DNAJC24-202
chr11	31431672	+	DNAJC24	3UTR	SINE/Alu	19	13	6	19	17	0	-2.80735	0.315789	ENST00000465995.6	DNAJC24-202
chr11	33074672	+	NA	NA	SINE/Alu	15	12	3	25	25	0	-2.73697	0.2	NA	NA
chr11	33074728	+	NA	NA	SINE/Alu	16	12	4	27	25	0	-3.07682	0.25	NA	NA
chr11	46925665	+	NA	NA	SINE/Alu	13	5	8	7	6	0	-2.27684	0.615385	NA	NA
chr11	61798488	-	ENSG00000289268	ncRNA	SINE/Alu	34	29	5	62	58	4	-1.12977	0.147059	ENST00000689245.1	ENST00000689245
chr11	61798998	-	ENSG00000289268	ncRNA	SINE/Alu	12	9	3	24	24	0	-3	0.25	ENST00000689245.1	ENST00000689245
chr11	61799062	-	ENSG00000289268	ncRNA	SINE/Alu	18	13	5	22	22	0	-2.87447	0.277778	ENST00000689245.1	ENST00000689245
chr11	61799255	-	NA	NA	SINE/Alu	12	7	5	8	8	0	-2	0.416667	NA	NA
chr11	61814521	-	FADS1	ncRNA	LTR/ERV1	21	18	3	28	26	0	-2.41504	0.142857	ENST00000541683.1	FADS1-215
chr11	61814533	-	FADS1	ncRNA	LTR/ERV1	21	12	9	14	14	0	-2.73697	0.428571	ENST00000541683.1	FADS1-215
chr11	61849884	+	NA	NA	SINE/Alu	13	9	4	17	15	1	-1.70895	0.307692	NA	NA
chr11	62738827	+	NA	NA	SINE/Alu	42	39	3	51	51	0	-2.28011	0.0714286	NA	NA
chr11	62739518	+	NA	NA	SINE/Alu	28	24	4	32	32	0	-2.51457	0.142857	NA	NA
chr11	65441347	+	NEAT1	ncRNA	SINE/Alu	16	9	7	8	7	0	-2	0.4375	ENST00000501122.2	NEAT1-202
chr11	65777052	-	AP5B1	3UTR	SINE/Alu	15	11	4	19	19	0	-2.66297	0.266667	ENST00000532090.3	AP5B1-201
chr11	65777096	-	AP5B1	3UTR	SINE/Alu	12	9	3	14	11	1	-1.22239	0.25	ENST00000532090.3	AP5B1-201
chr11	66684468	-	SPTBN2	3UTR	SINE/Alu	16	11	5	16	16	0	-2.58496	0.3125	ENST00000533211.6	SPTBN2-208
chr11	66842002	-	NA	NA	SINE/Alu	12	9	3	18	17	0	-2.58496	0.25	NA	NA
chr11	66842019	-	NA	NA	SINE/Alu	11	8	3	13	12	0	-2.24101	0.272727	NA	NA
chr11	68755869	-	CPT1A	3UTR	SINE/Alu	30	27	3	58	56	0	-2.95109	0.1	ENST00000265641.10	CPT1A-201
chr11	68755888	-	CPT1A	3UTR	SINE/Alu	26	21	5	28	25	1	-1.69188	0.192308	ENST00000265641.10	CPT1A-201
chr11	68755966	-	CPT1A	3UTR	SINE/Alu	27	22	5	72	69	0	-4	0.185185	ENST00000265641.10	CPT1A-201
chr11	68756000	-	CPT1A	3UTR	SINE/Alu	16	6	10	60	49	3	-3.36632	0.625	ENST00000265641.10	CPT1A-201
chr11	68756004	-	CPT1A	3UTR	SINE/Alu	13	10	3	51	49	1	-2.97199	0.230769	ENST00000265641.10	CPT1A-201
chr11	68756066	-	CPT1A	3UTR	SINE/Alu	38	34	4	61	58	0	-3.00474	0.105263	ENST00000265641.10	CPT1A-201
chr11	68756074	-	CPT1A	3UTR	SINE/Alu	37	34	3	41	40	0	-2.1481	0.0810811	ENST00000265641.10	CPT1A-201
chr11	68756099	-	CPT1A	3UTR	SINE/Alu	22	18	4	11	11	0	-1.32193	0.181818	ENST00000265641.10	CPT1A-201
chr11	74966945	+	NA	NA	SINE/Alu	10	7	3	18	17	1	-1.848	0.3	NA	NA
chr11	88322520	-	CTSC	3UTR	LINE/L1	16	11	5	12	12	0	-2.16993	0.3125	ENST00000524463.6	CTSC-203
chr11	88322522	-	CTSC	3UTR	LINE/L1	18	14	4	12	12	0	-1.73697	0.222222	ENST00000524463.6	CTSC-203
chr11	88322523	-	CTSC	3UTR	LINE/L1	18	15	3	13	13	0	-1.53051	0.166667	ENST00000524463.6	CTSC-203
chr11	88322532	-	CTSC	3UTR	LINE/L1	17	12	5	16	15	0	-2.4975	0.294118	ENST00000524463.6	CTSC-203
chr11	93735478	-	TAF1D	ncRNA	SINE/Alu	91	83	8	147	143	0	-3.8618	0.0879121	ENST00000530769.5	TAF1D-215
chr11	93735605	-	TAF1D	3UTR	SINE/Alu	56	51	5	131	125	1	-2.81103	0.0892857	ENST00000448108.7	TAF1D-203
chr11	93735630	-	TAF1D	3UTR	SINE/Alu	66	25	41	69	43	4	-3.13452	0.621212	ENST00000448108.7	TAF1D-203
chr11	93761812	+	C11orf54	3UTR	SINE/Alu	61	56	5	60	58	0	-2.56112	0.0819672	ENST00000354421.8	C11orf54-202
chr11	108365750	+	ATM	3UTR	SINE/Alu	13	10	3	12	12	0	-1.88452	0.230769	ENST00000675843.1	ATM-229
chr12	2862633	-	NA	NA	SINE/Alu	10	7	3	13	12	1	-1.37851	0.3	NA	NA
chr12	4569941	+	NA	NA	SINE/Alu	10	7	3	10	10	0	-2	0.3	NA	NA
chr12	6885550	+	DSTNP2	ncRNA	SINE/Alu	11	7	4	5	5	0	-1.18442	0.363636	ENST00000602547.1	DSTNP2-202
chr12	6885552	+	DSTNP2	ncRNA	SINE/Alu	11	7	4	6	6	0	-1.44746	0.363636	ENST00000602547.1	DSTNP2-202
chr12	27034154	+	NA	NA	SINE/Alu	16	13	3	11	10	0	-1.45943	0.1875	NA	NA
chr12	27035081	+	NA	NA	SINE/Alu	12	9	3	22	22	0	-2.87447	0.25	NA	NA
chr12	27421494	+	BMAL2	3UTR	SINE/Alu	12	9	3	20	19	0	-2.73697	0.25	ENST00000266503.10	BMAL2-202
chr12	27421500	+	BMAL2	3UTR	SINE/Alu	10	7	3	11	10	0	-2.1375	0.3	ENST00000266503.10	BMAL2-202
chr12	37306586	-	NA	NA	Satellite/centr	134	117	17	110	107	2	-2.30023	0.126866	NA	NA
chr12	49324648	+	NA	NA	SINE/Alu	16	10	6	12	10	0	-2.39232	0.375	NA	NA
chr12	49324695	+	NA	NA	SINE/Alu	15	11	4	7	7	0	-1.22239	0.266667	NA	NA
chr12	50930336	+	METTL7A	3UTR	SINE/Alu	23	20	3	17	17	0	-1.5639	0.130435	ENST00000332160.5	METTL7A-201
chr12	50931754	+	METTL7A	3UTR	SINE/Alu	23	20	3	28	28	0	-2.28379	0.130435	ENST00000332160.5	METTL7A-201
chr12	53177571	-	NA	NA	SINE/Alu	22	19	3	21	21	0	-1.93289	0.136364	NA	NA
chr12	53177577	-	NA	NA	SINE/Alu	24	21	3	25	25	0	-2.05889	0.125	NA	NA
chr12	53177584	-	NA	NA	SINE/Alu	23	20	3	29	29	0	-2.33442	0.130435	NA	NA
chr12	53296435	+	PFDN5	CDS	SINE/Alu	19	16	3	11	11	0	-1.2115	0.157895	ENST00000549759.2	PFDN5-207
chr12	56731396	-	PRIM1	3UTR	SINE/Alu	10	7	3	8	8	0	-1.67807	0.3	ENST00000672280.1	PRIM1-209
chr12	56731397	-	PRIM1	3UTR	SINE/Alu	12	9	3	10	10	0	-1.73697	0.25	ENST00000672280.1	PRIM1-209
chr12	56731538	-	PRIM1	3UTR	SINE/Alu	18	14	4	25	24	0	-2.79586	0.222222	ENST00000672280.1	PRIM1-209
chr12	68843224	+	MDM2	3UTR	NA	41	37	4	24	23	0	-1.54934	0.097561	ENST00000258149.11	MDM2-202
chr12	68843230	+	MDM2	3UTR	NA	35	29	6	25	25	0	-2.32193	0.171429	ENST00000258149.11	MDM2-202
chr12	68843276	+	MDM2	3UTR	NA	36	33	3	54	53	0	-2.58496	0.0833333	ENST00000258149.11	MDM2-202
chr12	68843729	+	MDM2	3UTR	NA	35	32	3	50	50	0	-2.51457	0.0857143	ENST00000258149.11	MDM2-202
chr12	68843749	+	MDM2	3UTR	NA	35	32	3	32	32	0	-1.87072	0.0857143	ENST00000258149.11	MDM2-202
chr12	68843754	+	MDM2	3UTR	NA	45	32	12	44	40	0	-3.66802	0.272727	ENST00000258149.11	MDM2-202
chr12	75496341	-	KRR1	3UTR	SINE/Alu	21	18	3	18	18	0	-1.77761	0.142857	ENST00000229214.9	KRR1-201
chr12	98548910	+	TMPO	3UTR	SINE/Alu	27	13	14	19	14	1	-2.39993	0.518519	ENST00000556029.6	TMPO-212
chr12	98548920	+	TMPO	3UTR	SINE/Alu	35	32	3	25	25	0	-1.51457	0.0857143	ENST00000556029.6	TMPO-212
chr12	98549107	+	TMPO	3UTR	SINE/Alu	130	65	65	185	156	4	-4.23148	0.5	ENST00000556029.6	TMPO-212
chr12	98549108	+	TMPO	3UTR	SINE/Alu	135	110	25	200	196	1	-4.26748	0.185185	ENST00000556029.6	TMPO-212
chr12	98549255	+	TMPO	3UTR	SINE/Alu	134	8	126	56	35	5	-3.14499	0.940299	ENST00000556029.6	TMPO-212
chr12	98549324	+	TMPO	3UTR	SINE/Alu	78	73	5	124	124	0	-3.25376	0.0641026	ENST00000556029.6	TMPO-212
chr12	98549325	+	TMPO	3UTR	SINE/Alu	81	74	7	132	123	3	-1.70454	0.0864198	ENST00000556029.6	TMPO-212
chr12	98605178	+	SLC25A3	3UTR	SINE/Alu	11	8	3	9	9	0	-1.71049	0.272727	ENST00000228318.8	SLC25A3-202
chr12	98735014	+	APAF1	3UTR	SINE/Alu	19	16	3	27	27	0	-2.50696	0.157895	ENST00000551964.6	APAF1-210
chr12	107698654	+	NA	NA	SINE/Alu	10	7	3	8	8	0	-1.67807	0.3	NA	NA
chr12	112018366	+	NA	NA	SINE/Alu	11	8	3	10	8	0	-1.8625	0.272727	NA	NA
chr12	113390111	+	PLBD2	3UTR	Simple_repeat	39	36	3	44	42	0	-2.17403	0.0769231	ENST00000280800.5	PLBD2-201
chr12	113391146	+	PLBD2	3UTR	NA	40	36	4	49	47	0	-2.61471	0.1	ENST00000280800.5	PLBD2-201
chr12	113391155	+	PLBD2	3UTR	NA	52	46	6	62	61	0	-3.06111	0.115385	ENST00000280800.5	PLBD2-201
chr12	113391156	+	PLBD2	3UTR	NA	51	42	9	63	60	3	-1.62678	0.176471	ENST00000280800.5	PLBD2-201
chr12	117029863	+	FBXW8	3UTR	SINE/Alu	11	7	4	7	7	0	-1.66985	0.363636	ENST00000652555.1	FBXW8-204
chr12	120460750	+	GATC	3UTR	SINE/Alu	37	26	11	25	23	1	-2.01937	0.297297	ENST00000551765.6	GATC-203
chr12	120461272	+	GATC	3UTR	SINE/Alu	51	25	26	29	24	1	-2.94044	0.509804	ENST00000551765.6	GATC-203
chr12	123517498	-	NA	NA	SINE/Alu	11	8	3	21	21	0	-2.93289	0.272727	NA	NA
chr12	125027412	+	BRI3BP	3UTR	SINE/Alu	12	7	5	10	10	0	-2.32193	0.416667	ENST00000341446.9	BRI3BP-201
chr12	125027627	+	BRI3BP	3UTR	SINE/Alu	23	20	3	68	64	1	-2.5639	0.130435	ENST00000341446.9	BRI3BP-201
chr12	132721318	+	PGAM5	3UTR	SINE/Alu	80	63	17	89	82	2	-2.73877	0.2125	ENST00000498926.7	PGAM5-203
chr12	132721473	+	PGAM5	3UTR	SINE/Alu	48	44	4	63	63	0	-2.71425	0.0833333	ENST00000498926.7	PGAM5-203
chr12	132721509	+	PGAM5	3UTR	SINE/Alu	39	36	3	58	55	0	-2.57258	0.0769231	ENST00000498926.7	PGAM5-203
chr12	132721753	+	PGAM5	3UTR	SINE/Alu	42	36	6	59	56	1	-2.29768	0.142857	ENST00000498926.7	PGAM5-203
chr12	132721831	+	PGAM5	3UTR	SINE/Alu	62	57	5	88	88	0	-3.0902	0.0806452	ENST00000498926.7	PGAM5-203
chr12	132721837	+	PGAM5	3UTR	SINE/Alu	52	36	16	63	53	6	-1.55695	0.307692	ENST00000498926.7	PGAM5-203
chr13	19672883	+	MPHOSPH8	3UTR	SINE/Alu	16	12	4	17	17	0	-2.40939	0.25	ENST00000361479.10	MPHOSPH8-201
chr13	21374363	-	ZDHHC20	3UTR	SINE/Alu	16	10	6	9	3	0	-1.97728	0.375	ENST00000400590.8	ZDHHC20-203
chr13	21374968	-	ZDHHC20	3UTR	SINE/Alu	28	25	3	54	52	1	-1.94753	0.107143	ENST00000400590.8	ZDHHC20-203
chr13	32399063	+	BRCA2	3UTR	SINE/Alu	14	11	3	8	8	0	-1.19265	0.214286	ENST00000380152.8	BRCA2-201
chr13	32524891	-	N4BP2L2	ncRNA	SINE/Alu	11	6	5	8	8	0	-2.12553	0.454545	ENST00000503814.2	N4BP2L2-210
chr13	110897383	-	NA	NA	SINE/Alu	38	31	7	23	21	1	-1.27563	0.184211	NA	NA
chr13	110899967	-	NA	NA	SINE/Alu	41	37	4	68	65	1	-2.05184	0.097561	NA	NA
chr13	110899968	-	NA	NA	SINE/Alu	41	38	3	67	67	0	-2.70854	0.0731707	NA	NA
chr13	110899994	-	NA	NA	SINE/Alu	28	16	12	31	23	5	-1.26232	0.428571	NA	NA
chr13	110900009	-	NA	NA	SINE/Alu	33	23	10	22	21	1	-1.87447	0.30303	NA	NA
chr13	114284102	+	NA	NA	SINE/Alu	23	19	4	16	16	0	-1.79837	0.173913	NA	NA
chr14	20366266	-	TEP1	3UTR	NA	15	11	4	7	7	0	-1.22239	0.266667	ENST00000262715.10	TEP1-201
chr14	20366901	-	TEP1	3UTR	NA	14	9	5	33	32	1	-2.822	0.357143	ENST00000262715.10	TEP1-201
chr14	20367119	-	TEP1	3UTR	SINE/Alu	15	12	3	19	16	0	-2.34104	0.2	ENST00000262715.10	TEP1-201
chr14	21460839	-	RAB2B	3UTR	SINE/Alu	13	9	4	12	11	0	-2.20645	0.307692	ENST00000397762.6	RAB2B-201
chr14	22972186	-	AJUBA	3UTR	NA	101	92	9	133	131	0	-3.719	0.0891089	ENST00000262713.7	AJUBA-201
chr14	22972230	-	AJUBA	3UTR	NA	84	77	7	162	162	0	-3.94753	0.0833333	ENST00000262713.7	AJUBA-201
chr14	22972267	-	AJUBA	3UTR	NA	58	26	32	149	82	26	-1.65069	0.551724	ENST00000262713.7	AJUBA-201
chr14	22972905	-	AJUBA	3UTR	NA	46	8	38	24	16	2	-2.76184	0.826087	ENST00000262713.7	AJUBA-201
chr14	22972906	-	AJUBA	3UTR	NA	46	10	36	21	15	2	-2.49325	0.782609	ENST00000262713.7	AJUBA-201
chr14	22972907	-	AJUBA	3UTR	NA	50	45	5	23	21	0	-1.46467	0.1	ENST00000262713.7	AJUBA-201
chr14	22972939	-	AJUBA	3UTR	NA	64	60	4	96	92	2	-1.32193	0.0625	ENST00000262713.7	AJUBA-201
chr14	22972940	-	AJUBA	3UTR	NA	63	54	9	93	92	0	-3.88381	0.142857	ENST00000262713.7	AJUBA-201
chr14	34459775	-	NA	NA	SINE/Alu	17	14	3	13	12	0	-1.61298	0.176471	NA	NA
chr14	45132594	-	NA	NA	SINE/Alu	13	6	7	7	5	1	-1.10692	0.538462	NA	NA
chr14	45132600	-	NA	NA	SINE/Alu	14	5	9	9	8	1	-1.6845	0.642857	NA	NA
chr14	45132604	-	NA	NA	SINE/Alu	14	9	5	10	9	0	-2.09954	0.357143	NA	NA
chr14	52775699	-	GNPNAT1	3UTR	SINE/Alu	103	94	9	165	163	1	-3.00175	0.0873786	ENST00000216410.8	GNPNAT1-201
chr14	52776693	-	GNPNAT1	3UTR	SINE/Alu	22	19	3	27	27	0	-2.29546	0.136364	ENST00000216410.8	GNPNAT1-201
chr14	52776827	-	GNPNAT1	3UTR	SINE/Alu	55	48	7	14	13	0	-1.026	0.127273	ENST00000216410.8	GNPNAT1-201
chr14	60717331	-	NA	NA	SINE/Alu	14	11	3	10	10	0	-1.51457	0.214286	NA	NA
chr14	65618996	-	NA	NA	LTR/ERVL	40	2	38	84	49	35	-1.18587	0.95	NA	NA
chr14	74735670	+	FCF1	3UTR	SINE/Alu	22	14	8	64	52	8	-1.54057	0.363636	ENST00000341162.8	FCF1-201
chr14	74735829	+	FCF1	3UTR	SINE/Alu	95	89	6	134	131	0	-3.30359	0.0631579	ENST00000341162.8	FCF1-201
chr14	74736153	+	FCF1	3UTR	SINE/Alu	68	64	4	41	41	0	-1.59202	0.0588235	ENST00000341162.8	FCF1-201
chr14	74736301	+	FCF1	3UTR	SINE/Alu	21	14	7	28	23	0	-3.41504	0.333333	ENST00000341162.8	FCF1-201
chr14	74736362	+	FCF1	3UTR	SINE/Alu	30	27	3	41	41	0	-2.45066	0.1	ENST00000341162.8	FCF1-201
chr14	74736364	+	FCF1	3UTR	SINE/Alu	33	28	5	46	39	0	-3.06413	0.151515	ENST00000341162.8	FCF1-201
chr14	100296353	-	SLC25A29	5UTR	SINE/Alu	16	13	3	46	44	2	-1.9386	0.1875	ENST00000554912.1	SLC25A29-208
chr15	40662673	+	KNL1	3UTR	NA	51	48	3	46	45	0	-1.85114	0.0588235	ENST00000399668.7	KNL1-202
chr15	40662781	+	KNL1	3UTR	SINE/Alu	30	26	4	49	49	0	-3.02975	0.133333	ENST00000399668.7	KNL1-202
chr15	40662795	+	KNL1	3UTR	SINE/Alu	31	26	5	47	45	1	-2.18536	0.16129	ENST00000399668.7	KNL1-202
chr15	40662798	+	KNL1	3UTR	SINE/Alu	31	27	4	49	49	0	-2.98244	0.129032	ENST00000399668.7	KNL1-202
chr15	40662801	+	KNL1	3UTR	SINE/Alu	32	27	5	46	44	0	-3.10852	0.15625	ENST00000399668.7	KNL1-202
chr15	40662809	+	KNL1	3UTR	SINE/Alu	38	35	3	46	46	0	-2.27563	0.0789474	ENST00000399668.7	KNL1-202
chr15	40662862	+	KNL1	3UTR	SINE/Alu	27	24	3	27	27	0	-2	0.111111	ENST00000399668.7	KNL1-202
chr15	40663241	+	KNL1	3UTR	SINE/Alu	19	15	4	15	13	0	-1.98089	0.210526	ENST00000399668.7	KNL1-202
chr15	40663258	+	KNL1	3UTR	SINE/Alu	16	13	3	8	8	0	-1	0.1875	ENST00000399668.7	KNL1-202
chr15	40663266	+	KNL1	3UTR	SINE/Alu	16	6	10	6	5	1	-1.04439	0.625	ENST00000399668.7	KNL1-202
chr15	40663319	+	KNL1	3UTR	SINE/Alu	47	44	3	56	55	0	-2.25277	0.0638298	ENST00000399668.7	KNL1-202
chr15	40690551	-	NA	NA	SINE/Alu	14	11	3	19	17	0	-2.44057	0.214286	NA	NA
chr15	40690601	-	NA	NA	SINE/Alu	11	7	4	16	14	0	-2.8625	0.363636	NA	NA
chr15	40690661	-	NA	NA	SINE/Alu	12	9	3	9	5	0	-1.58496	0.25	NA	NA
chr15	40691122	-	NA	NA	SINE/Alu	19	16	3	18	17	0	-1.922	0.157895	NA	NA
chr15	40692803	-	NA	NA	SINE/Alu	12	7	5	10	8	0	-2.32193	0.416667	NA	NA
chr15	40693876	-	RAD51-AS1	ncRNA	NA	17	12	5	28	26	1	-2.30485	0.294118	ENST00000671605.1	RAD51-AS1-205
chr15	41298780	+	OIP5-AS1	ncRNA	SINE/Alu	70	66	4	97	95	1	-1.79256	0.0571429	ENST00000500949.7	OIP5-AS1-201
chr15	41298784	+	OIP5-AS1	ncRNA	SINE/Alu	62	58	4	80	77	2	-1.1047	0.0645161	ENST00000500949.7	OIP5-AS1-201
chr15	41299144	+	OIP5-AS1	ncRNA	SINE/Alu	53	29	24	50	40	7	-1.55979	0.45283	ENST00000500949.7	OIP5-AS1-201
chr15	41299220	+	OIP5-AS1	ncRNA	SINE/Alu	46	43	3	109	105	0	-3.24462	0.0652174	ENST00000500949.7	OIP5-AS1-201
chr15	41302413	+	OIP5-AS1	ncRNA	SINE/Alu	44	41	3	48	48	0	-2.12553	0.0681818	ENST00000500949.7	OIP5-AS1-201
chr15	41305449	+	OIP5-AS1	ncRNA	SINE/Alu	56	51	5	98	96	1	-2.39232	0.0892857	ENST00000500949.7	OIP5-AS1-201
chr15	42567184	+	HAUS2	3UTR	SINE/Alu	59	56	3	122	120	0	-3.04809	0.0508475	ENST00000260372.8	HAUS2-201
chr15	45600580	+	NA	NA	LINE/L1	18	12	6	12	12	0	-2.22239	0.333333	NA	NA
chr15	50360778	+	GABPB1-AS1	ncRNA	SINE/Alu	12	5	7	12	10	2	-1.41504	0.583333	ENST00000499624.3	GABPB1-AS1-202
chr15	50360783	+	GABPB1-AS1	ncRNA	SINE/Alu	12	8	4	9	9	0	-1.90689	0.333333	ENST00000499624.3	GABPB1-AS1-202
chr15	50361024	+	GABPB1-AS1	ncRNA	SINE/Alu	10	7	3	5	5	0	-1	0.3	ENST00000499624.3	GABPB1-AS1-202
chr15	50363416	+	GABPB1-AS1	ncRNA	SINE/Alu	19	10	9	7	7	0	-1.88136	0.473684	ENST00000499624.3	GABPB1-AS1-202
chr15	50365730	+	GABPB1-AS1	ncRNA	SINE/Alu	10	7	3	10	6	0	-2	0.3	ENST00000499624.3	GABPB1-AS1-202
chr15	50367238	+	GABPB1-AS1	ncRNA	SINE/Alu	14	11	3	18	18	0	-2.36257	0.214286	ENST00000499624.3	GABPB1-AS1-202
chr15	68297000	-	ITGA11	3UTR	SINE/Alu	31	27	4	67	64	0	-3.43382	0.129032	ENST00000315757.9	ITGA11-201
chr15	68297145	-	ITGA11	3UTR	SINE/Alu	13	8	5	31	30	1	-2.83872	0.384615	ENST00000315757.9	ITGA11-201
chr15	68297215	-	ITGA11	3UTR	SINE/Alu	30	27	3	20	19	0	-1.41504	0.1	ENST00000315757.9	ITGA11-201
chr15	68297221	-	ITGA11	3UTR	SINE/Alu	34	16	18	16	10	0	-3.16046	0.529412	ENST00000315757.9	ITGA11-201
chr15	68298595	-	ITGA11	3UTR	SINE/Alu	31	28	3	60	60	0	-2.95269	0.0967742	ENST00000315757.9	ITGA11-201
chr15	68298843	-	ITGA11	3UTR	SINE/Alu	36	32	4	105	105	0	-3.86625	0.111111	ENST00000315757.9	ITGA11-201
chr15	68298863	-	ITGA11	3UTR	SINE/Alu	21	17	4	36	34	1	-2.09954	0.190476	ENST00000315757.9	ITGA11-201
chr15	68299009	-	ITGA11	3UTR	SINE/Alu	13	6	7	35	29	1	-3.42884	0.538462	ENST00000315757.9	ITGA11-201
chr15	70692587	-	NA	NA	SINE/Alu	10	6	4	16	16	0	-3	0.4	NA	NA
chr15	84641599	-	WDR73	3UTR	SINE/Alu	17	12	5	13	13	0	-2.19794	0.294118	ENST00000434634.7	WDR73-202
chr15	84641808	-	WDR73	3UTR	SINE/Alu	31	28	3	22	20	0	-1.50524	0.0967742	ENST00000434634.7	WDR73-202
chr15	84641814	-	WDR73	3UTR	SINE/Alu	31	20	11	22	20	1	-2.0902	0.354839	ENST00000434634.7	WDR73-202
chr15	84641974	-	WDR73	3UTR	SINE/Alu	33	29	4	28	27	0	-2.08489	0.121212	ENST00000434634.7	WDR73-202
chr15	84642218	-	WDR73	3UTR	SINE/Alu	14	6	8	18	14	0	-3.5325	0.571429	ENST00000434634.7	WDR73-202
chr15	84642257	-	WDR73	3UTR	SINE/Alu	16	12	4	34	30	3	-1.40939	0.25	ENST00000434634.7	WDR73-202
chr15	89832406	-	AP3S2	3UTR	SINE/Alu	12	8	4	18	18	0	-2.90689	0.333333	ENST00000336418.9	AP3S2-201
chr15	89897423	-	ARPIN	3UTR	SINE/Alu	10	7	3	12	11	0	-2.26303	0.3	ENST00000357484.10	ARPIN-201
chr15	89897428	-	ARPIN	3UTR	SINE/Alu	12	9	3	11	10	0	-1.87447	0.25	ENST00000357484.10	ARPIN-201
chr15	89897989	-	ARPIN	3UTR	SINE/Alu	28	23	5	68	63	2	-2.28011	0.178571	ENST00000357484.10	ARPIN-201
chr15	89899257	-	ARPIN	3UTR	SINE/Alu	17	13	4	20	20	0	-2.55639	0.235294	ENST00000357484.10	ARPIN-201
chr15	89899322	-	ARPIN	3UTR	SINE/Alu	18	13	5	17	17	0	-2.5025	0.277778	ENST00000357484.10	ARPIN-201
chr15	89901496	-	ARPIN	3UTR	SINE/Alu	27	23	4	41	41	0	-2.92459	0.148148	ENST00000357484.10	ARPIN-201
chr16	663317	+	WDR90	ncRNA	SINE/Alu	16	13	3	38	37	0	-3.24793	0.1875	ENST00000546516.5	WDR90-204
chr16	663318	+	WDR90	ncRNA	SINE/Alu	16	13	3	37	37	0	-3.20945	0.1875	ENST00000546516.5	WDR90-204
chr16	1359325	+	NA	NA	SINE/Alu	18	10	8	21	13	0	-3.39232	0.444444	NA	NA
chr16	1359989	+	NA	NA	SINE/Alu	17	7	10	12	10	1	-1.95693	0.588235	NA	NA
chr16	1360057	+	NA	NA	SINE/Alu	31	26	5	48	44	2	-1.63077	0.16129	NA	NA
chr16	1360363	+	NA	NA	SINE/Alu	21	9	12	27	17	1	-3.06301	0.571429	NA	NA
chr16	3679127	-	NA	NA	SINE/Alu	20	17	3	15	15	0	-1.58496	0.15	NA	NA
chr16	4462244	-	NA	NA	SINE/Alu	15	12	3	45	44	0	-3.58496	0.2	NA	NA
chr16	4462261	-	NA	NA	SINE/Alu	15	12	3	36	34	1	-2.26303	0.2	NA	NA
chr16	4462796	-	NA	NA	SINE/Alu	20	17	3	21	21	0	-2.07039	0.15	NA	NA
chr16	4751872	-	ZNF500	3UTR	SINE/Alu	13	7	6	42	37	1	-3.49923	0.461538	ENST00000219478.11	ZNF500-201
chr16	10531409	-	EMP2	3UTR	SINE/Alu	20	16	4	20	16	1	-1.32193	0.2	ENST00000359543.8	EMP2-202
chr16	11835094	-	RSL1D1	3UTR	SINE/Alu	33	30	3	22	22	0	-1.41504	0.0909091	ENST00000571133.6	RSL1D1-204
chr16	15700166	+	NDE1	3UTR	SINE/Alu	44	37	6	33	33	0	-2.39232	0.139535	ENST00000576502.5	NDE1-211
chr16	15700515	+	NA	NA	SINE/Alu	54	51	3	89	87	0	-2.72085	0.0555556	NA	NA
chr16	15700686	+	NA	NA	SINE/Alu	15	6	9	25	17	2	-2.47393	0.6	NA	NA
chr16	15701100	+	NA	NA	SINE/Alu	32	28	4	47	43	1	-1.87652	0.125	NA	NA
chr16	15701178	+	NA	NA	SINE/Alu	16	13	3	16	16	0	-2	0.1875	NA	NA
chr16	18896930	-	SMG1	CDS	NA	38	35	3	59	55	2	-1.04975	0.0789474	ENST00000446231.7	SMG1-201
chr16	19702736	-	KNOP1	3UTR	SINE/Alu	17	12	5	35	35	0	-3.62678	0.294118	ENST00000219837.12	KNOP1-201
chr16	19702758	-	KNOP1	3UTR	SINE/Alu	19	15	4	32	31	0	-3.074	0.210526	ENST00000219837.12	KNOP1-201
chr16	22285539	+	EEF2K	3UTR	SINE/Alu	71	55	16	64	62	2	-2.35275	0.225352	ENST00000263026.10	EEF2K-201
chr16	28955305	+	NA	NA	SINE/Alu	56	51	5	69	68	0	-2.88613	0.0892857	NA	NA
chr16	28955306	+	NA	NA	SINE/Alu	55	44	11	68	59	2	-2.3061	0.2	NA	NA
chr16	28955357	+	NA	NA	SINE/Alu	43	31	12	74	69	1	-3.48363	0.27907	NA	NA
chr16	28955616	+	NA	NA	SINE/Alu	29	25	4	34	32	1	-1.55141	0.137931	NA	NA
chr16	28955668	+	NA	NA	SINE/Alu	13	2	11	13	7	1	-2.58496	0.846154	NA	NA
chr16	28957243	+	NA	NA	SINE/Alu	11	5	6	9	8	1	-1.51785	0.545455	NA	NA
chr16	28957388	+	NA	NA	SINE/Alu	24	21	3	14	14	0	-1.22239	0.125	NA	NA
chr16	28958241	+	NA	NA	SINE/Alu	38	34	4	56	55	1	-1.88136	0.105263	NA	NA
chr16	30917435	-	NA	NA	SINE/Alu	14	6	8	4	4	0	-1.36257	0.571429	NA	NA
chr16	30920435	-	FBXL19-AS1	ncRNA	SINE/Alu	12	9	3	17	16	0	-2.5025	0.25	ENST00000563777.1	FBXL19-AS1-201
chr16	30921378	-	FBXL19-AS1	ncRNA	SINE/Alu	11	4	7	11	9	0	-3	0.636364	ENST00000563777.1	FBXL19-AS1-201
chr16	31122518	+	ENSG00000278133	ncRNA	DNA/hAT-Charlie	67	60	7	84	83	0	-3.32623	0.104478	ENST00000610813.1	ENST00000610813
chr16	31122966	+	NA	NA	SINE/Alu	24	18	6	19	19	0	-2.47032	0.25	NA	NA
chr16	31123132	+	NA	NA	SINE/Alu	34	31	3	70	66	1	-2.04182	0.0882353	NA	NA
chr16	31123530	+	NA	NA	SINE/Alu	13	10	3	34	32	0	-3.38702	0.230769	NA	NA
chr16	31123560	+	NA	NA	SINE/Alu	36	31	5	86	73	2	-2.25634	0.138889	NA	NA
chr16	48352384	+	LONP2	3UTR	SINE/Alu	39	36	3	35	34	0	-1.84388	0.0769231	ENST00000285737.9	LONP2-201
chr16	48353367	+	LONP2	3UTR	SINE/Alu	16	13	3	13	12	0	-1.70044	0.1875	ENST00000285737.9	LONP2-201
chr16	48353385	+	LONP2	3UTR	SINE/Alu	18	12	6	21	20	0	-3.02975	0.333333	ENST00000285737.9	LONP2-201
chr16	50105604	+	HEATR3	3UTR	SINE/Alu	25	17	8	47	47	0	-4.08066	0.32	ENST00000299192.8	HEATR3-201
chr16	50105652	+	HEATR3	3UTR	SINE/Alu	18	14	4	40	39	1	-2.47393	0.222222	ENST00000299192.8	HEATR3-201
chr16	54286480	-	IRX3	5UTR	Simple_repeat	26	23	3	26	26	0	-2	0.115385	ENST00000329734.4	IRX3-201
chr16	70372978	+	DDX19A	3UTR	SINE/Alu	64	60	4	52	52	0	-2.02237	0.0625	ENST00000302243.12	DDX19A-201
chr16	81029612	+	CENPN	3UTR	SINE/Alu	29	25	4	26	26	0	-2.16439	0.137931	ENST00000305850.10	CENPN-202
chr16	81029640	+	CENPN	3UTR	SINE/Alu	19	12	7	18	15	0	-2.922	0.368421	ENST00000305850.10	CENPN-202
chr16	81030628	+	CENPN	3UTR	SINE/Alu	34	30	4	17	16	0	-1.32193	0.117647	ENST00000305850.10	CENPN-202
chr16	81030699	+	CENPN	3UTR	SINE/Alu	18	15	3	26	25	0	-2.53051	0.166667	ENST00000305850.10	CENPN-202
chr16	81030704	+	CENPN	3UTR	SINE/Alu	23	20	3	31	30	0	-2.43063	0.130435	ENST00000305850.10	CENPN-202
chr16	81030969	+	CENPN	3UTR	SINE/Alu	12	9	3	23	21	0	-2.9386	0.25	ENST00000305850.10	CENPN-202
chr16	81030970	+	CENPN	3UTR	SINE/Alu	11	7	4	34	31	0	-3.94996	0.363636	ENST00000305850.10	CENPN-202
chr16	88718836	-	NA	NA	SINE/Alu	17	13	4	33	33	0	-3.27886	0.235294	NA	NA
chr16	88718996	-	PIEZO1	ncRNA	SINE/Alu	43	36	7	43	40	2	-1.41504	0.162791	ENST00000497793.2	PIEZO1-212
chr16	89516633	+	NA	NA	SINE/Alu	11	8	3	18	17	0	-2.71049	0.272727	NA	NA
chr16	89517676	+	SPG7	ncRNA	SINE/Alu	22	14	8	18	17	0	-2.88042	0.363636	ENST00000611189.2	SPG7-223
chr16	89563618	+	RPL13	3UTR	SINE/Alu	20	17	3	39	35	0	-2.96347	0.15	ENST00000311528.10	RPL13-201
chr16	89687638	+	CDK10	CDS	SINE/Alu	12	8	4	16	13	0	-2.73697	0.333333	ENST00000512912.5	CDK10-214
chr16	89735047	-	NA	NA	SINE/Alu	11	8	3	15	13	0	-2.44746	0.272727	NA	NA
chr16	89985122	+	NA	NA	SINE/Alu	10	7	3	8	8	0	-1.67807	0.3	NA	NA
chr17	1780760	-	SMYD4	3UTR	SINE/Alu	12	9	3	15	13	0	-2.32193	0.25	ENST00000305513.12	SMYD4-201
chr17	2417277	-	METTL16	3UTR	SINE/Alu	23	20	3	40	40	0	-2.79837	0.130435	ENST00000263092.11	METTL16-201
chr17	2417357	-	METTL16	3UTR	SINE/Alu	62	32	30	47	33	10	-1.09516	0.483871	ENST00000263092.11	METTL16-201
chr17	2418312	-	METTL16	3UTR	SINE/Alu	51	47	4	148	139	2	-2.27399	0.0784314	ENST00000263092.11	METTL16-201
chr17	2418394	-	METTL16	3UTR	SINE/Alu	51	44	7	75	75	0	-3.55639	0.137255	ENST00000263092.11	METTL16-201
chr17	2418411	-	METTL16	3UTR	SINE/Alu	33	29	4	44	41	0	-2.73697	0.121212	ENST00000263092.11	METTL16-201
chr17	4168417	-	NA	NA	SINE/Alu	12	8	4	8	5	0	-1.73697	0.333333	NA	NA
chr17	5025073	+	KIF1C	3UTR	SINE/Alu	10	7	3	5	5	0	-1	0.3	ENST00000320785.10	KIF1C-201
chr17	7561982	+	SENP3	5UTR	Simple_repeat	73	67	5	244	237	7	-1.32588	0.0694444	ENST00000321337.12	SENP3-201
chr17	10680056	-	SCO1	3UTR	SINE/Alu	19	16	3	24	22	0	-2.33703	0.157895	ENST00000255390.10	SCO1-201
chr17	18272248	-	TOP3A	3UTR	LINE/L1	29	25	4	28	27	1	-1.2713	0.137931	ENST00000321105.10	TOP3A-201
chr17	18272753	-	TOP3A	3UTR	SINE/Alu	31	26	5	35	30	1	-1.76005	0.16129	ENST00000321105.10	TOP3A-201
chr17	18273721	-	TOP3A	3UTR	SINE/Alu	48	45	3	66	65	0	-2.45943	0.0625	ENST00000321105.10	TOP3A-201
chr17	28722308	+	NA	NA	SINE/Alu	16	13	3	62	58	0	-3.9542	0.1875	NA	NA
chr17	28722379	+	NA	NA	SINE/Alu	21	14	7	22	22	0	-3.06711	0.333333	NA	NA
chr17	32361277	+	ZNF207	ncRNA	NA	12	8	4	13	10	0	-2.43741	0.333333	ENST00000577324.1	ZNF207-206
chr17	37612349	-	DDX52	3UTR	SINE/Alu	12	8	4	9	9	0	-1.90689	0.333333	ENST00000617633.5	DDX52-213
chr17	38849586	-	RPL23	3UTR	SINE/Alu	37	33	4	47	46	0	-2.66706	0.108108	ENST00000479035.7	RPL23-206
chr17	38849996	-	RPL23	3UTR	SINE/Alu	16	13	3	36	34	0	-3.16993	0.1875	ENST00000479035.7	RPL23-206
chr17	40476754	-	TNS4	3UTR	SINE/Alu	46	43	3	118	112	3	-1.35908	0.0652174	ENST00000254051.11	TNS4-201
chr17	42125080	-	RAB5C	3UTR	NA	243	223	19	258	251	5	-1.82338	0.0785124	ENST00000346213.9	RAB5C-201
chr17	44680261	-	NA	NA	SINE/Alu	12	7	5	8	6	0	-2	0.416667	NA	NA
chr17	44799888	-	GJC1	3UTR	SINE/Alu	11	6	5	12	12	0	-2.71049	0.454545	ENST00000592524.6	GJC1-208
chr17	45217347	-	FMNL1-DT	ncRNA	SINE/Alu	10	6	4	11	11	0	-2.45943	0.4	ENST00000706644.1	FMNL1-DT-207
chr17	45217352	-	FMNL1-DT	ncRNA	SINE/Alu	13	8	5	10	9	1	-1.20645	0.384615	ENST00000706644.1	FMNL1-DT-207
chr17	45217371	-	FMNL1-DT	ncRNA	SINE/Alu	14	11	3	11	11	0	-1.65208	0.214286	ENST00000706644.1	FMNL1-DT-207
chr17	57256636	+	MSI2	5UTR	Low_complexity	42	39	3	93	89	3	-1.14684	0.0714286	ENST00000284073.7	MSI2-201
chr17	59201709	+	PRR11	3UTR	SINE/Alu	42	36	6	29	28	0	-2.27302	0.142857	ENST00000262293.9	PRR11-201
chr17	59203366	+	PRR11	3UTR	SINE/Alu	33	28	5	78	71	5	-1.24101	0.151515	ENST00000262293.9	PRR11-201
chr17	59203390	+	PRR11	3UTR	SINE/Alu	45	40	5	74	71	0	-3.30256	0.111111	ENST00000262293.9	PRR11-201
chr17	59203391	+	PRR11	3UTR	SINE/Alu	45	42	3	73	71	0	-2.69797	0.0666667	ENST00000262293.9	PRR11-201
chr17	59203405	+	PRR11	3UTR	SINE/Alu	26	22	4	33	33	0	-2.66588	0.153846	ENST00000262293.9	PRR11-201
chr17	59203408	+	PRR11	3UTR	SINE/Alu	15	8	7	25	23	1	-2.73697	0.466667	ENST00000262293.9	PRR11-201
chr17	59203409	+	PRR11	3UTR	SINE/Alu	15	10	5	23	22	0	-3.20163	0.333333	ENST00000262293.9	PRR11-201
chr17	59203459	+	PRR11	3UTR	SINE/Alu	32	28	4	67	64	2	-1.80305	0.125	ENST00000262293.9	PRR11-201
chr17	59203477	+	PRR11	3UTR	SINE/Alu	34	30	4	112	110	0	-4.04182	0.117647	ENST00000262293.9	PRR11-201
chr17	59203660	+	PRR11	3UTR	SINE/Alu	115	107	8	130	129	0	-3.3468	0.0695652	ENST00000262293.9	PRR11-201
chr17	59203694	+	PRR11	3UTR	SINE/Alu	66	57	9	42	42	0	-2.66985	0.136364	ENST00000262293.9	PRR11-201
chr17	59203697	+	PRR11	3UTR	SINE/Alu	59	50	9	37	36	0	-2.64874	0.152542	ENST00000262293.9	PRR11-201
chr17	59203698	+	PRR11	3UTR	SINE/Alu	59	48	11	39	38	0	-2.98772	0.186441	ENST00000262293.9	PRR11-201
chr17	59203711	+	PRR11	3UTR	SINE/Alu	74	64	10	48	47	0	-2.83494	0.135135	ENST00000262293.9	PRR11-201
chr17	59203715	+	PRR11	3UTR	SINE/Alu	69	60	9	53	52	1	-1.94132	0.130435	ENST00000262293.9	PRR11-201
chr17	59203764	+	PRR11	3UTR	SINE/Alu	116	107	9	126	120	3	-1.44123	0.0775862	ENST00000262293.9	PRR11-201
chr17	59573835	+	DHX40	CDS	NA	18	10	8	6	6	0	-1.58496	0.444444	ENST00000251241.9	DHX40-201
chr17	75890171	-	TRIM65	3UTR	SINE/Alu	58	55	3	81	80	1	-1.48187	0.0517241	ENST00000269383.8	TRIM65-201
chr17	76270578	+	UBALD2	3UTR	NA	78	73	4	200	195	4	-1.35845	0.0519481	ENST00000327490.8	UBALD2-201
chr17	81901733	-	PCYT2	3UTR	NA	12	9	3	29	28	1	-2.27302	0.25	ENST00000538936.7	PCYT2-203
chr18	691566	-	ENOSF1	ncRNA	SINE/Alu	17	12	5	19	15	1	-1.74543	0.294118	ENST00000584259.6	ENOSF1-216
chr18	692561	-	ENOSF1	ncRNA	SINE/Alu	15	5	10	12	7	1	-2.1375	0.666667	ENST00000584259.6	ENOSF1-216
chr18	12031271	+	NA	NA	SINE/Alu	18	15	3	24	23	0	-2.41504	0.166667	NA	NA
chr18	12324504	+	NA	NA	SINE/Alu	13	6	7	15	12	0	-3.20645	0.538462	NA	NA
chr18	23297499	-	TMEM241	3UTR	SINE/Alu	15	11	4	25	25	0	-3.05889	0.266667	ENST00000383233.8	TMEM241-201
chr18	23297504	-	TMEM241	3UTR	SINE/Alu	15	7	8	23	23	0	-3.7866	0.533333	ENST00000383233.8	TMEM241-201
chr18	26169128	-	NA	NA	SINE/Alu	100	91	9	170	163	1	-3.08746	0.09	NA	NA
chr18	36270459	+	MOCOS	3UTR	SINE/Alu	12	8	4	8	8	0	-1.73697	0.333333	ENST00000261326.6	MOCOS-201
chr19	786043	+	LINC01836	ncRNA	SINE/Alu	24	21	3	96	92	0	-4	0.125	ENST00000665908.1	LINC01836-205
chr19	1033256	+	NA	NA	SINE/Alu	22	14	8	20	19	0	-3.03242	0.363636	NA	NA
chr19	1586574	-	NA	NA	SINE/Alu	29	26	3	28	27	0	-1.94937	0.103448	NA	NA
chr19	1587539	-	NA	NA	SINE/Alu	13	10	3	19	19	0	-2.54749	0.230769	NA	NA
chr19	1590283	-	NA	NA	SINE/Alu	12	8	4	27	25	0	-3.49185	0.333333	NA	NA
chr19	1590506	-	NA	NA	SINE/Alu	13	10	3	17	14	1	-1.38702	0.230769	NA	NA
chr19	3053792	-	TLE5	3UTR	NA	268	237	30	885	866	16	-2.59018	0.11236	ENST00000327141.9	TLE5-202
chr19	3540523	-	NA	NA	SINE/Alu	19	15	4	19	19	0	-2.32193	0.210526	NA	NA
chr19	3540528	-	NA	NA	SINE/Alu	21	16	5	22	22	0	-2.65208	0.238095	NA	NA
chr19	3540957	-	NA	NA	SINE/Alu	16	7	9	18	17	0	-3.49185	0.5625	NA	NA
chr19	11146013	-	SPC24	3UTR	SINE/Alu	149	137	12	210	203	0	-4.19552	0.0805369	ENST00000592540.6	SPC24-206
chr19	11146049	-	SPC24	3UTR	SINE/Alu	149	125	23	122	116	5	-1.71157	0.155405	ENST00000592540.6	SPC24-206
chr19	11146958	-	SPC24	3UTR	SINE/Alu	14	11	3	22	20	0	-2.65208	0.214286	ENST00000592540.6	SPC24-206
chr19	11147028	-	SPC24	3UTR	SINE/Alu	30	21	9	33	28	2	-1.87447	0.3	ENST00000592540.6	SPC24-206
chr19	11147033	-	SPC24	3UTR	SINE/Alu	36	29	7	40	38	1	-2.152	0.194444	ENST00000592540.6	SPC24-206
chr19	11147041	-	SPC24	3UTR	SINE/Alu	35	27	8	40	36	1	-2.36257	0.228571	ENST00000592540.6	SPC24-206
chr19	11147733	-	SPC24	3UTR	NA	30	27	3	28	27	0	-1.90046	0.1	ENST00000585486.1	SPC24-202
chr19	11449612	+	PRKCSH	3UTR	SINE/Alu	42	34	8	95	87	2	-2.7625	0.190476	ENST00000586486.1	PRKCSH-203
chr19	11449901	+	PRKCSH	ncRNA	SINE/Alu	54	45	9	49	44	0	-3.18175	0.166667	ENST00000591510.1	PRKCSH-213
chr19	11449948	+	PRKCSH	ncRNA	SINE/Alu	18	15	3	21	20	0	-2.22239	0.166667	ENST00000591510.1	PRKCSH-213
chr19	11450105	+	NA	NA	SINE/Alu	29	25	4	68	68	0	-3.55141	0.137931	NA	NA
chr19	11450217	+	NA	NA	SINE/Alu	41	34	7	12	12	0	-1.22741	0.170732	NA	NA
chr19	11450356	+	NA	NA	SINE/Alu	33	27	6	40	36	0	-3.08489	0.181818	NA	NA
chr19	11450392	+	NA	NA	SINE/Alu	32	25	7	18	18	0	-2.16993	0.21875	NA	NA
chr19	11450409	+	NA	NA	SINE/Alu	37	23	14	16	10	1	-1.69744	0.378378	NA	NA
chr19	11450426	+	NA	NA	SINE/Alu	51	48	3	70	66	0	-2.45686	0.0588235	NA	NA
chr19	13772567	+	MRI1	3UTR	SINE/Alu	37	16	21	16	15	0	-3.24998	0.567568	ENST00000040663.8	MRI1-201
chr19	13772574	+	MRI1	3UTR	SINE/Alu	36	22	14	9	8	0	-1.90689	0.388889	ENST00000040663.8	MRI1-201
chr19	13773060	+	MRI1	3UTR	SINE/Alu	97	89	8	116	113	1	-2.42799	0.0824742	ENST00000040663.8	MRI1-201
chr19	13773078	+	MRI1	3UTR	SINE/Alu	73	53	20	105	93	2	-3.33178	0.273973	ENST00000040663.8	MRI1-201
chr19	13773192	+	MRI1	3UTR	SINE/Alu	27	24	3	35	35	0	-2.3744	0.111111	ENST00000040663.8	MRI1-201
chr19	13773206	+	MRI1	3UTR	SINE/Alu	32	25	7	39	39	0	-3.2854	0.21875	ENST00000040663.8	MRI1-201
chr19	13773260	+	MRI1	3UTR	SINE/Alu	18	10	8	37	33	2	-2.62449	0.444444	ENST00000040663.8	MRI1-201
chr19	13773270	+	MRI1	3UTR	SINE/Alu	16	11	5	34	32	0	-3.67243	0.3125	ENST00000040663.8	MRI1-201
chr19	13773384	+	MRI1	3UTR	SINE/Alu	75	67	8	58	57	0	-2.79909	0.106667	ENST00000040663.8	MRI1-201
chr19	13773385	+	MRI1	3UTR	SINE/Alu	76	64	12	66	57	2	-1.91194	0.157895	ENST00000040663.8	MRI1-201
chr19	13773505	+	MRI1	3UTR	SINE/Alu	49	46	3	170	169	0	-3.79468	0.0612245	ENST00000040663.8	MRI1-201
chr19	13773525	+	MRI1	3UTR	SINE/Alu	48	43	5	113	107	6	-1.01282	0.104167	ENST00000040663.8	MRI1-201
chr19	13773531	+	MRI1	3UTR	SINE/Alu	44	41	3	79	78	0	-2.84435	0.0681818	ENST00000040663.8	MRI1-201
chr19	13773532	+	MRI1	3UTR	SINE/Alu	41	20	21	71	55	5	-2.66666	0.512195	ENST00000040663.8	MRI1-201
chr19	13773594	+	MRI1	3UTR	SINE/Alu	44	23	21	48	39	2	-3	0.477273	ENST00000040663.8	MRI1-201
chr19	13773604	+	MRI1	3UTR	SINE/Alu	43	12	31	45	38	2	-3.48063	0.72093	ENST00000040663.8	MRI1-201
chr19	13773605	+	MRI1	3UTR	SINE/Alu	44	24	20	54	49	0	-4.68777	0.454545	ENST00000040663.8	MRI1-201
chr19	13773797	+	MRI1	3UTR	SINE/Alu	10	7	3	30	27	0	-3.58496	0.3	ENST00000040663.8	MRI1-201
chr19	13773855	+	MRI1	3UTR	SINE/Alu	64	50	14	103	100	0	-4.59339	0.21875	ENST00000040663.8	MRI1-201
chr19	13773913	+	MRI1	3UTR	SINE/Alu	46	43	3	124	121	0	-3.43063	0.0652174	ENST00000040663.8	MRI1-201
chr19	13773925	+	MRI1	3UTR	SINE/Alu	47	43	4	134	130	1	-2.83343	0.0851064	ENST00000040663.8	MRI1-201
chr19	13773928	+	MRI1	3UTR	SINE/Alu	49	45	4	140	131	3	-1.8365	0.0816327	ENST00000040663.8	MRI1-201
chr19	15611763	+	RPL23AP2	ncRNA	NA	10	0	10	361	319	40	-3.27581	1	ENST00000471227.3	RPL23AP2-201
chr19	16080628	+	TPM4	ncRNA	SINE/Alu	13	10	3	22	18	2	-1.17403	0.230769	ENST00000658224.1	TPM4-229
chr19	16550675	-	SLC35E1	3UTR	SINE/Alu	11	8	3	16	15	0	-2.54057	0.272727	ENST00000595753.6	SLC35E1-208
chr19	16552431	-	SLC35E1	3UTR	SINE/Alu	50	47	3	46	43	0	-1.87971	0.06	ENST00000595753.6	SLC35E1-208
chr19	38845319	-	ENSG00000269688	ncRNA	SINE/Alu	12	8	4	10	10	0	-2.05889	0.333333	ENST00000600473.1	ENST00000600473
chr19	38868415	-	RINL	3UTR	SINE/Alu	22	18	4	39	36	0	-3.1479	0.181818	ENST00000591812.2	RINL-202
chr19	39490451	+	TIMM50	3UTR	SINE/Alu	29	26	3	43	42	0	-2.56828	0.103448	ENST00000607714.6	TIMM50-219
chr19	39490528	+	TIMM50	3UTR	SINE/Alu	15	12	3	31	29	0	-3.04731	0.2	ENST00000607714.6	TIMM50-219
chr19	39490625	+	TIMM50	3UTR	SINE/Alu	16	11	5	19	17	0	-2.83289	0.3125	ENST00000607714.6	TIMM50-219
chr19	41871516	+	RPS19	3UTR	SINE/Alu	43	40	3	57	56	1	-1.40663	0.0697674	ENST00000598742.6	RPS19-206
chr19	41871544	+	RPS19	3UTR	SINE/Alu	40	37	3	43	43	0	-2.10434	0.075	ENST00000598742.6	RPS19-206
chr19	41871556	+	RPS19	3UTR	SINE/Alu	46	39	7	38	36	2	-1.1394	0.152174	ENST00000598742.6	RPS19-206
chr19	41872642	+	RPS19	3UTR	SINE/Alu	100	94	6	112	110	0	-2.97085	0.06	ENST00000598742.6	RPS19-206
chr19	41872643	+	RPS19	3UTR	SINE/Alu	102	95	7	112	108	1	-2.13493	0.0686275	ENST00000598742.6	RPS19-206
chr19	41872775	+	RPS19	3UTR	SINE/Alu	14	11	3	20	17	1	-1.51457	0.214286	ENST00000598742.6	RPS19-206
chr19	41872815	+	RPS19	3UTR	SINE/Alu	33	30	3	79	79	0	-3.25939	0.0909091	ENST00000598742.6	RPS19-206
chr19	41872851	+	RPS19	3UTR	SINE/Alu	94	89	5	175	172	1	-2.48158	0.0531915	ENST00000598742.6	RPS19-206
chr19	45550009	-	OPA3	3UTR	SINE/Alu	13	9	4	16	16	0	-2.62149	0.307692	ENST00000263275.5	OPA3-201
chr19	45703536	+	QPCTL	3UTR	SINE/Alu	12	2	10	4	4	0	-1.87447	0.833333	ENST00000012049.10	QPCTL-201
chr19	45703591	+	QPCTL	3UTR	SINE/Alu	34	31	3	60	57	1	-1.81943	0.0882353	ENST00000012049.10	QPCTL-201
chr19	45703603	+	QPCTL	3UTR	SINE/Alu	32	29	3	85	82	0	-3.40939	0.09375	ENST00000012049.10	QPCTL-201
chr19	45703691	+	QPCTL	3UTR	SINE/Alu	55	51	4	42	39	0	-1.93289	0.0727273	ENST00000012049.10	QPCTL-201
chr19	45703697	+	QPCTL	3UTR	SINE/Alu	52	31	21	45	40	2	-2.66588	0.403846	ENST00000012049.10	QPCTL-201
chr19	45703704	+	QPCTL	3UTR	SINE/Alu	58	53	4	68	64	1	-1.55141	0.0701754	ENST00000012049.10	QPCTL-201
chr19	45703767	+	QPCTL	3UTR	SINE/Alu	24	16	8	31	29	1	-2.53916	0.333333	ENST00000012049.10	QPCTL-201
chr19	45703832	+	QPCTL	3UTR	SINE/Alu	13	6	7	5	4	0	-1.62149	0.538462	ENST00000012049.10	QPCTL-201
chr19	45703833	+	QPCTL	3UTR	SINE/Alu	13	7	6	6	5	0	-1.69188	0.461538	ENST00000012049.10	QPCTL-201
chr19	46192945	-	NA	NA	SINE/Alu	18	14	4	22	21	1	-1.61143	0.222222	NA	NA
chr19	46194637	-	NA	NA	SINE/Alu	19	16	3	21	18	0	-2.14439	0.157895	NA	NA
chr19	46194722	-	NA	NA	SINE/Alu	25	18	7	31	30	0	-3.31034	0.28	NA	NA
chr19	46195154	-	IGFL2-AS1	ncRNA	SINE/Alu	23	19	4	42	42	0	-3.19068	0.173913	ENST00000670157.1	IGFL2-AS1-214
chr19	46195289	-	IGFL2-AS1	ncRNA	SINE/Alu	40	36	4	55	53	0	-2.78136	0.1	ENST00000670157.1	IGFL2-AS1-214
chr19	46195302	-	IGFL2-AS1	ncRNA	SINE/Alu	40	37	3	59	57	1	-1.56071	0.075	ENST00000670157.1	IGFL2-AS1-214
chr19	46380095	+	NA	NA	SINE/Alu	11	6	5	8	6	0	-2.12553	0.454545	NA	NA
chr19	47342100	+	C5AR2	3UTR	SINE/Alu	12	8	4	6	6	0	-1.32193	0.333333	ENST00000595464.3	C5AR2-201
chr19	48923850	+	NA	NA	SINE/Alu	14	11	3	38	38	0	-3.44057	0.214286	NA	NA
chr19	52618122	-	NA	NA	SINE/Alu	11	8	3	20	20	0	-2.8625	0.272727	NA	NA
chr19	52646025	-	NA	NA	SINE/Alu	11	7	4	6	6	0	-1.44746	0.363636	NA	NA
chr19	52646297	-	NA	NA	SINE/Alu	10	6	4	15	12	0	-2.90689	0.4	NA	NA
chr19	52647481	-	NA	NA	SINE/Alu	19	16	3	20	18	0	-2.074	0.157895	NA	NA
chr19	53411158	+	ZNF765	3UTR	SINE/Alu	11	7	4	6	4	0	-1.44746	0.363636	ENST00000396408.8	ZNF765-201
chr19	57807717	-	ZNF552	3UTR	SINE/Alu	11	8	3	13	12	0	-2.24101	0.272727	ENST00000391701.1	ZNF552-201
chr19	57843065	+	ZNF587B	3UTR	SINE/Alu	17	14	3	33	32	0	-2.95693	0.176471	ENST00000594901.2	ZNF587B-203
chr19	57843190	+	ZNF587B	3UTR	SINE/Alu	12	9	3	14	12	0	-2.22239	0.25	ENST00000594901.2	ZNF587B-203
chr19	57843802	+	ZNF587B	3UTR	SINE/Alu	11	8	3	11	11	0	-2	0.272727	ENST00000594901.2	ZNF587B-203
chr19	57860680	+	ZNF587	3UTR	SINE/Alu	23	15	8	20	18	1	-1.96829	0.347826	ENST00000339656.8	ZNF587-201
chr19	57860701	+	ZNF587	3UTR	SINE/Alu	24	18	6	38	34	2	-1.88536	0.25	ENST00000339656.8	ZNF587-201
chr19	57861355	+	ZNF587	3UTR	SINE/Alu	18	11	7	15	13	0	-2.73697	0.388889	ENST00000339656.8	ZNF587-201
chr19	57861379	+	ZNF587	3UTR	SINE/Alu	19	16	3	37	36	0	-2.96153	0.157895	ENST00000339656.8	ZNF587-201
chr19	57861384	+	ZNF587	3UTR	SINE/Alu	19	15	4	40	39	0	-3.39593	0.210526	ENST00000339656.8	ZNF587-201
chr19	57863828	+	ZNF587	3UTR	SINE/Alu	12	8	4	14	14	0	-2.54432	0.333333	ENST00000339656.8	ZNF587-201
chr19	57864869	+	ZNF587	3UTR	SINE/Alu	29	25	4	56	54	0	-3.2713	0.137931	ENST00000339656.8	ZNF587-201
chr19	57866011	+	NA	NA	SINE/Alu	10	4	6	6	4	0	-2.07039	0.6	NA	NA
chr19	57866080	+	NA	NA	SINE/Alu	10	7	3	37	33	0	-3.88753	0.3	NA	NA
chr19	57866160	+	NA	NA	SINE/Alu	16	12	4	18	18	0	-2.49185	0.25	NA	NA
chr19	57866918	+	NA	NA	SINE/Alu	19	15	4	15	12	0	-1.98089	0.210526	NA	NA
chr19	58568046	-	NA	NA	SINE/Alu	17	13	4	21	18	2	-1.04182	0.235294	NA	NA
chr19	58568214	-	MZF1	ncRNA	SINE/Alu	39	33	6	36	35	0	-2.69188	0.153846	ENST00000595245.1	MZF1-204
chr2	24002195	+	UBXN2A	3UTR	SINE/Alu	12	8	4	7	7	0	-1.54432	0.333333	ENST00000309033.5	UBXN2A-201
chr2	27357380	+	NA	NA	SINE/Alu	18	15	3	11	11	0	-1.28951	0.166667	NA	NA
chr2	27357393	+	NA	NA	SINE/Alu	14	10	4	16	16	0	-2.51457	0.285714	NA	NA
chr2	32309326	+	YIPF4	3UTR	DNA/TcMar-Tigger	17	12	5	24	22	2	-1.4975	0.294118	ENST00000238831.9	YIPF4-201
chr2	37100519	-	EIF2AK2	3UTR	NA	14	9	5	13	12	0	-2.47805	0.357143	ENST00000233057.9	EIF2AK2-201
chr2	37100891	-	EIF2AK2	3UTR	NA	25	20	5	38	36	0	-3.18903	0.2	ENST00000233057.9	EIF2AK2-201
chr2	37100939	-	EIF2AK2	3UTR	NA	27	24	3	57	55	0	-3.078	0.111111	ENST00000233057.9	EIF2AK2-201
chr2	37100954	-	EIF2AK2	3UTR	NA	22	18	4	50	41	3	-1.50635	0.181818	ENST00000233057.9	EIF2AK2-201
chr2	37103922	-	EIF2AK2	3UTR	SINE/Alu	21	18	3	25	24	1	-1.25154	0.142857	ENST00000233057.9	EIF2AK2-201
chr2	37104496	-	EIF2AK2	3UTR	SINE/Alu	16	13	3	24	24	0	-2.58496	0.1875	ENST00000233057.9	EIF2AK2-201
chr2	37202383	+	CEBPZOS	3UTR	SINE/Alu	69	58	11	68	56	3	-1.5639	0.15942	ENST00000402297.6	CEBPZOS-204
chr2	37202590	+	CEBPZOS	3UTR	SINE/Alu	63	58	5	56	53	0	-2.41504	0.0793651	ENST00000402297.6	CEBPZOS-204
chr2	85549498	-	GGCX	3UTR	SINE/Alu	40	34	6	31	30	0	-2.43962	0.15	ENST00000233838.9	GGCX-201
chr2	86023991	-	POLR1A	3UTR	SINE/Alu	17	14	3	21	21	0	-2.30485	0.176471	ENST00000263857.11	POLR1A-201
chr2	86024028	-	POLR1A	3UTR	SINE/Alu	22	19	3	35	31	0	-2.66985	0.136364	ENST00000263857.11	POLR1A-201
chr2	99195826	+	MRPL30	3UTR	SINE/Alu	45	42	3	54	54	0	-2.26303	0.0666667	ENST00000338148.8	MRPL30-201
chr2	99195873	+	MRPL30	3UTR	SINE/Alu	27	20	7	33	26	2	-1.70454	0.259259	ENST00000338148.8	MRPL30-201
chr2	99196352	+	MRPL30	3UTR	SINE/Alu	39	35	4	69	62	0	-3.14505	0.102564	ENST00000338148.8	MRPL30-201
chr2	99196380	+	MRPL30	3UTR	SINE/Alu	26	20	6	58	48	0	-3.9649	0.230769	ENST00000338148.8	MRPL30-201
chr2	99196515	+	MRPL30	3UTR	SINE/Alu	58	53	5	100	95	2	-1.78588	0.0862069	ENST00000338148.8	MRPL30-201
chr2	99196525	+	MRPL30	3UTR	SINE/Alu	58	55	3	99	99	0	-2.77138	0.0517241	ENST00000338148.8	MRPL30-201
chr2	99196540	+	MRPL30	3UTR	SINE/Alu	59	55	4	104	100	2	-1.55476	0.0677966	ENST00000338148.8	MRPL30-201
chr2	112178062	+	NA	NA	SINE/Alu	13	10	3	12	11	0	-1.88452	0.230769	NA	NA
chr2	112576664	+	POLR1B	3UTR	NA	18	12	6	25	24	0	-3.28129	0.333333	ENST00000263331.10	POLR1B-201
chr2	127843890	-	POLR2D	3UTR	SINE/Alu	16	8	8	31	19	3	-2.12412	0.5	ENST00000272645.9	POLR2D-201
chr2	128193506	+	UGGT1	3UTR	SINE/Alu	23	19	4	25	24	1	-1.44222	0.173913	ENST00000259253.11	UGGT1-201
chr2	128193521	+	UGGT1	3UTR	SINE/Alu	20	16	4	27	27	0	-2.75489	0.2	ENST00000259253.11	UGGT1-201
chr2	128193533	+	UGGT1	3UTR	SINE/Alu	26	21	5	46	40	0	-3.40808	0.192308	ENST00000259253.11	UGGT1-201
chr2	130158096	-	NA	NA	SINE/Alu	13	9	4	24	21	0	-3.20645	0.307692	NA	NA
chr2	130159035	-	NA	NA	SINE/Alu	11	7	4	22	12	1	-2.32193	0.363636	NA	NA
chr2	130159594	-	SMPD4	5UTR	SINE/Alu	12	7	5	25	23	0	-3.64386	0.416667	ENST00000680401.1	SMPD4-223
chr2	159939454	-	PLA2R1	3UTR	SINE/Alu	16	13	3	23	20	1	-1.52356	0.1875	ENST00000283243.13	PLA2R1-201
chr2	159940532	-	PLA2R1	3UTR	SINE/Alu	21	16	5	14	14	0	-2	0.238095	ENST00000283243.13	PLA2R1-201
chr2	171321991	-	METTL8	3UTR	SINE/Alu	13	10	3	22	21	0	-2.75899	0.230769	ENST00000375258.9	METTL8-201
chr2	171322023	-	METTL8	3UTR	SINE/Alu	12	3	9	8	6	0	-2.73697	0.75	ENST00000375258.9	METTL8-201
chr2	171322030	-	METTL8	3UTR	SINE/Alu	12	9	3	6	6	0	-1	0.25	ENST00000375258.9	METTL8-201
chr2	197491921	-	NA	NA	SINE/Alu	30	27	3	28	27	0	-1.90046	0.1	NA	NA
chr2	197491946	-	NA	NA	SINE/Alu	37	33	4	39	37	0	-2.39788	0.108108	NA	NA
chr2	200909521	-	ORC2	3UTR	SINE/Alu	14	10	4	10	10	0	-1.8365	0.285714	ENST00000234296.7	ORC2-201
chr2	200909670	-	ORC2	3UTR	SINE/Alu	17	6	11	15	11	2	-1.81943	0.647059	ENST00000234296.7	ORC2-201
chr2	201164144	+	CFLAR	3UTR	SINE/Alu	21	13	8	10	10	0	-2.09954	0.380952	ENST00000309955.8	CFLAR-201
chr2	201287383	+	CASP8	3UTR	SINE/Alu	45	42	3	112	109	0	-3.3155	0.0666667	ENST00000673742.1	CASP8-218
chr2	202299021	+	NA	NA	SINE/Alu	26	21	5	20	18	0	-2.20645	0.192308	NA	NA
chr2	202299064	+	NA	NA	SINE/Alu	10	7	3	23	22	0	-3.20163	0.3	NA	NA
chr2	202879116	-	WDR12	3UTR	SINE/Alu	12	9	3	11	11	0	-1.87447	0.25	ENST00000261015.5	WDR12-201
chr2	206119050	-	NDUFS1	3UTR	SINE/Alu	14	9	5	5	5	0	-1.09954	0.357143	ENST00000233190.11	NDUFS1-201
chr2	206122202	-	NDUFS1	3UTR	SINE/Alu	41	36	5	61	60	1	-2.15815	0.121951	ENST00000233190.11	NDUFS1-201
chr2	206122212	-	NDUFS1	3UTR	SINE/Alu	42	38	4	50	49	0	-2.57347	0.0952381	ENST00000233190.11	NDUFS1-201
chr2	206122254	-	NDUFS1	3UTR	SINE/Alu	59	56	3	60	59	0	-2.02425	0.0508475	ENST00000233190.11	NDUFS1-201
chr2	206122384	-	NDUFS1	3UTR	SINE/Alu	21	18	3	26	25	0	-2.30812	0.142857	ENST00000233190.11	NDUFS1-201
chr2	206122546	-	NDUFS1	3UTR	SINE/Alu	20	16	4	51	38	5	-1.08746	0.2	ENST00000233190.11	NDUFS1-201
chr2	206122616	-	NDUFS1	3UTR	SINE/Alu	34	22	12	18	18	0	-2.7829	0.352941	ENST00000233190.11	NDUFS1-201
chr2	206122837	-	NDUFS1	3UTR	SINE/Alu	22	19	3	27	23	0	-2.29546	0.136364	ENST00000233190.11	NDUFS1-201
chr2	207755025	+	CCNYL1	3UTR	SINE/Alu	25	22	3	58	52	2	-1.62916	0.12	ENST00000295414.8	CCNYL1-201
chr2	216501792	+	RPL37A	3UTR	SINE/Alu	74	66	8	263	242	3	-2.99939	0.108108	ENST00000491306.6	RPL37A-210
chr2	216501818	+	RPL37A	3UTR	SINE/Alu	38	33	5	100	97	1	-2.98089	0.131579	ENST00000491306.6	RPL37A-210
chr2	216501857	+	RPL37A	3UTR	SINE/Alu	13	8	5	6	5	0	-1.46949	0.384615	ENST00000491306.6	RPL37A-210
chr2	216501976	+	RPL37A	3UTR	SINE/Alu	54	44	10	60	55	1	-2.61143	0.185185	ENST00000491306.6	RPL37A-210
chr2	216501990	+	RPL37A	3UTR	SINE/Alu	43	25	18	55	45	4	-2.28109	0.418605	ENST00000491306.6	RPL37A-210
chr2	216501999	+	RPL37A	3UTR	SINE/Alu	50	45	4	107	98	3	-1.41954	0.0816327	ENST00000491306.6	RPL37A-210
chr2	216502145	+	RPL37A	3UTR	SINE/Alu	134	124	10	272	269	0	-4.48081	0.0746269	ENST00000491306.6	RPL37A-210
chr2	216502171	+	RPL37A	3UTR	SINE/Alu	85	77	8	99	94	1	-2.38989	0.0941176	ENST00000491306.6	RPL37A-210
chr2	216502174	+	RPL37A	3UTR	SINE/Alu	77	64	13	88	87	0	-4	0.168831	ENST00000491306.6	RPL37A-210
chr2	216502196	+	RPL37A	3UTR	SINE/Alu	53	48	5	57	54	2	-1.10497	0.0943396	ENST00000491306.6	RPL37A-210
chr2	216502198	+	RPL37A	3UTR	SINE/Alu	51	44	7	57	55	0	-3.16046	0.137255	ENST00000491306.6	RPL37A-210
chr2	216502206	+	RPL37A	3UTR	SINE/Alu	46	42	4	77	75	1	-2.06515	0.0869565	ENST00000491306.6	RPL37A-210
chr2	218635252	-	ZNF142	3UTR	SINE/Alu	10	1	9	5	4	0	-2.32193	0.9	ENST00000411696.7	ZNF142-201
chr2	227273533	+	NA	NA	SINE/Alu	10	6	4	43	38	2	-2.8413	0.4	NA	NA
chr2	227273679	+	NA	NA	SINE/Alu	19	10	9	23	20	3	-1.59756	0.473684	NA	NA
chr2	227273685	+	NA	NA	SINE/Alu	29	20	9	34	34	0	-3.55141	0.310345	NA	NA
chr20	3868754	+	MAVS	3UTR	SINE/Alu	14	10	4	13	12	0	-2.21501	0.285714	ENST00000428216.4	MAVS-202
chr20	3868756	+	MAVS	3UTR	SINE/Alu	14	9	5	13	13	0	-2.47805	0.357143	ENST00000428216.4	MAVS-202
chr20	3869544	+	MAVS	3UTR	SINE/Alu	22	17	5	29	28	0	-2.98351	0.227273	ENST00000428216.4	MAVS-202
chr20	3869566	+	MAVS	3UTR	SINE/Alu	16	12	4	22	21	0	-2.78136	0.25	ENST00000428216.4	MAVS-202
chr20	3870545	+	MAVS	3UTR	SINE/Alu	14	11	3	8	7	0	-1.19265	0.214286	ENST00000428216.4	MAVS-202
chr20	5994848	+	MCM8	3UTR	SINE/Alu	38	35	3	83	83	0	-3.12711	0.0789474	ENST00000610722.4	MCM8-205
chr20	6000095	+	NA	NA	SINE/Alu	10	7	3	35	32	0	-3.80735	0.3	NA	NA
chr20	6000405	+	NA	NA	SINE/Alu	13	9	4	10	10	0	-1.94342	0.307692	NA	NA
chr20	28582364	-	ENSG00000291100	ncRNA	SINE/Alu	21	18	3	40	38	0	-2.92961	0.142857	ENST00000686258.2	ENST00000686258
chr20	33706374	-	PXMP4	3UTR	SINE/Alu	10	5	5	29	23	4	-1.79909	0.5	ENST00000409299.8	PXMP4-203
chr20	35713269	-	RBM39	ncRNA	SINE/Alu	90	70	20	134	123	3	-2.96655	0.222222	ENST00000465158.5	RBM39-225
chr20	35713270	-	RBM39	ncRNA	SINE/Alu	88	81	7	128	126	0	-3.54057	0.0795455	ENST00000465158.5	RBM39-225
chr20	36545675	+	NA	NA	SINE/Alu	14	10	4	6	6	0	-1.09954	0.285714	NA	NA
chr20	36546871	+	NA	NA	SINE/Alu	24	19	5	42	39	1	-2.39232	0.208333	NA	NA
chr20	36547357	+	NA	NA	SINE/MIR	37	34	3	42	41	0	-2.18286	0.0810811	NA	NA
chr20	36547360	+	NA	NA	SINE/MIR	37	33	4	42	41	1	-1.50479	0.108108	NA	NA
chr20	37519170	-	BLCAP	CDS	NA	132	125	7	266	259	0	-4.01089	0.0530303	ENST00000373537.7	BLCAP-201
chr20	44186650	-	JPH2	CDS	NA	47	43	4	75	74	0	-2.99616	0.0851064	ENST00000372980.4	JPH2-202
chr20	45079068	+	STK4	3UTR	SINE/Alu	38	35	3	37	34	0	-1.96153	0.0789474	ENST00000372806.8	STK4-202
chr20	45079118	+	STK4	3UTR	SINE/Alu	31	28	3	26	26	0	-1.74624	0.0967742	ENST00000372806.8	STK4-202
chr20	45079130	+	STK4	3UTR	SINE/Alu	27	24	3	19	19	0	-1.49304	0.111111	ENST00000372806.8	STK4-202
chr20	45079135	+	STK4	3UTR	SINE/Alu	19	10	9	17	11	1	-2.16146	0.473684	ENST00000372806.8	STK4-202
chr20	53488302	+	TSHZ2	3UTR	DNA?	20	17	3	24	21	0	-2.26303	0.15	ENST00000371497.10	TSHZ2-202
chr20	53488330	+	TSHZ2	3UTR	DNA?	27	24	3	24	24	0	-1.83007	0.111111	ENST00000371497.10	TSHZ2-202
chr21	29064045	-	NA	NA	SINE/Alu	15	12	3	23	23	0	-2.61667	0.2	NA	NA
chr21	29064050	-	NA	NA	SINE/Alu	15	10	5	18	17	0	-2.848	0.333333	NA	NA
chr21	33355789	+	IFNAR1	3UTR	SINE/Alu	59	55	4	32	31	0	-1.43929	0.0677966	ENST00000270139.8	IFNAR1-201
chr21	33357665	+	IFNAR1	3UTR	SINE/Alu	13	10	3	52	47	4	-1.67807	0.230769	ENST00000270139.8	IFNAR1-201
chr21	42845916	-	NA	NA	SINE/Alu	21	18	3	38	36	1	-1.85561	0.142857	NA	NA
chr21	46320381	-	NA	NA	SINE/Alu	13	9	4	11	10	0	-2.08092	0.307692	NA	NA
chr21	46322219	-	NA	NA	SINE/Alu	42	38	4	134	134	0	-3.9957	0.0952381	NA	NA
chr21	46322225	-	NA	NA	SINE/Alu	41	38	3	126	121	1	-2.61973	0.0731707	NA	NA
chr22	18088577	+	PEX26	3UTR	SINE/Alu	32	29	3	37	37	0	-2.20945	0.09375	ENST00000399744.8	PEX26-202
chr22	18088653	+	PEX26	3UTR	SINE/Alu	34	27	7	20	20	0	-2.23447	0.205882	ENST00000399744.8	PEX26-202
chr22	18088655	+	PEX26	3UTR	SINE/Alu	33	27	6	18	18	0	-1.93289	0.181818	ENST00000399744.8	PEX26-202
chr22	18089909	+	PEX26	3UTR	SINE/Alu	25	12	13	20	14	0	-3.48543	0.52	ENST00000399744.8	PEX26-202
chr22	24573003	+	SNRPD3	3UTR	SINE/Alu	58	55	3	81	79	1	-1.48187	0.0517241	ENST00000215829.8	SNRPD3-201
chr22	24573021	+	SNRPD3	3UTR	SINE/Alu	24	15	9	41	35	2	-2.50956	0.375	ENST00000215829.8	SNRPD3-201
chr22	24573814	+	SNRPD3	3UTR	SINE/Alu	60	56	4	64	62	0	-2.41504	0.0666667	ENST00000215829.8	SNRPD3-201
chr22	24574574	+	SNRPD3	3UTR	SINE/Alu	51	42	9	80	76	1	-2.97143	0.176471	ENST00000215829.8	SNRPD3-201
chr22	24574597	+	SNRPD3	3UTR	SINE/Alu	33	25	8	44	38	0	-3.58496	0.242424	ENST00000215829.8	SNRPD3-201
chr22	24574605	+	SNRPD3	3UTR	SINE/Alu	21	18	3	47	46	0	-3.16227	0.142857	ENST00000215829.8	SNRPD3-201
chr22	24574641	+	SNRPD3	3UTR	SINE/Alu	20	12	8	58	42	11	-1.12102	0.4	ENST00000215829.8	SNRPD3-201
chr22	24574646	+	SNRPD3	3UTR	SINE/Alu	24	21	3	68	68	0	-3.5025	0.125	ENST00000215829.8	SNRPD3-201
chr22	24574654	+	SNRPD3	3UTR	SINE/Alu	26	23	3	63	60	0	-3.27684	0.115385	ENST00000215829.8	SNRPD3-201
chr22	24574671	+	SNRPD3	3UTR	SINE/Alu	32	25	7	64	63	0	-4	0.21875	ENST00000215829.8	SNRPD3-201
chr22	24574675	+	SNRPD3	3UTR	SINE/Alu	34	31	3	61	58	2	-1.25831	0.0882353	ENST00000215829.8	SNRPD3-201
chr22	24574752	+	SNRPD3	3UTR	SINE/Alu	25	19	6	34	34	0	-3.25096	0.24	ENST00000215829.8	SNRPD3-201
chr22	29261472	-	NA	NA	SINE/Alu	17	13	4	13	13	0	-1.9349	0.235294	NA	NA
chr22	29261512	-	NA	NA	SINE/Alu	10	7	3	11	10	0	-2.1375	0.3	NA	NA
chr22	29261751	-	NA	NA	SINE/Alu	16	13	3	11	9	0	-1.45943	0.1875	NA	NA
chr22	29261752	-	NA	NA	SINE/Alu	16	13	3	11	11	0	-1.45943	0.1875	NA	NA
chr22	36488048	-	FOXRED2	3UTR	SINE/Alu	26	10	16	19	15	2	-2.04999	0.615385	ENST00000397224.9	FOXRED2-204
chr22	36488442	-	FOXRED2	3UTR	SINE/Alu	44	35	9	48	47	0	-3.44746	0.204545	ENST00000397224.9	FOXRED2-204
chr22	36488497	-	FOXRED2	3UTR	SINE/Alu	72	65	7	85	80	0	-3.23947	0.0972222	ENST00000397224.9	FOXRED2-204
chr22	36488679	-	FOXRED2	3UTR	SINE/Alu	16	12	4	12	12	0	-1.90689	0.25	ENST00000397224.9	FOXRED2-204
chr22	36488680	-	FOXRED2	3UTR	SINE/Alu	15	11	4	10	10	0	-1.73697	0.266667	ENST00000397224.9	FOXRED2-204
chr22	36488818	-	FOXRED2	3UTR	SINE/Alu	26	22	4	17	15	0	-1.70895	0.153846	ENST00000397224.9	FOXRED2-204
chr22	38485533	-	DDX17	3UTR	NA	90	85	5	67	66	1	-1.1592	0.0555556	ENST00000403230.3	DDX17-203
chr22	41599741	-	DESI1	3UTR	SINE/Alu	10	6	4	10	10	0	-2.32193	0.4	ENST00000263256.7	DESI1-201
chr22	41599801	-	DESI1	3UTR	SINE/Alu	20	17	3	35	34	1	-1.80735	0.15	ENST00000263256.7	DESI1-201
chr22	41599831	-	DESI1	3UTR	SINE/Alu	13	9	4	32	32	0	-3.62149	0.307692	ENST00000263256.7	DESI1-201
chr22	41599832	-	DESI1	3UTR	SINE/Alu	13	10	3	31	30	1	-2.25376	0.230769	ENST00000263256.7	DESI1-201
chr3	10150924	+	VHL	3UTR	SINE/Alu	41	36	5	17	17	0	-1.31487	0.121951	ENST00000256474.3	VHL-201
chr3	10152222	+	VHL	3UTR	SINE/Alu	19	16	3	28	26	0	-2.55943	0.157895	ENST00000256474.3	VHL-201
chr3	10152321	+	VHL	3UTR	SINE/Alu	60	57	3	173	171	0	-3.52774	0.05	ENST00000256474.3	VHL-201
chr3	10152570	+	VHL	3UTR	SINE/Alu	27	24	3	76	68	1	-2.49304	0.111111	ENST00000256474.3	VHL-201
chr3	10152742	+	VHL	3UTR	SINE/Alu	25	22	3	35	34	1	-1.48543	0.12	ENST00000256474.3	VHL-201
chr3	10152752	+	VHL	3UTR	SINE/Alu	23	19	4	50	46	2	-1.85726	0.173913	ENST00000256474.3	VHL-201
chr3	10152871	+	VHL	3UTR	SINE/Alu	105	94	11	107	103	3	-1.61218	0.104762	ENST00000256474.3	VHL-201
chr3	10153378	+	VHL	3UTR	SINE/Alu	47	44	3	47	47	0	-2	0.0638298	ENST00000256474.3	VHL-201
chr3	10153412	+	VHL	3UTR	SINE/Alu	33	28	5	78	72	3	-1.82597	0.151515	ENST00000256474.3	VHL-201
chr3	10153419	+	VHL	3UTR	SINE/Alu	53	50	3	86	86	0	-2.69834	0.0566038	ENST00000256474.3	VHL-201
chr3	14944597	-	FGD5-AS1	ncRNA	SINE/Alu	70	55	15	120	108	10	-1.31818	0.214286	ENST00000655923.1	FGD5-AS1-206
chr3	14944603	-	FGD5-AS1	ncRNA	SINE/Alu	70	65	5	109	107	1	-2.22386	0.0714286	ENST00000655923.1	FGD5-AS1-206
chr3	14944630	-	FGD5-AS1	ncRNA	SINE/Alu	104	83	21	86	76	4	-1.86333	0.201923	ENST00000655923.1	FGD5-AS1-206
chr3	14944945	-	FGD5-AS1	ncRNA	SINE/Alu	80	76	4	42	42	0	-1.39232	0.05	ENST00000655923.1	FGD5-AS1-206
chr3	14944946	-	FGD5-AS1	ncRNA	SINE/Alu	80	66	14	41	41	0	-2.94251	0.175	ENST00000655923.1	FGD5-AS1-206
chr3	15072148	-	RBSN	3UTR	SINE/Alu	37	32	5	41	40	1	-1.73306	0.135135	ENST00000253699.7	RBSN-201
chr3	15072187	-	RBSN	3UTR	SINE/Alu	34	30	4	38	38	0	-2.48239	0.117647	ENST00000253699.7	RBSN-201
chr3	15072209	-	RBSN	3UTR	SINE/Alu	33	27	6	32	30	0	-2.76296	0.181818	ENST00000253699.7	RBSN-201
chr3	15072226	-	RBSN	3UTR	SINE/Alu	32	29	3	34	34	0	-2.08746	0.09375	ENST00000253699.7	RBSN-201
chr3	15072229	-	RBSN	3UTR	SINE/Alu	26	22	4	38	34	0	-2.86942	0.153846	ENST00000253699.7	RBSN-201
chr3	15072292	-	RBSN	3UTR	SINE/Alu	19	13	6	35	34	0	-3.68871	0.315789	ENST00000253699.7	RBSN-201
chr3	15410787	-	METTL6	3UTR	SINE/Alu	17	14	3	38	38	0	-3.16046	0.176471	ENST00000383790.8	METTL6-202
chr3	38524535	+	EXOG	3UTR	SINE/Alu	42	38	4	70	67	0	-3.05889	0.0952381	ENST00000287675.10	EXOG-201
chr3	39409281	+	RPSA	ncRNA	SINE/Alu	20	17	3	44	44	0	-3.1375	0.15	ENST00000495394.2	RPSA-209
chr3	40466431	+	RPL14	3UTR	SINE/Alu	16	13	3	14	13	0	-1.80735	0.1875	ENST00000396203.7	RPL14-202
chr3	40537340	+	ZNF621	3UTR	SINE/Alu	33	28	5	42	40	0	-2.93289	0.151515	ENST00000339296.10	ZNF621-202
chr3	40537451	+	ZNF621	3UTR	SINE/Alu	11	8	3	8	8	0	-1.54057	0.272727	ENST00000339296.10	ZNF621-202
chr3	40537506	+	ZNF621	3UTR	SINE/Alu	37	33	4	34	32	1	-1.19994	0.108108	ENST00000339296.10	ZNF621-202
chr3	44749289	-	KIAA1143	3UTR	SINE/Alu	10	6	4	39	35	0	-4.2854	0.4	ENST00000296121.6	KIAA1143-201
chr3	44749859	-	KIAA1143	3UTR	SINE/Alu	23	17	6	34	30	1	-2.37126	0.26087	ENST00000296121.6	KIAA1143-201
chr3	44749906	-	KIAA1143	3UTR	SINE/Alu	19	8	11	27	25	0	-4.09192	0.578947	ENST00000296121.6	KIAA1143-201
chr3	45680497	+	LIMD1	3UTR	SINE/Alu	19	15	4	11	10	0	-1.53343	0.210526	ENST00000273317.5	LIMD1-201
chr3	45680498	+	LIMD1	3UTR	SINE/Alu	21	16	5	14	14	0	-2	0.238095	ENST00000273317.5	LIMD1-201
chr3	45680551	+	LIMD1	3UTR	SINE/Alu	29	21	8	38	37	0	-3.55987	0.275862	ENST00000273317.5	LIMD1-201
chr3	45680555	+	LIMD1	3UTR	SINE/Alu	25	21	4	46	45	0	-3.20163	0.16	ENST00000273317.5	LIMD1-201
chr3	45680563	+	LIMD1	3UTR	SINE/Alu	26	22	4	63	60	0	-3.59877	0.153846	ENST00000273317.5	LIMD1-201
chr3	45680608	+	LIMD1	3UTR	SINE/Alu	13	8	5	58	49	1	-3.7425	0.384615	ENST00000273317.5	LIMD1-201
chr3	45680889	+	LIMD1	3UTR	SINE/Alu	21	17	4	12	11	0	-1.51457	0.190476	ENST00000273317.5	LIMD1-201
chr3	45680895	+	LIMD1	3UTR	SINE/Alu	17	13	4	10	9	0	-1.55639	0.235294	ENST00000273317.5	LIMD1-201
chr3	48749558	-	PRKAR2A	3UTR	SINE/Alu	34	27	7	60	53	2	-2.23447	0.205882	ENST00000265563.13	PRKAR2A-201
chr3	48750129	-	PRKAR2A	3UTR	SINE/Alu	40	36	4	70	67	0	-3.12928	0.1	ENST00000265563.13	PRKAR2A-201
chr3	48750241	-	PRKAR2A	3UTR	SINE/Alu	11	8	3	18	18	0	-2.71049	0.272727	ENST00000265563.13	PRKAR2A-201
chr3	48750476	-	PRKAR2A	3UTR	SINE/Alu	55	48	7	61	61	0	-3.14938	0.127273	ENST00000265563.13	PRKAR2A-201
chr3	49320525	-	NA	NA	SINE/Alu	10	5	5	7	6	0	-2.07039	0.5	NA	NA
chr3	50332595	-	NA	NA	SINE/Alu	15	12	3	13	13	0	-1.79355	0.2	NA	NA
chr3	50332708	-	NA	NA	SINE/Alu	19	16	3	40	40	0	-3.074	0.157895	NA	NA
chr3	56570497	+	CCDC66	3UTR	SINE/Alu	11	7	4	6	5	0	-1.44746	0.363636	ENST00000434467.5	CCDC66-206
chr3	121830147	-	NA	NA	SINE/Alu	10	6	4	20	20	0	-3.32193	0.4	NA	NA
chr3	121830152	-	NA	NA	SINE/Alu	12	8	4	22	20	2	-1.61143	0.333333	NA	NA
chr3	121833835	-	NA	NA	NA	17	13	4	23	21	1	-1.75803	0.235294	NA	NA
chr3	121833836	-	NA	NA	NA	15	12	3	23	23	0	-2.61667	0.2	NA	NA
chr3	136807321	+	NA	NA	SINE/Alu	12	5	7	13	9	0	-3.11548	0.583333	NA	NA
chr3	142161988	-	GK5	3UTR	SINE/Alu	10	7	3	30	27	0	-3.58496	0.3	ENST00000392993.7	GK5-201
chr3	156540519	-	SSR3	3UTR	SINE/Alu	10	6	4	18	15	0	-3.16993	0.4	ENST00000265044.7	SSR3-201
chr3	156541617	-	SSR3	3UTR	SINE/Alu	83	50	33	81	77	2	-3.46731	0.39759	ENST00000265044.7	SSR3-201
chr3	156541618	-	SSR3	3UTR	SINE/Alu	83	62	21	88	87	1	-3.54382	0.253012	ENST00000265044.7	SSR3-201
chr3	179397833	-	GNB4	3UTR	SINE/Alu	68	64	4	37	36	0	-1.44392	0.0588235	ENST00000232564.8	GNB4-201
chr3	179397839	-	GNB4	3UTR	SINE/Alu	54	19	35	18	17	0	-3.58496	0.648148	ENST00000232564.8	GNB4-201
chr3	179397847	-	GNB4	3UTR	SINE/Alu	52	47	5	25	21	0	-1.52838	0.0961538	ENST00000232564.8	GNB4-201
chr3	179397908	-	GNB4	3UTR	SINE/Alu	12	9	3	10	10	0	-1.73697	0.25	ENST00000232564.8	GNB4-201
chr3	179398517	-	GNB4	3UTR	SINE/Alu	41	38	3	25	24	0	-1.2863	0.0731707	ENST00000232564.8	GNB4-201
chr3	188882967	+	LPP	3UTR	SINE/Alu	17	14	3	57	50	2	-2.16046	0.176471	ENST00000617246.5	LPP-220
chr3	194649438	-	NA	NA	SINE/Alu	10	7	3	5	4	0	-1	0.3	NA	NA
chr3	196352749	-	UBXN7	3UTR	SINE/Alu	26	23	3	32	31	1	-1.29956	0.115385	ENST00000296328.9	UBXN7-201
chr3	197612712	-	SDHAP4	ncRNA	SINE/Alu	43	35	8	93	92	1	-3.28282	0.186047	ENST00000701522.1	SDHAP4-219
chr4	2938437	-	NOP14	3UTR	SINE/Alu	16	13	3	28	26	2	-1.22239	0.1875	ENST00000416614.7	NOP14-203
chr4	2938620	-	NOP14	3UTR	SINE/Alu	39	35	4	47	46	0	-2.59111	0.102564	ENST00000416614.7	NOP14-203
chr4	2938644	-	NOP14	3UTR	SINE/Alu	24	17	7	26	26	0	-3.11548	0.291667	ENST00000416614.7	NOP14-203
chr4	2938670	-	NOP14	3UTR	SINE/Alu	49	34	15	86	78	1	-3.81155	0.306122	ENST00000416614.7	NOP14-203
chr4	2938735	-	NOP14	3UTR	SINE/Alu	98	87	11	150	141	8	-1.02915	0.112245	ENST00000416614.7	NOP14-203
chr4	17801353	-	DCAF16	3UTR	SINE/Alu	18	13	5	18	17	0	-2.58496	0.277778	ENST00000382247.6	DCAF16-201
chr4	17801356	-	DCAF16	3UTR	SINE/Alu	17	11	6	19	16	1	-1.96782	0.352941	ENST00000382247.6	DCAF16-201
chr4	17801396	-	DCAF16	3UTR	SINE/Alu	25	9	16	8	8	0	-2.44361	0.64	ENST00000382247.6	DCAF16-201
chr4	17801402	-	DCAF16	3UTR	SINE/Alu	23	20	3	12	12	0	-1.0614	0.130435	ENST00000382247.6	DCAF16-201
chr4	17801403	-	DCAF16	3UTR	SINE/Alu	23	20	3	12	12	0	-1.0614	0.130435	ENST00000382247.6	DCAF16-201
chr4	17802039	-	DCAF16	3UTR	SINE/Alu	18	14	4	23	21	1	-1.67557	0.222222	ENST00000382247.6	DCAF16-201
chr4	56460125	+	PAICS	3UTR	SINE/Alu	494	464	30	1104	1070	4	-3.79243	0.0607287	ENST00000512576.3	PAICS-207
chr4	56460892	+	PAICS	3UTR	SINE/Alu	73	60	12	47	45	0	-3.0652	0.166667	ENST00000512576.3	PAICS-207
chr4	56460916	+	PAICS	3UTR	SINE/Alu	101	91	10	166	162	1	-3.17626	0.0990099	ENST00000512576.3	PAICS-207
chr4	56460921	+	PAICS	3UTR	SINE/Alu	106	37	69	192	168	14	-3.07943	0.650943	ENST00000512576.3	PAICS-207
chr4	73057732	-	COX18	3UTR	SINE/Alu	18	15	3	39	36	0	-3.11548	0.166667	ENST00000507544.3	COX18-204
chr4	92099194	+	NA	NA	NA	12	9	3	375	233	55	-1.15843	0.25	NA	NA
chr4	108835831	-	NA	NA	SINE/Alu	14	9	5	12	12	0	-2.36257	0.357143	NA	NA
chr4	127836980	+	HSPA4L	3UTR	SINE/Alu	16	13	3	11	10	0	-1.45943	0.1875	ENST00000296464.9	HSPA4L-201
chr4	176331176	+	SPCS3	3UTR	NA	93	88	5	144	139	1	-2.21573	0.0537634	ENST00000503362.2	SPCS3-201
chr5	14716224	+	NA	NA	SINE/Alu	35	32	3	53	53	0	-2.59864	0.0857143	NA	NA
chr5	32221929	+	NA	NA	NA	41	1	40	138	104	33	-2.02106	0.97561	NA	NA
chr5	34906057	-	RAD1	3UTR	SINE/Alu	47	38	9	32	32	0	-2.76734	0.191489	ENST00000382038.7	RAD1-203
chr5	34906229	-	RAD1	3UTR	SINE/Alu	44	29	15	30	30	0	-3.44746	0.340909	ENST00000382038.7	RAD1-203
chr5	34906230	-	RAD1	3UTR	SINE/Alu	44	30	14	30	30	0	-3.35435	0.318182	ENST00000382038.7	RAD1-203
chr5	34906442	-	RAD1	3UTR	SINE/Alu	59	56	3	99	97	0	-2.74671	0.0508475	ENST00000382038.7	RAD1-203
chr5	34906553	-	RAD1	3UTR	SINE/Alu	49	45	4	133	132	0	-3.7625	0.0816327	ENST00000382038.7	RAD1-203
chr5	34906556	-	RAD1	3UTR	SINE/Alu	51	43	8	131	119	2	-2.94596	0.156863	ENST00000382038.7	RAD1-203
chr5	34906557	-	RAD1	3UTR	SINE/Alu	50	46	4	130	128	1	-2.70044	0.08	ENST00000382038.7	RAD1-203
chr5	34906632	-	RAD1	3UTR	SINE/Alu	48	43	5	27	27	0	-1.75489	0.104167	ENST00000382038.7	RAD1-203
chr5	34906635	-	RAD1	3UTR	SINE/Alu	52	49	3	27	27	0	-1.05445	0.0576923	ENST00000382038.7	RAD1-203
chr5	34953348	+	NA	NA	SINE/Alu	14	11	3	28	27	0	-3	0.214286	NA	NA
chr5	34953400	+	NA	NA	SINE/Alu	16	6	10	11	6	0	-2.91886	0.625	NA	NA
chr5	37290365	-	NUP155	3UTR	SINE/Alu	31	8	23	28	16	3	-2.43812	0.741935	ENST00000231498.8	NUP155-201
chr5	37290368	-	NUP155	3UTR	SINE/Alu	32	29	3	38	38	0	-2.24793	0.09375	ENST00000231498.8	NUP155-201
chr5	37290390	-	NUP155	3UTR	SINE/Alu	34	24	10	55	51	0	-4.15333	0.294118	ENST00000231498.8	NUP155-201
chr5	37290391	-	NUP155	3UTR	SINE/Alu	33	23	10	59	57	0	-4.29768	0.30303	ENST00000231498.8	NUP155-201
chr5	37290457	-	NUP155	3UTR	SINE/Alu	50	47	3	90	90	0	-2.848	0.06	ENST00000231498.8	NUP155-201
chr5	37290464	-	NUP155	3UTR	SINE/Alu	36	10	26	49	31	2	-3.61471	0.722222	ENST00000231498.8	NUP155-201
chr5	37291344	-	NUP155	3UTR	SINE/Alu	20	12	8	33	30	0	-3.89239	0.4	ENST00000231498.8	NUP155-201
chr5	37291516	-	NUP155	3UTR	SINE/Alu	65	61	4	77	76	0	-2.56635	0.0615385	ENST00000231498.8	NUP155-201
chr5	37291522	-	NUP155	3UTR	SINE/Alu	78	73	5	90	90	0	-2.79141	0.0641026	ENST00000231498.8	NUP155-201
chr5	40631844	+	NA	NA	NA	183	167	16	1384	1381	3	-5.00639	0.0874317	NA	NA
chr5	40829950	-	RPL37	3UTR	SINE/Alu	58	52	6	97	93	0	-3.54929	0.103448	ENST00000274242.10	RPL37-201
chr5	40829962	-	RPL37	3UTR	SINE/Alu	62	49	13	98	92	0	-4.46787	0.209677	ENST00000274242.10	RPL37-201
chr5	40830675	-	RPL37	3UTR	SINE/Alu	21	13	8	31	31	0	-3.7318	0.380952	ENST00000274242.10	RPL37-201
chr5	40830676	-	RPL37	3UTR	SINE/Alu	19	16	3	35	35	0	-2.88136	0.157895	ENST00000274242.10	RPL37-201
chr5	40831079	-	RPL37	3UTR	SINE/Alu	37	34	3	45	44	0	-2.2824	0.0810811	ENST00000274242.10	RPL37-201
chr5	40831163	-	RPL37	3UTR	SINE/Alu	18	12	6	22	21	0	-3.09686	0.333333	ENST00000274242.10	RPL37-201
chr5	40831173	-	RPL37	3UTR	SINE/Alu	19	16	3	27	26	1	-1.50696	0.157895	ENST00000274242.10	RPL37-201
chr5	43051436	+	NA	NA	SINE/Alu	13	8	5	13	12	1	-1.58496	0.384615	NA	NA
chr5	43574171	-	NNT-AS1	ncRNA	SINE/Alu	57	54	3	57	56	0	-2	0.0526316	ENST00000513560.7	NNT-AS1-204
chr5	44815573	+	NA	NA	SINE/Alu	38	34	4	51	49	1	-1.74643	0.105263	NA	NA
chr5	44815669	+	NA	NA	SINE/Alu	25	21	4	36	35	0	-2.848	0.16	NA	NA
chr5	44816304	+	NA	NA	SINE/Alu	47	44	3	53	53	0	-2.17333	0.0638298	NA	NA
chr5	65668875	-	SGTB	3UTR	SINE/Alu	14	9	5	14	12	0	-2.58496	0.357143	ENST00000381007.9	SGTB-201
chr5	69282123	-	CCDC125	3UTR	SINE/Alu	23	19	4	19	19	0	-2.04629	0.173913	ENST00000396496.7	CCDC125-202
chr5	69367018	-	NA	NA	SINE/Alu	11	8	3	6	6	0	-1.12553	0.272727	NA	NA
chr5	80627492	-	DHFR	3UTR	SINE/Alu	205	193	12	400	383	4	-2.34289	0.0585366	ENST00000439211.7	DHFR-201
chr5	80627510	-	DHFR	3UTR	SINE/Alu	170	159	11	347	333	2	-3.0294	0.0647059	ENST00000439211.7	DHFR-201
chr5	80627611	-	DHFR	3UTR	SINE/Alu	101	84	17	99	85	1	-3.14107	0.168317	ENST00000439211.7	DHFR-201
chr5	80628007	-	DHFR	3UTR	SINE/Alu	132	123	9	149	144	0	-3.4967	0.0681818	ENST00000439211.7	DHFR-201
chr5	91310098	-	LUCAT1	ncRNA	SINE/Alu	81	74	7	184	176	2	-2.59875	0.0864198	ENST00000648015.1	LUCAT1-209
chr5	91310101	-	LUCAT1	ncRNA	SINE/Alu	79	75	4	173	170	0	-3.45278	0.0506329	ENST00000648015.1	LUCAT1-209
chr5	91310291	-	LUCAT1	ncRNA	SINE/Alu	63	59	4	161	158	0	-3.67557	0.0634921	ENST00000648015.1	LUCAT1-209
chr5	115829894	-	ATG12	3UTR	SINE/Alu	27	24	3	32	31	1	-1.24511	0.111111	ENST00000509910.2	ATG12-208
chr5	122027179	+	SRFBP1	3UTR	SINE/Alu	21	15	6	13	12	1	-1.11548	0.285714	ENST00000339397.5	SRFBP1-201
chr5	122027180	+	SRFBP1	3UTR	SINE/Alu	22	16	6	13	12	1	-1.04836	0.272727	ENST00000339397.5	SRFBP1-201
chr5	126625355	+	PHAX	3UTR	SINE/Alu	44	38	6	50	49	1	-1.99178	0.136364	ENST00000297540.5	PHAX-201
chr5	126625474	+	PHAX	3UTR	SINE/Alu	19	15	4	33	30	0	-3.11839	0.210526	ENST00000297540.5	PHAX-201
chr5	126625476	+	PHAX	3UTR	SINE/Alu	17	14	3	31	30	0	-2.86673	0.176471	ENST00000297540.5	PHAX-201
chr5	126625755	+	PHAX	3UTR	SINE/Alu	63	51	12	49	46	0	-3.33787	0.190476	ENST00000297540.5	PHAX-201
chr5	126625763	+	PHAX	3UTR	SINE/Alu	70	66	4	63	62	1	-1.16993	0.0571429	ENST00000297540.5	PHAX-201
chr5	126625771	+	PHAX	3UTR	SINE/Alu	71	67	4	83	80	0	-2.54722	0.056338	ENST00000297540.5	PHAX-201
chr5	126625802	+	PHAX	3UTR	SINE/Alu	85	76	9	124	120	1	-2.86673	0.105882	ENST00000297540.5	PHAX-201
chr5	131159990	-	HINT1	3UTR	SINE/Alu	13	5	8	5	5	0	-1.79141	0.615385	ENST00000506908.2	HINT1-204
chr5	131160142	-	HINT1	3UTR	SINE/Alu	15	12	3	18	17	0	-2.26303	0.2	ENST00000506908.2	HINT1-204
chr5	131201055	+	LYRM7	3UTR	SINE/Alu	19	15	4	20	20	0	-2.39593	0.210526	ENST00000379380.9	LYRM7-201
chr5	131202374	+	LYRM7	3UTR	SINE/Alu	10	5	5	7	7	0	-2.07039	0.5	ENST00000379380.9	LYRM7-201
chr5	131202444	+	LYRM7	3UTR	SINE/Alu	10	6	4	14	13	0	-2.80735	0.4	ENST00000379380.9	LYRM7-201
chr5	131202612	+	LYRM7	3UTR	SINE/Alu	16	12	4	22	20	0	-2.78136	0.25	ENST00000379380.9	LYRM7-201
chr5	131516104	-	NA	NA	Simple_repeat	19	16	3	3365	3336	20	-5.07615	0.157895	NA	NA
chr5	132363162	-	NA	NA	SINE/Alu	10	2	8	14	10	3	-1.65535	0.8	NA	NA
chr5	134900439	+	TXNDC15	3UTR	SINE/Alu	32	29	3	20	20	0	-1.32193	0.09375	ENST00000358387.9	TXNDC15-201
chr5	134901062	+	TXNDC15	3UTR	SINE/Alu	12	9	3	30	28	1	-2.32193	0.25	ENST00000358387.9	TXNDC15-201
chr5	139282849	+	SNHG4	ncRNA	SINE/Alu	52	9	43	19	8	2	-2.42196	0.826923	ENST00000505522.6	SNHG4-202
chr5	139282900	+	SNHG4	ncRNA	SINE/Alu	26	23	3	76	75	0	-3.54749	0.115385	ENST00000505522.6	SNHG4-202
chr5	139284535	+	SNHG4	ncRNA	SINE/Alu	42	37	5	32	31	0	-2.19265	0.119048	ENST00000505522.6	SNHG4-202
chr5	139284536	+	SNHG4	ncRNA	SINE/Alu	38	15	23	28	24	2	-2.55943	0.605263	ENST00000505522.6	SNHG4-202
chr5	139284540	+	SNHG4	ncRNA	SINE/Alu	38	33	5	30	29	1	-1.24393	0.131579	ENST00000505522.6	SNHG4-202
chr5	146458988	+	TCERG1	CDS	Simple_repeat	41	33	6	275	267	1	-4.55309	0.153846	ENST00000679501.2	TCERG1-217
chr5	149983656	+	SLC26A2	3UTR	SINE/Alu	14	11	3	26	26	0	-2.89308	0.214286	ENST00000286298.5	SLC26A2-201
chr5	157477914	-	ADAM19	3UTR	LTR/ERV1	28	25	3	51	47	1	-1.86507	0.107143	ENST00000257527.9	ADAM19-201
chr5	157478552	-	ADAM19	3UTR	LTR/ERV1	25	21	4	23	22	0	-2.20163	0.16	ENST00000257527.9	ADAM19-201
chr5	157758184	+	LSM11	3UTR	SINE/Alu	15	12	3	18	18	0	-2.26303	0.2	ENST00000286307.6	LSM11-201
chr5	178150300	+	RMND5B	3UTR	NA	27	24	3	55	54	0	-3.02647	0.111111	ENST00000313386.9	RMND5B-201
chr5	181249663	+	NA	NA	SINE/Alu	15	12	3	32	32	0	-3.09311	0.2	NA	NA
chr6	20485459	+	NA	NA	SINE/Alu	12	7	5	6	5	0	-1.58496	0.416667	NA	NA
chr6	31280301	+	NA	NA	NA	41	0	39	203	4	96	-1.0298	1	NA	NA
chr6	33408756	+	NA	NA	SINE/Alu	16	12	4	26	23	0	-3.02237	0.25	NA	NA
chr6	36543515	-	NA	NA	SINE/Alu	10	7	3	23	19	0	-3.20163	0.3	NA	NA
chr6	42888224	+	RPL7L1	3UTR	SINE/Alu	73	46	27	122	108	3	-3.54827	0.369863	ENST00000493763.7	RPL7L1-208
chr6	42888291	+	RPL7L1	3UTR	SINE/Alu	66	47	19	212	194	3	-4.00545	0.287879	ENST00000493763.7	RPL7L1-208
chr6	42888313	+	RPL7L1	3UTR	SINE/Alu	79	57	22	119	100	4	-2.79267	0.278481	ENST00000493763.7	RPL7L1-208
chr6	42888317	+	RPL7L1	3UTR	SINE/Alu	78	73	5	110	108	1	-2.08092	0.0641026	ENST00000493763.7	RPL7L1-208
chr6	42888362	+	RPL7L1	3UTR	SINE/Alu	56	50	6	45	43	1	-1.49185	0.107143	ENST00000493763.7	RPL7L1-208
chr6	42888372	+	RPL7L1	3UTR	SINE/Alu	36	6	30	23	17	0	-4.30783	0.833333	ENST00000493763.7	RPL7L1-208
chr6	42888378	+	RPL7L1	3UTR	SINE/Alu	41	26	15	64	63	1	-3.64245	0.365854	ENST00000493763.7	RPL7L1-208
chr6	42888438	+	RPL7L1	3UTR	SINE/Alu	140	123	17	275	258	3	-3.14393	0.121429	ENST00000493763.7	RPL7L1-208
chr6	42889167	+	RPL7L1	3UTR	SINE/Alu	115	106	9	192	190	1	-3.0614	0.0782609	ENST00000493763.7	RPL7L1-208
chr6	42889179	+	RPL7L1	3UTR	SINE/Alu	128	60	68	141	113	2	-4.66311	0.53125	ENST00000493763.7	RPL7L1-208
chr6	43029665	+	NA	NA	SINE/Alu	33	30	3	47	47	0	-2.51019	0.0909091	NA	NA
chr6	43029674	+	NA	NA	SINE/Alu	27	23	4	28	28	0	-2.3744	0.148148	NA	NA
chr6	43029679	+	NA	NA	SINE/Alu	24	21	3	28	26	0	-2.22239	0.125	NA	NA
chr6	43029700	+	NA	NA	SINE/Alu	16	13	3	26	26	0	-2.70044	0.1875	NA	NA
chr6	43029755	+	NA	NA	SINE/Alu	28	23	5	80	75	0	-4.09954	0.178571	NA	NA
chr6	43029803	+	NA	NA	SINE/Alu	27	23	4	23	21	0	-2.0906	0.148148	NA	NA
chr6	43029840	+	NA	NA	SINE/Alu	45	31	14	37	36	0	-3.62449	0.311111	NA	NA
chr6	46656639	+	NA	NA	SINE/Alu	15	12	3	20	20	0	-2.41504	0.2	NA	NA
chr6	46656908	+	NA	NA	SINE/Alu	18	14	4	19	15	1	-1.39993	0.222222	NA	NA
chr6	46656928	+	NA	NA	SINE/Alu	19	13	6	23	22	0	-3.08299	0.315789	NA	NA
chr6	46657045	+	NA	NA	SINE/Alu	19	13	6	28	24	0	-3.36678	0.315789	NA	NA
chr6	46657202	+	NA	NA	SINE/Alu	13	10	3	11	8	0	-1.75899	0.230769	NA	NA
chr6	46657206	+	NA	NA	SINE/Alu	11	8	3	16	16	0	-2.54057	0.272727	NA	NA
chr6	73424190	-	CGAS	3UTR	SINE/Alu	25	22	3	36	34	0	-2.52607	0.12	ENST00000370315.4	CGAS-201
chr6	73425125	-	CGAS	3UTR	SINE/Alu	33	30	3	32	31	0	-1.95561	0.0909091	ENST00000370315.4	CGAS-201
chr6	89634886	-	LYRM2	3UTR	SINE/Alu	27	23	4	32	29	0	-2.56704	0.148148	ENST00000523377.2	LYRM2-208
chr6	108042691	-	OSTM1	3UTR	SINE/Alu	16	5	11	19	16	0	-3.83289	0.6875	ENST00000193322.8	OSTM1-201
chr6	149724651	-	NUP43	3UTR	SINE/Alu	13	8	5	39	33	1	-3.16993	0.384615	ENST00000340413.7	NUP43-201
chr6	149724652	-	NUP43	3UTR	SINE/Alu	14	11	3	40	38	2	-1.92961	0.214286	ENST00000340413.7	NUP43-201
chr6	149724782	-	NUP43	3UTR	SINE/Alu	11	8	3	36	33	0	-3.71049	0.272727	ENST00000340413.7	NUP43-201
chr6	149724862	-	NUP43	3UTR	SINE/Alu	16	13	3	16	15	1	-1	0.1875	ENST00000340413.7	NUP43-201
chr6	149725296	-	NUP43	3UTR	SINE/Alu	32	29	3	51	46	1	-1.67243	0.09375	ENST00000340413.7	NUP43-201
chr6	149725359	-	NUP43	3UTR	SINE/Alu	20	16	4	17	16	1	-1.08746	0.2	ENST00000340413.7	NUP43-201
chr6	149725537	-	NUP43	3UTR	SINE/Alu	28	19	9	23	21	0	-3.03814	0.321429	ENST00000340413.7	NUP43-201
chr6	149725542	-	NUP43	3UTR	SINE/Alu	33	29	4	26	26	0	-1.97797	0.121212	ENST00000340413.7	NUP43-201
chr6	149725550	-	NUP43	3UTR	SINE/Alu	41	31	10	31	30	1	-2.05608	0.243902	ENST00000340413.7	NUP43-201
chr6	149725600	-	NUP43	3UTR	NA	16	4	12	22	20	2	-2.57491	0.75	ENST00000340413.7	NUP43-201
chr6	149726359	-	NUP43	3UTR	SINE/Alu	29	23	6	24	24	0	-2.53434	0.206897	ENST00000340413.7	NUP43-201
chr6	149822326	-	NA	NA	SINE/Alu	14	7	7	13	13	0	-2.89308	0.5	NA	NA
chr6	149822334	-	NA	NA	SINE/Alu	14	8	6	6	5	0	-1.58496	0.428571	NA	NA
chr6	149824602	-	NA	NA	SINE/Alu	11	8	3	39	37	1	-2.82597	0.272727	NA	NA
chr6	149825813	-	NA	NA	SINE/Alu	13	10	3	10	8	0	-1.62149	0.230769	NA	NA
chr6	149825816	-	NA	NA	SINE/Alu	12	9	3	6	6	0	-1	0.25	NA	NA
chr6	149884215	-	RAET1E	3UTR	SINE/Alu	76	72	4	117	112	1	-1.94437	0.0526316	ENST00000357183.9	RAET1E-201
chr6	149884264	-	RAET1E	3UTR	SINE/Alu	61	57	4	102	99	0	-3.06362	0.0655738	ENST00000357183.9	RAET1E-201
chr7	17344813	+	AHR	3UTR	SINE/Alu	17	13	4	7	7	0	-1.04182	0.235294	ENST00000242057.9	AHR-201
chr7	17344890	+	AHR	3UTR	SINE/Alu	30	27	3	35	35	0	-2.22239	0.1	ENST00000242057.9	AHR-201
chr7	23187820	+	NA	NA	SINE/Alu	35	31	4	34	34	0	-2.28011	0.114286	NA	NA
chr7	38723474	-	VPS41	3UTR	SINE/Alu	10	7	3	14	13	1	-1.48543	0.3	ENST00000310301.9	VPS41-202
chr7	39950949	+	CDK13	CDS	Simple_repeat	15	10	5	25	16	4	-1	0.333333	ENST00000181839.10	CDK13-201
chr7	44574723	-	DDX56	5UTR	SINE/Alu	14	10	4	31	29	0	-3.46877	0.285714	ENST00000421223.5	DDX56-203
chr7	44576936	-	NA	NA	SINE/Alu	19	13	6	16	13	0	-2.55943	0.315789	NA	NA
chr7	44576951	-	NA	NA	SINE/Alu	13	10	3	9	9	0	-1.46949	0.230769	NA	NA
chr7	44578754	-	TMED4	3UTR	SINE/Alu	53	50	3	54	53	0	-2.02697	0.0566038	ENST00000457408.7	TMED4-203
chr7	44801890	+	PPIA	3UTR	SINE/Alu	136	65	71	132	91	13	-2.3195	0.522059	ENST00000468812.6	PPIA-204
chr7	44801920	+	PPIA	3UTR	SINE/Alu	206	194	12	211	205	2	-2.15008	0.0582524	ENST00000468812.6	PPIA-204
chr7	44802249	+	PPIA	3UTR	SINE/Alu	31	28	3	29	29	0	-1.90378	0.0967742	ENST00000468812.6	PPIA-204
chr7	44832701	-	H2AZ2	3UTR	SINE/Alu	100	90	10	136	129	1	-2.90304	0.1	ENST00000308153.9	H2AZ2-202
chr7	44832704	-	H2AZ2	3UTR	SINE/Alu	99	90	8	141	138	3	-1.68012	0.0816327	ENST00000308153.9	H2AZ2-202
chr7	44832820	-	H2AZ2	3UTR	SINE/Alu	51	37	14	93	86	0	-4.77362	0.27451	ENST00000308153.9	H2AZ2-202
chr7	44832822	-	H2AZ2	3UTR	SINE/Alu	50	41	9	102	101	0	-4.3505	0.18	ENST00000308153.9	H2AZ2-202
chr7	44832828	-	H2AZ2	3UTR	SINE/Alu	48	40	8	125	119	0	-4.55075	0.166667	ENST00000308153.9	H2AZ2-202
chr7	44832867	-	H2AZ2	3UTR	SINE/Alu	86	80	6	310	300	5	-2.07225	0.0697674	ENST00000308153.9	H2AZ2-202
chr7	44832874	-	H2AZ2	3UTR	SINE/Alu	90	71	19	310	274	30	-1.152	0.211111	ENST00000308153.9	H2AZ2-202
chr7	44832906	-	H2AZ2	3UTR	SINE/Alu	119	105	14	172	165	0	-4.43834	0.117647	ENST00000308153.9	H2AZ2-202
chr7	44832912	-	H2AZ2	3UTR	SINE/Alu	122	115	7	170	161	4	-1.15673	0.057377	ENST00000308153.9	H2AZ2-202
chr7	44833228	-	H2AZ2	3UTR	SINE/Alu	112	105	6	176	172	0	-3.45943	0.0540541	ENST00000308153.9	H2AZ2-202
chr7	44833300	-	H2AZ2	3UTR	SINE/Alu	16	9	7	80	66	8	-2.152	0.4375	ENST00000308153.9	H2AZ2-202
chr7	44833330	-	H2AZ2	3UTR	SINE/Alu	28	25	3	50	49	0	-2.8365	0.107143	ENST00000308153.9	H2AZ2-202
chr7	44833507	-	H2AZ2	3UTR	SINE/Alu	54	43	11	57	50	1	-2.66297	0.203704	ENST00000308153.9	H2AZ2-202
chr7	66153799	+	CRCP	3UTR	SINE/Alu	54	50	4	67	67	0	-2.63313	0.0740741	ENST00000395326.8	CRCP-203
chr7	66154305	+	CRCP	3UTR	SINE/Alu	17	10	7	41	36	0	-4.27009	0.411765	ENST00000395326.8	CRCP-203
chr7	72995872	-	NA	NA	SINE/Alu	18	3	15	40	18	1	-4.152	0.833333	NA	NA
chr7	72995873	-	NA	NA	SINE/Alu	20	16	4	41	33	0	-3.35755	0.2	NA	NA
chr7	74880419	-	NA	NA	SINE/Alu	43	33	10	76	68	3	-2.28109	0.232558	NA	NA
chr7	74880497	-	NA	NA	SINE/Alu	15	11	4	7	7	0	-1.22239	0.266667	NA	NA
chr7	74880505	-	NA	NA	SINE/Alu	20	14	6	15	15	0	-2.39232	0.3	NA	NA
chr7	74880571	-	NA	NA	SINE/Alu	27	8	19	33	22	2	-3.02647	0.703704	NA	NA
chr7	74880572	-	NA	NA	SINE/Alu	27	20	7	33	31	1	-2.28951	0.259259	NA	NA
chr7	87186454	+	DMTF1	ncRNA	SINE/Alu	11	8	3	12	9	0	-2.12553	0.272727	ENST00000480982.5	DMTF1-222
chr7	92200447	-	KRIT1	3UTR	SINE/Alu	62	58	4	65	63	0	-2.3901	0.0645161	ENST00000394505.7	KRIT1-203
chr7	99473645	+	NA	NA	SINE/Alu	10	7	3	14	14	0	-2.48543	0.3	NA	NA
chr7	99575277	+	ZNF655	3UTR	SINE/Alu	17	11	6	5	3	0	-1.04182	0.352941	ENST00000252713.9	ZNF655-201
chr7	100118613	-	TAF6	5UTR	SINE/Alu	22	14	8	36	33	0	-3.88042	0.363636	ENST00000460673.3	TAF6-212
chr7	100212870	-	CASTOR3P	ncRNA	SINE/Alu	13	10	3	17	15	0	-2.38702	0.230769	ENST00000414739.3	CASTOR3P-203
chr7	101091477	+	TRIM56	3UTR	SINE/Alu	32	29	3	54	50	0	-2.75489	0.09375	ENST00000306085.11	TRIM56-201
chr7	122075146	-	AASS	3UTR	SINE/Alu	26	21	5	26	21	0	-2.58496	0.192308	ENST00000417368.7	AASS-203
chr7	122075147	-	AASS	3UTR	SINE/Alu	26	23	3	26	23	0	-2	0.115385	ENST00000417368.7	AASS-203
chr7	128307926	-	RBM28	3UTR	SINE/Alu	14	10	4	8	8	0	-1.51457	0.285714	ENST00000223073.6	RBM28-201
chr7	128653318	+	ENSG00000242588	ncRNA	NA	28	25	3	75	72	3	-1.42146	0.107143	ENST00000605862.6	ENST00000605862
chr7	128653341	+	ENSG00000242588	ncRNA	NA	33	30	3	52	52	0	-2.65605	0.0909091	ENST00000605862.6	ENST00000605862
chr7	128659617	+	ENSG00000242588	ncRNA	SINE/Alu	14	9	5	10	8	0	-2.09954	0.357143	ENST00000605862.6	ENST00000605862
chr7	128661371	+	ENSG00000242588	ncRNA	SINE/Alu	20	17	3	20	19	0	-2	0.15	ENST00000605862.6	ENST00000605862
chr7	130944865	-	LINC-PINT	ncRNA	NA	15	10	5	12	11	0	-2.26303	0.333333	ENST00000451786.6	LINC-PINT-211
chr7	131510316	-	PODXL	CDS	SINE/Alu	16	13	3	48	48	0	-3.58496	0.1875	ENST00000378555.8	PODXL-202
chr7	156970133	+	NOM1	3UTR	SINE/Alu	19	16	3	12	11	0	-1.33703	0.157895	ENST00000275820.4	NOM1-201
chr7	156971486	+	NOM1	3UTR	SINE/Alu	34	29	5	54	50	0	-3.25239	0.147059	ENST00000275820.4	NOM1-201
chr8	30678463	-	GSR	3UTR	SINE/Alu	103	90	13	123	116	2	-2.47841	0.126214	ENST00000221130.11	GSR-201
chr8	30679086	-	GSR	3UTR	SINE/Alu	74	69	5	122	120	1	-2.30625	0.0675676	ENST00000221130.11	GSR-201
chr8	30679089	-	GSR	3UTR	SINE/Alu	73	68	5	129	129	0	-3.40637	0.0684932	ENST00000221130.11	GSR-201
chr8	38970748	+	PLEKHA2	3UTR	SINE/Alu	37	33	4	95	87	3	-1.68233	0.108108	ENST00000617275.5	PLEKHA2-209
chr8	38972320	+	PLEKHA2	3UTR	SINE/Alu	79	67	12	128	118	8	-1.22673	0.151899	ENST00000617275.5	PLEKHA2-209
chr8	41542121	+	GINS4	3UTR	SINE/Alu	64	54	10	32	30	1	-1.45943	0.15625	ENST00000276533.4	GINS4-201
chr8	41542128	+	GINS4	3UTR	SINE/Alu	62	58	4	30	29	0	-1.27462	0.0645161	ENST00000276533.4	GINS4-201
chr8	41542129	+	GINS4	3UTR	SINE/Alu	64	58	6	32	32	0	-1.80735	0.09375	ENST00000276533.4	GINS4-201
chr8	41542134	+	GINS4	3UTR	SINE/Alu	58	52	6	33	31	0	-1.99377	0.103448	ENST00000276533.4	GINS4-201
chr8	41542137	+	GINS4	3UTR	SINE/Alu	61	57	4	37	37	0	-1.60064	0.0655738	ENST00000276533.4	GINS4-201
chr8	41542203	+	GINS4	3UTR	SINE/Alu	33	27	6	76	76	0	-4.01089	0.181818	ENST00000276533.4	GINS4-201
chr8	41542236	+	GINS4	3UTR	SINE/Alu	12	6	6	14	12	2	-1.44478	0.5	ENST00000276533.4	GINS4-201
chr8	41542506	+	GINS4	3UTR	SINE/Alu	52	49	3	58	58	0	-2.15754	0.0576923	ENST00000276533.4	GINS4-201
chr8	41542510	+	GINS4	3UTR	SINE/Alu	48	31	17	47	42	0	-4.13955	0.354167	ENST00000276533.4	GINS4-201
chr8	41542514	+	GINS4	3UTR	SINE/Alu	44	41	3	52	52	0	-2.24101	0.0681818	ENST00000276533.4	GINS4-201
chr8	41543907	+	GINS4	3UTR	SINE/Alu	37	32	5	33	33	0	-2.4199	0.135135	ENST00000276533.4	GINS4-201
chr8	41543917	+	GINS4	3UTR	SINE/Alu	51	47	4	58	58	0	-2.50748	0.0784314	ENST00000276533.4	GINS4-201
chr8	41543950	+	GINS4	3UTR	SINE/Alu	48	21	27	61	52	0	-5.15313	0.5625	ENST00000276533.4	GINS4-201
chr8	41543954	+	GINS4	3UTR	SINE/Alu	46	43	3	65	61	0	-2.49881	0.0652174	ENST00000276533.4	GINS4-201
chr8	41543969	+	GINS4	3UTR	SINE/Alu	47	37	10	61	57	2	-2.25062	0.212766	ENST00000276533.4	GINS4-201
chr8	41543978	+	GINS4	3UTR	SINE/Alu	49	45	4	82	80	0	-3.06477	0.0816327	ENST00000276533.4	GINS4-201
chr8	43020459	+	HOOK3	3UTR	SINE/Alu	11	8	3	20	19	0	-2.8625	0.272727	ENST00000307602.9	HOOK3-201
chr8	43020837	+	HOOK3	3UTR	SINE/Alu	15	12	3	16	15	0	-2.09311	0.2	ENST00000307602.9	HOOK3-201
chr8	43020846	+	HOOK3	3UTR	SINE/Alu	12	9	3	14	12	1	-1.22239	0.25	ENST00000307602.9	HOOK3-201
chr8	47977549	+	MCM4	3UTR	SINE/Alu	484	451	32	781	747	3	-3.73471	0.0662526	ENST00000649973.1	MCM4-222
chr8	56073770	-	RPS20	ncRNA	NA	29	26	3	85	85	0	-3.55141	0.103448	ENST00000519369.1	RPS20-203
chr8	95245724	-	CFAP418	3UTR	SINE/Alu	10	6	4	4	4	0	-1	0.4	ENST00000286688.6	CFAP418-201
chr8	97729162	+	MTDH	3UTR	SINE/Alu	28	25	3	18	17	0	-1.36257	0.107143	ENST00000336273.8	MTDH-201
chr8	97729744	+	MTDH	3UTR	SINE/Alu	32	29	3	56	56	0	-2.80735	0.09375	ENST00000336273.8	MTDH-201
chr8	98043209	-	NA	NA	SINE/Alu	17	13	4	12	12	0	-1.81943	0.235294	NA	NA
chr8	98043683	-	NA	NA	SINE/Alu	24	21	3	19	19	0	-1.66297	0.125	NA	NA
chr8	98043686	-	NA	NA	SINE/Alu	26	18	8	19	18	0	-2.71741	0.307692	NA	NA
chr8	98044110	-	RPL30	ncRNA	SINE/Alu	10	7	3	12	11	1	-1.26303	0.3	ENST00000522156.1	RPL30-212
chr8	100303853	-	NA	NA	SINE/Alu	17	13	4	38	37	0	-3.48239	0.235294	NA	NA
chr8	100304247	-	NA	NA	SINE/Alu	12	5	7	6	5	1	-1	0.583333	NA	NA
chr8	127148881	-	CASC19	ncRNA	SINE/Alu	26	22	4	30	28	0	-2.52838	0.153846	ENST00000641701.1	CASC19-251
chr8	127158652	-	NA	NA	SINE/Alu	11	8	3	26	26	0	-3.24101	0.272727	NA	NA
chr8	127181072	-	NA	NA	SINE/Alu	19	16	3	35	34	0	-2.88136	0.157895	NA	NA
chr8	143590715	-	EEF1D	5UTR	SINE/Alu	29	23	6	35	29	1	-2.07866	0.206897	ENST00000442189.6	EEF1D-205
chr9	21484452	-	NA	NA	LINE/L1	14	8	6	9	9	0	-2.16993	0.428571	NA	NA
chr9	22032900	+	CDKN2B-AS1	ncRNA	NA	13	10	3	7	7	0	-1.10692	0.230769	ENST00000652420.1	CDKN2B-AS1-227
chr9	33261171	-	NA	NA	NA	28	25	3	81	81	0	-3.5325	0.107143	NA	NA
chr9	36216901	-	GNE	3UTR	SINE/Alu	23	20	3	38	37	1	-1.72437	0.130435	ENST00000642385.2	GNE-205
chr9	37504413	+	NA	NA	SINE/Alu	10	7	3	8	8	0	-1.67807	0.3	NA	NA
chr9	37510108	+	NA	NA	SINE/Alu	32	27	5	45	42	1	-2.07682	0.15625	NA	NA
chr9	37775698	-	NA	NA	SINE/Alu	12	7	5	8	8	0	-2	0.416667	NA	NA
chr9	37775736	-	NA	NA	SINE/Alu	12	8	4	7	7	0	-1.54432	0.333333	NA	NA
chr9	62818376	-	NA	NA	LINE/L1	11	5	6	37	26	10	-1.09795	0.545455	NA	NA
chr9	112684505	-	INIP	3UTR	SINE/Alu	36	28	8	27	27	0	-2.75489	0.222222	ENST00000374242.9	INIP-203
chr9	128327190	+	NA	NA	SINE/Alu	12	7	5	15	15	0	-2.90689	0.416667	NA	NA
chr9	128327580	+	NA	NA	SINE/Alu	28	22	6	12	12	0	-1.58496	0.214286	NA	NA
chr9	128327719	+	NA	NA	SINE/Alu	35	31	4	42	42	0	-2.58496	0.114286	NA	NA
chr9	128329572	+	NA	NA	SINE/Alu	18	11	7	14	13	0	-2.63743	0.388889	NA	NA
chr9	128330317	+	NA	NA	SINE/Alu	18	9	9	17	12	0	-3.23947	0.5	NA	NA
chr9	128331630	+	COQ4	ncRNA	SINE/Alu	15	11	4	40	37	3	-1.73697	0.266667	ENST00000461102.1	COQ4-203
chr9	128331963	+	COQ4	ncRNA	SINE/Alu	25	21	4	32	30	2	-1.09311	0.16	ENST00000461102.1	COQ4-203
chr9	129504142	+	LINC00963	ncRNA	SINE/Alu	136	119	17	123	121	0	-4.02498	0.125	ENST00000653047.1	LINC00963-222
chr9	129504233	+	LINC00963	ncRNA	SINE/Alu	33	30	3	34	34	0	-2.04307	0.0909091	ENST00000653047.1	LINC00963-222
chr9	129504234	+	LINC00963	ncRNA	SINE/Alu	33	25	8	33	33	0	-3.16993	0.242424	ENST00000653047.1	LINC00963-222
chr9	129504345	+	LINC00963	ncRNA	SINE/Alu	31	28	3	65	64	0	-3.06817	0.0967742	ENST00000419300.3	LINC00963-202
chr9	129504376	+	LINC00963	ncRNA	SINE/Alu	77	73	4	283	278	2	-2.61484	0.0519481	ENST00000419300.3	LINC00963-202
chr9	129504387	+	LINC00963	ncRNA	SINE/Alu	87	76	11	383	354	3	-3.72322	0.126437	ENST00000419300.3	LINC00963-202
chr9	129506552	+	LINC00963	ncRNA	SINE/Alu	24	19	5	24	24	0	-2.58496	0.208333	ENST00000419300.3	LINC00963-202
chr9	129506558	+	LINC00963	ncRNA	SINE/Alu	24	17	7	29	29	0	-3.27302	0.291667	ENST00000419300.3	LINC00963-202
chr9	129506563	+	LINC00963	ncRNA	SINE/Alu	26	23	3	27	27	0	-2.05445	0.115385	ENST00000419300.3	LINC00963-202
chr9	129506703	+	LINC00963	ncRNA	SINE/Alu	27	15	12	20	15	1	-2.26748	0.444444	ENST00000419300.3	LINC00963-202
chr9	129506718	+	LINC00963	ncRNA	SINE/Alu	33	29	4	63	61	0	-3.25481	0.121212	ENST00000419300.3	LINC00963-202
chr9	129506758	+	LINC00963	ncRNA	SINE/Alu	51	46	5	140	134	0	-4.04182	0.0980392	ENST00000419300.3	LINC00963-202
chr9	130699793	+	EXOSC2	3UTR	SINE/Alu	27	22	5	34	30	0	-2.91754	0.185185	ENST00000693610.1	EXOSC2-234
chr9	130699820	+	EXOSC2	3UTR	SINE/Alu	22	17	5	42	38	0	-3.51785	0.227273	ENST00000693610.1	EXOSC2-234
chr9	130699962	+	EXOSC2	3UTR	SINE/Alu	12	9	3	17	13	1	-1.5025	0.25	ENST00000693610.1	EXOSC2-234
chr9	130700100	+	EXOSC2	3UTR	SINE/Alu	18	10	8	28	26	2	-2.22239	0.444444	ENST00000693610.1	EXOSC2-234
chr9	130700105	+	EXOSC2	3UTR	SINE/Alu	21	18	3	47	47	0	-3.16227	0.142857	ENST00000693610.1	EXOSC2-234
chr9	130700148	+	EXOSC2	3UTR	SINE/Alu	29	14	15	72	72	0	-5.31194	0.517241	ENST00000693610.1	EXOSC2-234
chr9	130700162	+	EXOSC2	3UTR	SINE/Alu	35	30	5	59	58	0	-3.33832	0.142857	ENST00000693610.1	EXOSC2-234
chr9	130704347	+	EXOSC2	3UTR	SINE/Alu	16	13	3	169	167	1	-4.40088	0.1875	ENST00000372358.10	EXOSC2-204
chr9	130705064	+	EXOSC2	3UTR	SINE/Alu	15	12	3	19	18	0	-2.34104	0.2	ENST00000688258.1	EXOSC2-218
chr9	130705073	+	EXOSC2	3UTR	SINE/Alu	20	16	4	14	13	0	-1.80735	0.2	ENST00000688258.1	EXOSC2-218
chr9	130706081	+	NA	NA	SINE/Alu	22	19	3	15	15	0	-1.44746	0.136364	NA	NA
chr9	130706148	+	NA	NA	SINE/Alu	18	14	4	47	46	0	-3.70659	0.222222	NA	NA
chr9	130706880	+	EXOSC2	3UTR	SINE/Alu	11	8	3	40	38	0	-3.8625	0.272727	ENST00000691284.1	EXOSC2-226
chr9	136406455	-	NA	NA	SINE/Alu	25	18	7	33	31	1	-2.40054	0.28	NA	NA
chr9	136835148	-	NA	NA	SINE/Alu	24	21	3	45	42	1	-1.90689	0.125	NA	NA
chr9	136892624	+	NA	NA	SINE/Alu	10	6	4	4	4	0	-1	0.4	NA	NA
chr9	136892625	+	NA	NA	SINE/Alu	10	4	6	4	4	0	-1.48543	0.6	NA	NA
chr9	137616340	-	ARRDC1-AS1	ncRNA	SINE/Alu	11	8	3	15	13	0	-2.44746	0.272727	ENST00000663398.2	ARRDC1-AS1-204
chrX	300735	+	PLCXD1	3UTR	SINE/Alu	17	14	3	14	14	0	-1.71989	0.176471	ENST00000381657.8	PLCXD1-201
chrX	301050	+	PLCXD1	3UTR	SINE/Alu	25	22	3	32	31	0	-2.35614	0.12	ENST00000381657.8	PLCXD1-201
chrX	301185	+	PLCXD1	3UTR	SINE/Alu	25	21	4	17	14	0	-1.76553	0.16	ENST00000381657.8	PLCXD1-201
chrX	24075756	+	NA	NA	SINE/Alu	51	48	3	43	42	0	-1.75384	0.0588235	NA	NA
chrX	24075956	+	NA	NA	SINE/Alu	27	24	3	64	64	0	-3.24511	0.111111	NA	NA
chrX	54560763	+	GNL3L	3UTR	SINE/Alu	18	10	8	18	18	0	-3.16993	0.444444	ENST00000360845.3	GNL3L-202
chrX	54560992	+	GNL3L	3UTR	SINE/Alu	31	25	6	31	31	0	-2.80735	0.193548	ENST00000360845.3	GNL3L-202
chrX	54562708	+	GNL3L	3UTR	SINE/Alu	16	13	3	17	15	0	-2.08746	0.1875	ENST00000360845.3	GNL3L-202
chrX	54563297	+	GNL3L	3UTR	NA	55	48	7	68	67	0	-3.3061	0.127273	ENST00000360845.3	GNL3L-202
chrX	54563515	+	GNL3L	3UTR	SINE/Alu	46	43	3	56	55	0	-2.28379	0.0652174	ENST00000360845.3	GNL3L-202
chrX	54563522	+	GNL3L	3UTR	SINE/Alu	34	30	4	30	30	0	-2.14136	0.117647	ENST00000360845.3	GNL3L-202
chrX	54563529	+	GNL3L	3UTR	SINE/Alu	27	21	6	20	19	0	-2.3744	0.222222	ENST00000360845.3	GNL3L-202
chrX	54563633	+	GNL3L	3UTR	SINE/Alu	22	16	6	17	17	0	-2.43539	0.272727	ENST00000360845.3	GNL3L-202
chrX	54563692	+	GNL3L	3UTR	SINE/Alu	17	14	3	26	24	0	-2.61298	0.176471	ENST00000360845.3	GNL3L-202
chrX	54564820	+	GNL3L	3UTR	SINE/Alu	17	14	3	15	15	0	-1.81943	0.176471	ENST00000360845.3	GNL3L-202
chrX	54564834	+	GNL3L	3UTR	SINE/Alu	10	7	3	15	14	0	-2.58496	0.3	ENST00000360845.3	GNL3L-202
chrX	54564914	+	GNL3L	3UTR	SINE/Alu	21	18	3	16	13	0	-1.60768	0.142857	ENST00000360845.3	GNL3L-202
chrX	74197224	-	FTX	ncRNA	LINE/L1	23	17	6	19	17	1	-1.53172	0.26087	ENST00000603037.2	FTX-210
chrX	74200126	-	FTX	ncRNA	LINE/L1	20	9	11	26	25	0	-3.96347	0.55	ENST00000603037.2	FTX-210
chrX	74201772	-	FTX	ncRNA	LINE/L1	26	22	4	15	15	0	-1.52838	0.153846	ENST00000603037.2	FTX-210
chrX	74201828	-	FTX	ncRNA	LINE/L1	24	21	3	13	12	0	-1.11548	0.125	ENST00000603037.2	FTX-210
chrX	74201960	-	FTX	ncRNA	LINE/L1	26	23	3	36	35	0	-2.46949	0.115385	ENST00000603037.2	FTX-210
chrX	77828176	-	MAGT1	3UTR	SINE/Alu	163	153	10	239	239	0	-4.01157	0.0613497	ENST00000618282.5	MAGT1-204
chrX	77828331	-	MAGT1	3UTR	SINE/Alu	160	149	11	302	288	3	-2.50144	0.06875	ENST00000618282.5	MAGT1-204
chrX	77828382	-	MAGT1	3UTR	SINE/Alu	108	101	7	100	99	1	-1.88897	0.0648148	ENST00000618282.5	MAGT1-204
chrX	77828394	-	MAGT1	3UTR	SINE/Alu	109	97	12	83	83	0	-3.30729	0.110092	ENST00000618282.5	MAGT1-204
chrX	77828417	-	MAGT1	3UTR	SINE/Alu	100	94	6	115	112	0	-3.00899	0.06	ENST00000618282.5	MAGT1-204
chrX	77828418	-	MAGT1	3UTR	SINE/Alu	102	91	11	115	114	0	-3.75803	0.107843	ENST00000618282.5	MAGT1-204
chrX	85091871	+	APOOL	3UTR	DNA/TcMar-Tigger	13	10	3	20	20	0	-2.62149	0.230769	ENST00000373173.7	APOOL-201
chrX	85091876	+	APOOL	3UTR	DNA/TcMar-Tigger	11	8	3	15	15	0	-2.44746	0.272727	ENST00000373173.7	APOOL-201
chrX	85091881	+	APOOL	3UTR	DNA/TcMar-Tigger	11	8	3	13	13	0	-2.24101	0.272727	ENST00000373173.7	APOOL-201
chrX	101343504	-	NA	NA	SINE/Alu	25	22	3	26	26	0	-2.05658	0.12	NA	NA
chrX	101394277	+	NA	NA	SINE/Alu	11	8	3	25	25	0	-3.18442	0.272727	NA	NA
chrX	119538510	-	STEEP1	3UTR	SINE/Alu	15	12	3	52	50	0	-3.79355	0.2	ENST00000644802.2	STEEP1-204
chrX	119538572	-	STEEP1	3UTR	SINE/Alu	10	7	3	19	17	0	-2.926	0.3	ENST00000644802.2	STEEP1-204
chrX	119538708	-	STEEP1	3UTR	SINE/Alu	39	31	8	28	25	2	-1.10692	0.205128	ENST00000644802.2	STEEP1-204
chrX	119538709	-	STEEP1	3UTR	SINE/Alu	38	25	13	26	24	2	-1.6749	0.342105	ENST00000644802.2	STEEP1-204
chrX	119539275	-	STEEP1	3UTR	SINE/Alu	31	27	4	70	67	1	-2.49701	0.129032	ENST00000644802.2	STEEP1-204
chrX	119539287	-	STEEP1	3UTR	SINE/Alu	24	21	3	61	60	1	-2.34577	0.125	ENST00000644802.2	STEEP1-204
chrX	119539349	-	STEEP1	3UTR	SINE/Alu	31	28	3	54	53	0	-2.80069	0.0967742	ENST00000644802.2	STEEP1-204
chrX	119539365	-	STEEP1	3UTR	SINE/Alu	26	14	12	32	29	0	-4	0.461538	ENST00000644802.2	STEEP1-204
chrX	119539368	-	STEEP1	3UTR	SINE/Alu	24	21	3	23	23	0	-1.9386	0.125	ENST00000644802.2	STEEP1-204
chrX	123909129	+	XIAP	3UTR	SINE/Alu	20	17	3	14	13	0	-1.48543	0.15	ENST00000371199.8	XIAP-202
chrX	123912488	+	XIAP	3UTR	SINE/Alu	18	14	4	8	6	0	-1.152	0.222222	ENST00000371199.8	XIAP-202
chrX	123912740	+	XIAP	3UTR	SINE/Alu	19	16	3	23	23	0	-2.27563	0.157895	ENST00000371199.8	XIAP-202
chrX	123912741	+	XIAP	3UTR	SINE/Alu	19	16	3	23	21	1	-1.27563	0.157895	ENST00000371199.8	XIAP-202
chrX	123912748	+	XIAP	3UTR	SINE/Alu	22	18	4	36	35	1	-2.03242	0.181818	ENST00000371199.8	XIAP-202
chrX	123912749	+	XIAP	3UTR	SINE/Alu	22	18	4	37	33	2	-1.48699	0.181818	ENST00000371199.8	XIAP-202
chrX	123912908	+	XIAP	3UTR	SINE/Alu	35	32	3	27	27	0	-1.6256	0.0857143	ENST00000371199.8	XIAP-202
chrX	136217857	-	MAP7D3	3UTR	SINE/Alu	16	13	3	11	11	0	-1.45943	0.1875	ENST00000316077.14	MAP7D3-201

## Sheet: Supplementary Table 11
Supplementary Table 11. Comparison of cytosolic rRNA (cy-rRNA) Ψ sites detected by SILNAS MS, BACS, BID-seq, and PRAISE
		SILNAS MS	BACS			BID-seq	PRAISE
cy-rRNA	canonical pos	TK6	HeLa	C666-1	combined	HeLa	HEK293T
5.8S	Ψ55	+	+	+	+	+	+
5.8S	Ψ69	+	+	+	+	+	+
18S	Ψ31			+	+
18S	Ψ34	+	+	+	+	+	+
18S	Ψ36	+	+*	+	+	+	+
18S	Ψ93	+	+	+	+	+	+
18S	Ψ105	+	+	+	+	+	+
18S	Ψ109	+	+	+	+	+	+
18S	Ψ119	+	+	+	+	+	+
18S	Ψ210	+	+	+	+	+	+
18S	Ψ218	+	+	+	+	+	+
18S	Ψ296	+	+	+	+	+	+
18S	Ψ406	+	+	+	+	+	+
18S	Ψ572	+	+	+	+	+	+
18S	Ψ609	+	+	+	+	+	+
18S	Ψ649	+	+	+	+	+	+
18S	Ψ651	+	+	+	+	+	+
18S	Ψ681	+	+	+	+	+	+
18S	Ψ686	+	+	+	+	+	+
18S	Ψ801	+	+	+	+	+	+
18S	Ψ814	+	+	+	+	+	+
18S	Ψ815	+	+	+	+
18S	Ψ822	+	+	+	+	+	+
18S	Ψ863	+	+	+	+	+	+
18S	Ψ866	+	+	+	+	+	+
18S	Ψ890			+	+
18S	Ψ897	+	+	+	+	+	+
18S	Ψ899			+	+
18S	Ψ918	+	+	+	+	+	+
18S	Ψ966	+	+	+	+	+	+
18S	Ψ1004	+	+	+	+	+	+
18S	Ψ1045	+	+	+	+	+	+
18S	Ψ1046	+	+	+	+
18S	Ψ1056	+	+	+	+	+	+
18S	Ψ1081	+	+	+	+	+	+
18S	Ψ1136	+		+	+		+
18S	Ψ1172						+
18S	Ψ1174	+	+	+	+	+	+
18S	Ψ1177	+	+	+	+	+	+
18S	Ψ1232	+	+	+	+	+	+
18S	Ψ1238	+	+	+	+	+	+
18S	Ψ1244	+	+	+	+	+	+
18S	Ψ1315						+
18S	Ψ1347	+	+	+	+	+	+
18S	Ψ1367	+	+	+	+	+	+
18S	Ψ1445	+	+	+	+	+	+
18S	Ψ1625	+	+	+	+	+	+
18S	Ψ1643	+	+	+	+	+	+
18S	Ψ1692	+	+	+	+	+	+
28S	Ψ1523	+	+	+	+	+	+
28S	Ψ1569	+	+	+	+	+	+
28S	Ψ1664	+	+	+	+	+	+
28S	Ψ1670	+	+	+	+	+	+
28S	Ψ1674			+	+
28S	Ψ1731	+	+	+	+	+	+
28S	Ψ1766	+	+	+	+	+	+
28S	Ψ1768	+	+	+	+	+	+
28S	Ψ1769	+	+	+	+
28S	Ψ1779	+	+	+	+	+	+
28S	Ψ1847	+	+	+	+	+	+
28S	Ψ1849	+	+	+	+
28S	Ψ2495	+	+	+	+	+	+
[truncated: 53 more rows]

## Sheet: Supplementary Table 12
Supplementary Table 12. Comparison of spliceosomal snRNA Ψ sites detected by SILNAS MS and BACS
[truncated: 31 more rows]

[truncated: 1 more sheets: Supplementary Table 13]
