# Supplementary material for: Absolute quantitative and base-resolution sequencing reveals comprehensive landscape of pseudouridine across the human transcriptome
Source: Nat Methods. 2024 Sep 30;21(11):2024–33. doi: 10.1038/s41592-024-02439-8 (PMC11541003; doi:10.1038/s41592-024-02439-8)
Supplement: Supplementary file 4 — Statistical source data. [file 41592_2024_2439_MOESM4_ESM.xlsx]

## Sheet: Fig. 1c
NNΨNN	NNUNN
0.88098	0.00851
0.87122	0.00701
0.8794	0.00727
0.87665	0.00703
0.87197	0.00756
0.87529	0.00787

## Sheet: Fig. 1d
Ψ ratio	conversion rate
0	0.00801
0.25	0.21791
0.5	0.43456
0.75	0.66463
1	0.8761
