# Supplementary material for: Absolute quantitative and base-resolution sequencing reveals comprehensive landscape of pseudouridine across the human transcriptome
Source: Nat Methods. 2024 Sep 30;21(11):2024–33. doi: 10.1038/s41592-024-02439-8 (PMC11541003; doi:10.1038/s41592-024-02439-8)
Supplement: Supplementary file 5 — Statistical source data. [file 41592_2024_2439_MOESM5_ESM.xlsx]

## Sheet: Fig. 2c
pos	control	BACS
8	0.000299363	0.00408525
13	0.000167578	0.00486479
20	0.000169513	0.00237986
31	9.94403e-05	0.0054535
35	0.000174402	0.000861025
36	7.33393e-05	0.00305739
37	0.000115638	0.00292901
43	0.000370211	0.0049531
45	0.000194638	0.0010279
46	8.59777e-05	0.00238999
49	0.00035776	0.00551963
68	0.000258461	0.00305074
77	0.000156375	0.00905534
78	0.000374272	0.0630267
82	0.000294612	0.00547439
86	0.000440696	0.00297647
96	0.000209241	0.0072418
122	0.0033626	0.0273481
150	0.000310929	0.00635938
152	0.000116389	0.00273968
157	0.00019774	0.00156382
171	0.00186316	0.00755313
184	0.000124014	0.00878447
187	0.000240612	0.00106835
200	0.000465833	0.0460424
203	0.000338315	0.00257483
204	0.00025762	0.0153302
206	0.000164188	0.0100299
209	8.91987e-05	0.00572484
224	0.00021873	0.00203788
231	0.000463501	0.0029756
233	0.00041859	0.00356807
242	0.000272397	0.00243187
270	0.000212001	0.00713749
272	0.000262733	0.00477753
273	0.000205999	0.0259224
281	8.5029e-05	0.00662616
286	0.000184015	0.00153623
287	0.000158232	0.00260927
290	0.00022866	0.0222616
291	0.000128079	0.00160592
297	0.000422518	0.00368806
313	0.000114236	0.00177202
316	9.18245e-05	0.000203543
321	0.000357504	0.022478
325	0.000302414	0.00678571
327	0.00013351	0.00311247
333	0.000118959	0.000421182
337	0.000916945	0.00259853
354	0.000179172	0.00308978
357	0.000125565	0.00554631
365	0.000333958	0.00834719
370	0.000265316	0.00249697
380	0.000287116	0.00387906
381	0.000221448	0.00222408
391	0.000701965	0.00333154
392	0.000104732	0.00213639
393	0.000171451	0.00180445
404	0.000297417	0.00524373
405	9.50996e-05	0.00227358
416	0.0002598	0.00199998
424	0.000100501	0.00117965
425	0.000167121	0.00371298
432	0.000310924	0.000323619
440	0	0.00125099
445	0.000425297	0.0139896
454	0.00107151	0.0124224
467	0.000249761	0.00587997
468	0.00060517	0.00522328
484	0.000456699	0.00633915
492	0.000290795	0.00258431
494	0.000216685	0.0042268
510	6.72225e-05	0.0156377
512	0.000419921	0.00215689
513	0.00035542	0.0032618
514	0.000307059	0.0111095
526	0.000515442	0.00285208
527	0.000707954	0.0211359
530	0.00129969	0.00429222
540	0.00147855	0.0045583
551	0.00205161	0.00678347
555	0.000277624	0.00387316
556	0.00490368	0.0102551
570	0.000737014	0.00789303
573	0.000152114	0.00234898
576	0.000789823	0.00391972
579	0.00399997	0.00550797
597	0.00079407	0.0179803
606	0.000377359	0.00290209
614	0.0078539	0.00101048
634	0.000573395	0.00222692
639	0.00215162	0.00448749
653	0.00902868	0.0268556
687	0	0.00047149
688	0.000271485	0.00433392
689	0.000957467	0.0168964
702	0.00134461	0.00553296
717	0.000958855	0.0144671
728	0.000484212	0.00378902
750	0.000200796	0.00100564
754	0.00048354	0.0090042
767	0.000316851	0.0120973
771	0.000248781	0.00914324
775	0.00016975	0.0088832
779	0.000291434	0.0078785
783	0	0.0149715
786	0.000255102	0.00531295
789	0.000155135	0.00410329
792	0.00201308	0.00612433
799	0	0.00558843
801	0.0010281	0.00721624
820	0.0144596	0.0210191
823	0.0200346	0.0176686
827	0.00135278	0.00713802
844	0.00522933	0.00464583
868	0.0202242	0.0199261
911	0.000296656	0.00280765
913	0.000327688	0.00340529
914	0.000206196	0.00455634
937	0.000160868	0.0169651
945	0.00303748	0.0195988
971	0.00133582	0.00380956
980	0.000769068	0.0138327
982	0.0020935	0.00684918
989	0.00167737	0.011968
1014	0.0138383	0.0323999
1030	0.00660363	0.014152
1032	0.037812	0.0374603
1055	0.000240269	0.00618764
1057	0.000832207	0.00451425
1060	0.00103287	0.00719636
1063	0.000164096	0.00085743
1083	0.0127275	0.0123261
1100	0.000105641	0.00494875
1102	0.00105419	0.00347393
1111	0.00235973	0.00559415
1114	0.00784515	0.00870205
1146	0.00355373	0.0038211
1159	0.000952709	0.00801068
1177	0.000107736	0.0160261
1179	0.00267331	0.0367409
1186	0.0019932	0.00611457
1201	0.00104247	0.00209207
1209	0.00230564	0.0214567
1225	0.000255128	0.011733
1226	4.24772e-05	0.00533091
1228	0.000230396	0.00657618
1230	0.000221245	0.0076016
1247	0.00306925	0.0205938
1285	9.99323e-05	0.00233738
1297	0.000148745	0.00235323
1302	0.000193758	0.00199889
1317	0.000144472	0.00187261
1319	0.000616964	0.00494481
1320	0.0016321	0.00437781
1339	0.000213829	0.00738063
1341	0.000143464	0.000603087
1348	0.000200824	0.00790911
1356	0.000202429	0.00434613
1364	0.000513386	0.0144228
1381	0.00015293	0.0029451
1389	0.000246709	0.00338996
1395	0.000306852	0.0024208
1410	0.00571762	0.0201554
1423	0.000251252	0.000626273
1428	0.000211411	0.0509595
1438	0.000342589	0.00480435
1440	0.000530999	0.00489577
1445	0.000437134	0.0161744
1471	0.000711246	0.00810849
1473	0.00124528	0.0106723
1494	0.000197817	0.00122835
1511	0.000388729	0.00511756
1513	0.000324636	0.00269799
1514	0.00011024	0.00348994
1528	1.56897e-05	0.00162405
1531	0.000104473	0.00170568
1536	0.000195557	0.695906
1538	0.000172182	0.00233711
1542	2.59482e-05	0.00105264
1567	0.000123751	0.0166297
1569	0.000169931	0.00265029
1572	0.000230681	0.00126677
1578	0.000414181	0.00316008
1582	0.000116142	0.599122
1588	0.000118371	0.00648111
1591	0.000128967	0.00167282
1596	0.000358607	0.00337368
1602	0.000175175	0.00235456
1606	3.30878e-05	0.00121025
1609	0.000383447	0.0112617
1616	0.00018882	0.00098404
1620	0.000219962	0.00286952
1622	0.000105492	0.00736196
1636	0.000103441	0.000749704
1639	0.000166881	0.00208516
1647	0.000216457	0.00256547
1649	0.000216242	0.00202685
1652	9.88175e-05	0.00631286
1656	9.96531e-05	0.00600908
1659	0.000216587	0.00652416
1660	0.000253806	0.0479574
1664	0.000370174	0.00635431
1671	0.000237173	0.000876589
1672	0.000289144	0.00701493
1673	0.00028296	0.0234782
1677	0.000195621	0.803327
1683	0.00016238	0.836625
1687	0.000180014	0.0255912
1693	0.000202171	0.0145004
1695	0.000353803	0.00284549
1725	0.000293438	0.000339483
1726	0.000151136	0.000867188
1727	9.03015e-05	0.00163741
1728	0.000171398	0.0185446
1730	0.000151437	0.0168064
1735	8.09272e-05	0.000700816
1744	0.000157267	0.844825
1747	0.000179596	0.00346463
1748	0.000102486	0.00631845
1754	0.000137276	0.00195517
1756	0.000211927	0.00465943
1757	0.000100862	0.00233814
1771	0.0001822	0.00645029
1773	0.000135931	0.0079841
1779	0.000157236	0.260553
1781	0.000145491	0.831624
1782	0.000132244	0.822712
1784	0.000293149	0.00174859
1790	0.000308284	0.00534781
1791	0.000199819	0.00187154
1792	6.79979e-05	0.846754
1796	0.000121218	0.0167121
1800	0.000190282	0.00198863
1813	0.000275523	0.0104482
1817	7.546e-05	0.00911062
1822	0.000225862	0.00113098
1834	0.000111935	0.00221517
1839	9.03724e-05	0.00248387
1845	0.000307928	0.00314411
1849	7.78175e-05	0.00153468
1852	9.38402e-05	0.000912201
1860	0.00165682	0.84883
1861	0.000248751	0.000816211
1862	5.75661e-05	0.819399
1863	0.000157343	0.000257418
1866	0.000137027	0.00154005
1876	0.000122797	0.00394715
1882	0.000191391	0.00633062
1889	0.000271658	0.00347271
1905	0.000350621	0.00197692
1906	0.000197281	0.00299615
1918	0.000166181	0.00404758
1927	0.000149886	0.0103275
1930	0.000279505	0.00496344
1947	0.000208804	0.001617
1949	0.000170069	0.00147953
1950	0.000169669	0.00131219
1953	0.000193227	0.0017358
1954	0.000118923	0.00246205
1957	0.000119239	0.00516446
1959	8.55674e-05	0.00196934
1974	0.000110941	0.00281635
1980	0.000130053	0.00246413
1986	0.000300066	0.00660427
1992	0.000182524	0.00685955
1997	0.000119088	0.00147412
2004	0.000212722	0.00274989
2006	0.000251287	0.00283096
2008	0.000154999	0.00407894
2015	0.000195929	0.0244513
2020	0.000143849	0.00170017
2027	8.43708e-05	0.004538
2032	0.000133184	0.0130403
2038	0.000254467	0.0051835
2044	0.000173266	0.0026497
2048	7.34542e-05	0.00184957
2054	0.000128169	0.00758976
2061	0.00023739	0.000740467
2070	0.00036344	0.00145758
2080	0.000256024	0.00391368
2090	0.000164867	0.00356229
2097	0.000217592	0.00155032
2135	0	0.00283696
2137	0.00027969	0.00147254
2140	8.1954e-05	0.0176182
2142	0.000346621	0.00232981
2146	0.000184729	0.000946332
2178	0.00840664	0.00459501
2180	0.00315138	0.00308295
2185	0.0146068	0.0119323
2188	0.0715175	0.0716805
2189	0.187928	0.106726
2212	0.0027903	0.00839655
2215	0.0233868	0.0181443
2220	0.00363372	0.00769352
2223	0.0127322	0.0131103
2240	0.00150073	0.00771581
2267	0.000534145	0.00409566
2281	0.000161185	0.00486121
2293	0.000129732	0.0147117
2298	0.000236115	0.00230693
2304	0.000311709	0.00319735
2305	0.000334373	0.0043417
2312	0.000349578	0.00183097
2329	0.000453149	0.0014212
2344	0.000354688	0.00269261
2350	7.70778e-05	0.00348313
2352	9.1866e-05	0.000328642
2353	0.000561533	0.000487776
2356	0.000217332	0.00124445
2359	0.000196491	0.00194553
2362	0.000194727	0.0132432
2369	3.54445e-05	0.0049348
2371	0.000318771	0.00635971
2372	0.000215499	0.00437292
2384	0.000721232	0.00403896
2385	0.000128853	0.00547445
2386	0.000165061	0.00175719
2398	0.000103609	0.00371258
2408	0.000252018	0.00336104
2409	0.000290931	0.0171578
2413	0.000336492	0.00507993
2415	0.000236873	0.00690903
2425	0.000121057	0.00278963
2426	0.000135261	0.0037196
2432	0.000167834	0.00315724
2436	0.000178829	0.00228246
2440	0.000154638	0.00505642
2444	0.000172352	0.00788994
2447	0.000134746	0.00213764
2454	0.000131346	0.00182576
2467	0.000178105	0.0032776
2468	0.00035864	0.00675907
2485	0.000144725	0.00191204
2490	0.000304443	0.00509172
2494	0.000142326	0.00309465
2495	0.000159423	0.00729245
2500	0.000213352	0.00840597
2508	0.000166949	0.61123
2519	0.000297438	0.00496514
2524	0.000196952	0.00322469
2525	0.000114473	0.00374775
2530	0.00033079	0.0437039
2538	0.000302885	0.00770605
2545	0.000162792	0.00224113
2554	0.000233142	0.00122105
2570	0.00263147	0.00377558
2575	0.000227783	0.00357412
2580	0.000101849	0.00087203
2592	0.000580044	0.0498366
2625	0.000362764	0.0300451
2626	0.000231234	0.00297667
2628	0.000217378	0.00359185
2630	0.000416741	0.00450195
2631	0.000386793	0.00208598
2632	0.000247712	0.772931
2633	0.000226466	0.00147499
2635	0.000495509	0.00171163
2636	0.000178998	0.0124425
2637	0.000209594	0.00336006
2639	0.000203629	0.00354634
2656	0.000202116	0.00140799
2661	0.000150502	0.00122506
2665	0.000268283	0.00321909
2666	0.000556275	0.00447967
2687	0.000175846	0.00442521
2691	0.000244675	0.00422762
2692	0.00019417	0.00175698
2701	0.000292583	0.000745481
2707	0.000253037	0.00126314
2708	0.000106107	0.0106925
2718	0.000223254	0.00347096
2723	5.99576e-05	0.00228939
2728	0.000217938	0.0113429
2730	7.98632e-05	0.00229642
2734	8.55296e-05	0.00540853
2740	0.00040963	0.00689794
2741	0.000238772	0.00390479
2747	0.000449449	0.0172894
2761	0.000135879	0.0015542
2763	0.000314287	0.000331058
2767	0.00149598	0.00636524
2769	0.00628961	0.0162054
2782	0.000200439	0.00246962
2788	0.000600954	0.00115822
2790	0.000727165	0.0134577
2801	0.000148786	0.00304195
2803	0.000186083	0.00211745
2810	0.000153577	0.0033144
2819	0.000298967	0.00886472
2821	0.000163314	0.00307558
2826	0.000190892	0.00154509
2828	0.00037028	0.00356735
2829	0.000141828	0.00149173
2837	0.000619794	0.0064159
2839	8.95399e-05	0.131549
2843	0.000145734	0.0820937
2852	0.000196125	0.00453717
2865	0.00017114	0.0196991
2869	0.00011669	0.00115431
2873	0.000218732	0.016916
2874	0.000121188	0.00891646
2880	0.000166637	0.00455789
2886	0.000155915	0.00497632
2887	7.99024e-05	0.00116765
2891	0.000185158	0.00320575
2893	6.20593e-05	0.00208607
2900	4.5731e-05	0.00156817
2904	0.000190873	0.00264897
2908	0.000365347	0.00200487
2914	0.000186108	0.00675618
2932	0	0.00201294
2949	0	0.00453811
2992	0.0288567	0.0264929
3001	0.0226374	0.01854
3028	0.00109861	0.0142537
3032	0.00196131	0.0134303
3036	0.00743858	0.00708541
3052	0.000494999	0.00375633
3054	0.000189754	0.00164963
3056	0	0.0015002
3058	0.00012987	0.00171262
3060	0.000323625	0.00263719
3062	0.000602681	0.00392003
3064	0.000492477	0.00606762
3066	0.000564644	0.00681825
3074	0.00138398	0.00871407
3080	0.00171227	0.0110339
3083	0.00451184	0.00814811
3090	0.00414006	0.0100699
3109	0.000362933	0.00201564
3135	0	0.003823
3192	0.0230105	0.0267414
3242	0.000395713	0.0132251
3244	7.593e-05	0.00243906
3262	0.000447606	0.00706544
3263	6.54195e-05	0.0260199
3268	0.0001346	0.00132943
3272	0.000144362	0.00841938
3282	0	0.0105398
3293	0.00786846	0.0034082
3351	0.000560916	0.0119507
3353	0.000180636	0.00535144
3356	0.000752203	0.00376612
3367	0.000621635	0.00732906
3372	0.000434681	0.00204528
3388	0.000598791	0.00178227
3402	0.000978728	0.00308436
3426	0.0071718	0.00227921
3427	0.0141671	0.00242687
3430	0.0423258	0.0306001
3441	0.0316599	0.0309767
3457	0.0159387	0.00828887
3468	0.000611995	0.00276901
3469	0.00443753	0.0117976
3476	0.00317177	0.00955072
3479	0.00278364	0.00499469
3482	0.0018148	0.00558226
3531	0.0176402	0.0125817
3545	0.0181975	0.0145369
3564	0.00261955	0.00191165
3565	0.00619175	0.0143547
3578	0.00151012	0.00575638
3583	0.000979806	0.00762611
3595	0.000334598	0.0018092
3606	0.000209369	0.0098588
3607	0.000124928	0.00655307
3613	8.47151e-05	0.00695327
3616	0.000102374	0.00229759
3631	0.000179658	0.00910319
3637	9.50379e-05	0.821267
3639	0.000152224	0.813782
3640	0.000153088	0.000613879
3641	9.8315e-05	0.000274208
3644	0.000139125	0.00249345
3645	0.000156693	0.000275772
3657	0.00118149	0.00588539
3677	0.000167631	0.00257686
3679	0.000170948	0.00174735
3680	0.000154475	0.00275847
3688	0.000334854	0.00376363
3690	0.000296291	0.00274115
3693	0.000124007	0.000449287
3694	0.000205793	0.00279568
3695	6.899e-05	0.850152
3697	0.000240426	0.00374525
3704	0.000147271	0.00638306
3707	0.000188995	0.0110257
3709	0.000206206	0.00401481
3713	0.000184237	0.0013803
3715	0.000158456	0.816562
3721	0.000196969	0.00449658
3729	0.0001405	0.00296001
3730	0.000250497	0.609177
3734	0.000327657	0.645733
3745	0.000570633	0.000358099
3758	9.57343e-05	0.865038
3762	0.000518998	0.813285
3764	0.000167134	0.802848
3768	0.000138671	0.844943
3770	0.000182366	0.812935
3772	0.000161488	0.00458705
3773	0.000102819	0.00297162
3778	0.000169235	0.00344666
3786	8.36428e-05	0.000628633
3790	0.000144871	0.00326791
3793	7.32396e-05	0.000389059
3796	0.000191055	0.0123906
3798	0.000147788	0.000337913
3801	0.000152982	0.0056472
3802	9.70508e-05	0.00298884
3805	0.00010862	0.0031402
3814	0.000281546	0.00567517
3818	0.000409716	0.871426
3822	0.000165557	0.631682
3831	0.00013664	0.000770133
3832	0.000162244	0.0230652
3838	0.000121657	0.00362252
3840	0.000222326	0.0149192
3844	0.00021469	0.732804
3848	0.000303397	0.00237643
3851	0.000127407	0.788708
3853	0.00148137	0.771785
3883	0.000299459	0.00596715
3884	5.721e-05	0.340356
3892	0.000180391	0.00347101
3912	0.000240409	0.00338005
3914	0.00034325	0.00300231
3915	0.000123523	0.00258647
3920	0.000192428	0.848722
3921	0.000160775	0.000919269
3925	0.000619283	0.00329329
3927	6.97162e-05	0.000936339
3930	0.000199551	0.0101317
3932	7.5521e-05	0.00122205
3940	0.000167638	0.00175502
3950	0.000178991	0.00198963
3957	0.000169104	0.00103909
3959	0.000148582	0.84191
3964	0.000213259	0.00288797
3968	0.000407672	0.00191781
3993	0.000876488	0.00434881
3995	0.0073437	0.0273765
4020	0.000645215	0.00678587
4031	0.0004762	0.0149996
4044	0.000196425	0.00133146
4049	0.00294812	0.00903335
4055	0.000222987	0.0149391
4058	0.000149543	0.0159594
4060	0.000225855	0.00289452
4063	7.53159e-05	0.00254733
4066	0.000160296	0.000227229
4067	0.000118939	0.000147332
4068	0.000161355	0.000145082
4069	0.000268556	0.000428356
4070	0.000218696	0.0043074
4071	0.000181407	0.0036912
4075	7.14481e-05	0.00902647
4083	0.000196656	0.0021102
4111	0.000301894	0.0083876
4113	0.000210837	0.00356378
4117	0.000369035	0.00595651
4118	0.000392323	0.0353343
4120	0.000280505	0.00272747
4163	0.00013665	0.00937088
4174	0.000231094	0.00410775
4181	0.000209686	0.000910292
4188	0.00018015	0.00110984
4189	0.000204743	0.00325685
4190	9.98541e-05	0.00331432
4194	3.06523e-05	0.00937192
4202	0.000216902	0.00306501
4208	0.000267571	0.00171766
4210	0.000115867	0.00499452
4218	0.000136492	0.00206186
4227	0.000508694	0.00800269
4229	0.000208147	0.00142583
4232	0.000106641	0.00235897
4242	0.00016632	0.0261849
4260	0.000220592	0.00356793
4265	0.000108736	0.00279845
4285	0.000167658	0.0175327
4289	0.000198945	0.0111205
4290	0.000136603	0.00347
4293	0.000271359	0.842642
4295	0.00018764	0.00304196
4296	0.000156881	0.714061
4299	0.000104919	0.832224
4300	0.00021345	0.000729983
4301	0.000224274	0.00115506
4302	0.00017275	0.00214896
4306	0.000281073	0.0013996
4312	0.000203432	0.775795
4321	0.000299397	0.00195805
4334	0.000328247	0.00435957
4340	0.000113735	0.0185154
4343	0.000227318	0.00202483
4344	0.000256942	0.0140987
4346	0.000121414	0.00499744
4351	0.000687503	0.0043681
4352	0.000208121	0.000659043
4353	0.000140494	0.844529
4354	0.000111131	0.000374895
4358	0.000259008	0.00273846
4359	0.000184348	0.00122031
4360	0.000167413	0.00192793
4361	9.64614e-05	0.792141
4372	0.000336359	0.000699767
4374	0.000502149	0.0056822
4383	0.000217871	0.0048335
4384	0.00250286	0.00546974
4395	0.000138097	0.00312306
4399	6.13561e-05	0.00652815
4403	0.000310015	0.823596
4404	0.000198687	0.00177977
4406	0.00026473	0.00200679
4419	0.000332057	0.00197296
4420	0.000153603	0.762606
4423	8.43679e-05	0.80187
4431	9.31017e-05	0.819213
4435	0.00142454	0.00251628
4436	0.000524321	0.00190116
4437	0.000240591	0.000807862
4438	0.000274774	0.00249596
4439	9.01235e-05	0.00246978
4442	0.000584593	0.843724
4445	0.000256728	0.00695909
4446	0.000173151	0.00199858
4450	0.000125288	0.00434051
4452	0.00014891	0.00491207
4457	0.000107341	0.805617
4459	0.00021219	0.00641021
4460	0.000366902	0.0397176
4463	0.00018783	0.00132774
4465	0.000242891	0.00542062
4468	0.000144611	0.00345851
4469	0.000188381	0.00182402
4471	0.000200937	0.838751
4481	0.000201266	0.00382759
4482	9.02036e-05	0.00425271
4492	0.000173951	0.00107311
4493	0.000152953	0.0713895
4497	0.000109307	0.00681127
4498	0.000510987	0.00362116
4500	0.000170864	0.861275
4501	4.86057e-05	0.000527199
4509	0.000163601	0.000803524
4512	0.000166231	0.00313374
4521	0.0001219	0.822181
4526	0.000285929	0.0058858
4530	0.00513827	0.0361573
4531	0.000125658	0.000352563
4532	0.000108652	0.797052
4539	0.000158266	0.00403784
4542	0.000149074	0.00491654
4551	5.13985e-05	0.000795006
4552	0.000141796	0.824479
4555	0.000167315	0.000287468
4556	0.000191653	0.000982696
4557	0.000110215	0.00216076
4558	9.66466e-05	0.00452912
4563	0.000178606	0.00187272
4566	0.000136749	0.00921683
4569	4.56751e-05	0.033465
4572	0.000168762	0.00135634
4574	0.000194247	0.00123949
4576	0.000136147	0.808077
4577	0.000123197	0.000710286
4579	0.00014758	0.722149
4580	9.05757e-05	0.001353
4585	0.000118089	0.00203335
4588	8.4764e-05	0.000700978
4591	0.000288146	0.00504828
4594	0.000172741	0.000997459
4597	0.000249375	0.023157
4601	0.000442356	0.00558155
4619	0.000229923	0.00223223
4620	0.00031455	0.00430668
4627	0.000185135	0.00335003
4628	0.00017006	0.593584
4629	7.89711e-05	0.0010062
4632	0.000354542	0.00244246
4634	0.000178929	0.00218413
4636	0.000217103	0.142805
4638	0.000152435	0.00148156
4641	0.000234159	0.0134711
4642	0.000197916	0.00273494
4646	0.000132807	0.011801
4657	2.78234e-05	0.000674672
4668	0.000296051	0.00470863
4673	0.000241543	0.387679
4675	0.000121943	0.0047799
4677	0.000194579	0.00134423
4682	0.000128294	0.00462667
4683	0.000200991	0.00340793
4685	0.000285976	0.00564706
4689	0.0013449	0.799935
4697	0.000570128	0.00585775
4699	0.000162515	0.000921105
4703	0.00025028	0.00649036
4709	0.000360016	0.0202346
4728	0.000164986	0.00276152
4748	0.000135006	0.00325888
4752	0.000146795	0.00236813
4753	0.00010073	0.00217803
4758	0.000255757	0.00231075
4763	0.000139731	0.0028903
4770	0.00118121	0.0132202
4779	0.000657671	0.00839395
4781	0.00451741	0.0355856
4807	0.00363927	0.0084006
4838	0.0121881	0.00649632
4864	0.000563313	0.00816708
4869	6.3735e-05	0.00145206
4876	0.000462422	0.00500396
4881	0.000243588	0.00590963
4882	0.000117211	0.0027094
4885	0.00020864	0.0277112
4888	0.000226732	0.00125605
4925	0.000223387	0.00619895
4932	0.00011703	0.00466851
4946	0.000297008	0.00570818
4947	0.000190711	0.00316506
4950	0.000187008	0.00189898
4959	0.000134021	0.00161543
4965	9.14671e-05	0.000458881
4972	0.000148665	0.662497
4973	0.000145945	0.0864238
4976	0.00018614	0.00465275
4985	0.000151746	0.00116212
4988	0.000313184	0.00490274
4989	0.000296882	0.00426187
4991	5.92271e-05	0.0018573
4995	8.79279e-05	0.00282582
5001	0.000189071	0.686384
5002	0.000231169	0.00179072
5003	7.32026e-05	0.000885651
5006	0.000251048	0.00315066
5010	7.39406e-05	0.549162
5022	0.000280431	0.0180148
5026	0.000286156	0.00809483
5030	0.000208146	0.0181337
5035	8.98574e-05	0.00760278
5037	0.000165034	0.0022453
5039	9.21548e-05	0.00141661
5040	0.000149684	0.00416993
5046	0.00023385	0.00523877
5053	0.000111458	0.00598754
5065	0.000198046	0.000230334
5066	7.0932e-05	0.000449626
5067	0.000168165	0.000413147
5069	0	0

## Sheet: Fig. 2d
pos	control	BACS
5	0.000109671	0.000781364
8	0.000143922	0.00250623
9	4.161e-05	0.00301339
12	0.000159687	0.0473354
15	0.000238554	0.00162726
21	0.000116039	0.00352436
26	0.000323413	0.00293416
28	0.000163574	0.000295123
31	0.00011802	0.0407725
32	0.000252048	0.00216286
34	0.000472316	0.687603
36	0.157513	0.803264
43	8.08106e-05	0.0044674
44	9.35119e-05	0.0029478
51	0.00019579	0.00353982
55	0.000112714	0.00203829
57	0.000636112	0.00734026
59	0.000126152	0.00119057
63	0.00220164	0.00681145
76	0.000291068	0.00204559
81	0.00017198	0.00427467
87	0.000278302	0.0123139
93	8.65818e-05	0.798812
97	0.000173407	0.00369544
100	0.000160882	0.000810031
101	0.000125481	0.000155894
105	0.000145306	0.840801
109	0.000282926	0.846741
110	0.00010706	0.00118939
112	0.000107911	0.000945349
115	0.000164023	0.00412043
116	0.0014221	0.0204297
119	0.00096461	0.819134
120	8.26512e-05	0.00279185
121	0.000228968	0.00307004
124	8.44634e-05	0.00278258
128	0.000164556	0.0153149
132	0.000135889	0.0141619
135	0.000236237	0.00305186
137	0.000310215	0.00577801
140	0.000285606	0.00108084
143	0.0001579	0.01065
144	0.00019124	0.00276328
148	0.000117709	0.00234307
152	0.000295412	0.0109454
154	0.000227924	0.00219431
157	0.00012499	0.000606246
160	0.000139817	0.000418775
161	0.000200943	0.00184471
163	9.17741e-05	0.00814682
169	0.000227692	0.00056426
172	0.000264673	0.00225418
176	0.000332501	0.0016538
189	0.00029036	0.0189862
197	0.000895462	0.00350611
198	0.00161813	0.00337559
210	0.00016946	0.745981
214	0.000143772	0.00360184
218	0.000108916	0.850105
219	6.53912e-05	0.000283497
220	0.000173414	0.0016251
222	0.000210024	0.00828868
227	0.000185543	0.00419741
242	0.000400151	0.00326643
250	0.000465042	0.00940294
252	0.00175913	0.00498723
285	0.000837903	0.00428565
286	0.000177738	0.00211115
287	0.000112736	0.000979445
290	0.000128102	0.00201644
294	0.00020653	0.0111033
296	0.000123427	0.452873
300	8.5668e-05	0.00364988
305	0.000216439	0.00254996
314	0.000873842	0.00986029
328	0.000265215	0.00179364
344	0.000259813	0.00315167
345	0.000179692	0.00365561
352	0.000217657	0.0076427
354	0.000313889	0.00503803
359	0.000203167	0.00434242
361	8.6873e-05	0.00443421
366	0.000503851	0.00268458
367	0.000205519	0.00126144
368	9.2729e-05	0.00576217
372	0.000181941	0.00277684
375	0.00016921	0.00233366
378	7.95393e-05	0.00451877
384	0.000185025	0.00314581
388	0.000130085	0.00306397
393	8.09842e-05	0.00211478
396	7.89354e-05	0.00243735
406	0.000131134	0.74956
416	0.000161269	0.00291733
422	0.000265652	0.0055223
423	0.000122671	0.00341114
427	0.000159775	0.00728109
428	0.000485252	0.0110084
443	0.000333344	0.00508189
454	0.000232412	0.00294775
461	0.000214061	0.00571744
487	0.000337659	0.00110893
488	0.0024367	0.00551008
495	0.00302616	0.0152584
511	0.000314577	0.00159741
514	0.00025969	0.00456965
524	0.000103421	0.00438068
530	0.00497643	0.00691637
538	0.00011786	0.016188
540	0.000596419	0.00200563
541	0.000389294	0.00774819
542	0.000423685	0.00342692
551	0.000474902	0.00828966
553	0.000156201	0.000368008
556	0.000103317	0.00379475
557	0.000103069	0.00320928
562	0.000165406	0.00457918
566	0.000481104	0.0281223
571	0.000355548	0.001351
572	0.000163787	0.867489
573	0.000140066	0.000263433
577	0.000102057	0.00723463
580	0.000765636	0.00358493
581	0.000121478	0.00268263
582	0.000133298	0.00123153
591	0.0001823	0.00205584
595	0.000102722	0.00117158
596	4.58135e-05	0.00939623
607	0.000292101	0.00603194
609	7.1519e-05	0.714662
612	0.000578803	0.00392889
627	0.000180548	0.000900064
630	0.000268016	0.00535265
631	0.000255427	0.0215689
637	0.000267268	0.0154071
642	0.000113898	0.00139043
647	0.000215143	0.000797606
649	9.32873e-05	0.845724
651	0.000147506	0.851418
652	5.48853e-05	0.000149026
657	0.000332315	0.00383813
658	1.89208e-05	0.00215295
661	0.000309854	0.0174326
666	0.000162903	0.00207476
667	0.000102751	0.00211902
675	0.00014352	0.0101636
678	8.41867e-05	0.00345101
681	0.000208019	0.684983
682	0.000165711	0.00354398
686	0.000345468	0.805751
688	0.000265419	0.00298265
689	0.000183356	0.00150876
706	0.00276216	0.00659854
732	0.000317369	0.00725173
742	0.000140218	0.00564984
743	7.9983e-05	0.00460042
747	0.000461161	0.00768196
749	0.00020356	0.00360199
760	0.000525843	0.00835731
764	0.000111393	0.0074959
767	0.00019616	0.00769205
769	0.000256633	0.00260059
770	0.000150677	0.00274562
774	0.000385065	0.0146849
778	0.000104741	0.00464961
780	0.000211873	0.022426
799	0.000324671	0.000504967
800	0.000150335	0.000558611
801	0.000130224	0.882737
804	0.000449616	0.00307564
805	0.000227143	0.0101765
806	0.000248914	0.000945055
814	0.000140234	0.816156
815	4.02075e-05	0.811118
820	7.60144e-05	0.0008311
822	0.000168516	0.855242
823	0.000364378	0.000714042
844	7.92088e-05	0.00219553
848	0.000165566	0.00557991
857	0.000243506	0.00572079
863	7.37617e-05	0.846573
866	0.00021958	0.82411
871	0.000165404	0.0067026
882	0.0002118	0.00110874
883	8.23921e-05	0.00756928
885	0.000235831	0.00063017
887	0.000303446	0.000295096
888	0.000116577	0.000632512
889	0.00021383	0.00117485
890	0.000212164	0.028007
892	0.000148365	0.00250991
893	8.33294e-05	0.000586691
896	0.000215772	0.012092
897	0.000150011	0.112116
898	0.000253998	0.00186562
899	0.000101512	0.0319134
906	0.000164856	0.0152087
914	0.0001123	0.0032516
917	9.42747e-05	0.0024126
918	0.000186499	0.519737
939	0.000237568	0.00697558
940	0.000132336	0.00210756
943	0.000256126	0.00468218
945	0.000156348	0.00528566
946	0.000186769	0.0110497
954	0.000201017	0.00871992
960	0.000238312	0.00122213
965	0.000208945	0.00318262
966	0.000163876	0.836624
968	0.00027926	0.00562133
969	0.000181413	0.00139802
1002	0.000159742	0.00316292
1003	0.000144884	0.00179317
1004	0.000205538	0.792271
1013	0.000259669	0.00266564
1015	0.000266734	0.000272835
1016	0.000171556	0.000462783
1017	0.000255734	0.00247191
1018	0.000191189	0.00179353
1021	0.000186398	0.00171291
1022	0.000136302	0.000958006
1025	0.000366673	0.00259945
1038	0.00036498	0.00643225
1045	0.00025127	0.786257
1046	0.000107874	0.734917
1056	0.000107326	0.824556
1061	0.000151233	0.00267895
1066	0.000240563	0.00651572
1069	0.000111544	0.00172667
1072	0.000349169	0.0051736
1073	0.000342376	0.00846082
1081	0.00041399	0.855584
1088	0.000290898	0.00150595
1101	0.000142964	0.0044761
1111	0.000309372	0.000648638
1112	7.94872e-05	0.0020441
1114	0.000313717	0.00879252
1115	0.000724062	0.0518815
1120	0.000552044	0.00386508
1136	0.000384079	0.0588062
1137	0.000643244	0.0104433
1152	0.000276953	0.0127031
1154	0.00046093	0.00192409
1155	0.000152824	0.00272325
1156	0.000184612	0.000978259
1160	0.000231532	0.00392489
1161	0.000247533	0.0142588
1172	0.00021562	0.00189293
1174	6.23852e-05	0.835048
1177	0.000228429	0.791329
1178	0.000362311	0.00173409
1186	0.000321098	0.0181732
1192	0.000137251	0.00870546
1193	7.05255e-05	0.000625933
1201	9.47532e-05	0.00322643
1202	0.000178401	0.003179
1225	0.000130964	0.00162047
1232	0.000157608	0.803632
1238	9.06199e-05	0.84766
1239	0.000133264	0.000264129
1242	0.000157383	0.00105974
1243	0.000191329	0.00268385
1244	0.000155853	0.836929
1248	0.832774	0.630764
1263	0.00171667	0.0039263
1288	0.0001622	0.00569391
1289	0.00022471	0.0148813
1296	0.00017624	0.00359088
1297	0.000170071	0.00442462
1300	5.85532e-05	0.0045538
1304	0.000183824	0.0060365
1306	0.000637811	0.00180923
1307	0.000216681	0.022379
1308	0.000217265	0.00123914
1310	0.00019286	0.0134439
1314	0.000113618	0.0062747
1315	0.000159847	0.00931021
1319	0.000210531	0.00137341
1323	0.000117703	0.00158805
1326	0.000181365	0.00429864
1329	0.000253658	0.00037633
1333	0.000139972	0.00115975
1339	0.000195583	0.000735126
1340	0.000169329	0.00644754
1342	0.000115852	0.0067317
1343	0.000100421	0.00279034
1346	0.000291417	0.00231805
1347	0.000128381	0.817098
1350	0.000101914	0.00207058
1358	0.000179655	0.000595504
1359	0.00012943	0.00426906
1360	0.000186161	0.00237404
1362	0.000324806	0.00736696
1364	0.000105287	0.00205171
1367	0.000118377	0.852114
1368	3.99639e-05	0.00021612
1371	0.000130468	0.00266371
1372	0.000561007	0.0103464
1377	0.000123028	0.00229863
1390	0.000139174	0.00311479
1392	0.000112944	0.000411458
1397	0.000121798	0.0037297
1400	9.25909e-05	0.00184856
1404	0.000113294	0.00524711
1407	0.000436101	0.00775124
1408	0.00157979	0.00499404
1426	0.000116375	0.00129677
1432	0.000782761	0.0119477
1441	0.000118014	0.00294556
1442	0.000463698	0.00255047
1444	0.000930755	0.00429462
1445	9.53445e-05	0.824681
1457	0.00020438	0.00248952
1462	0.000311246	0.00152703
1463	0.000297647	0.00310127
1477	0.000152649	0.00429811
1478	0.000113218	0.00542207
1485	0.000251201	0.00268475
1492	0.000360885	0.0007402
1494	0.000351849	0.00600346
1496	0.000146353	0.00347969
1499	8.92164e-05	0.00597201
1504	0.000210656	0.00721715
1505	0.000140636	0.00453533
1509	0.000181599	0.00317191
1511	0.00176516	0.0154375
1519	0.000234892	0.00746353
1530	0.00012437	0.00676242
1535	0.00020486	0.0120146
1539	0.000119009	0.0071865
1543	0.000126544	0.012682
1549	0.000417417	0.00526748
1551	0.000314852	0.00208786
1555	0.000186571	0.00318367
1560	0.000235821	0.00183445
1578	8.50087e-05	0.00142387
1585	0.000166127	0.00232259
1586	0.000248555	0.00400366
1595	0.000235686	0.00136469
1596	0.000115104	0.00291032
1599	0.000198752	0.00487624
1602	0.000151603	0.00211069
1608	0.000218139	0.00527332
1615	0.000322551	0.0059792
1616	0.000240579	0.00473617
1621	6.90534e-05	0.00106813
1622	0.000105574	0.00210876
1624	0.000228031	0.00718513
1625	0.000831801	0.758729
1631	0.000197123	0.00439656
1642	0.000480077	0.00326833
1643	0.000755466	0.840686
1649	0.00017124	0.00314294
1653	0.000209904	0.00454613
1659	0.000102305	0.00105379
1662	0.000146328	0.00305253
1667	0.00022104	0.0149429
1668	9.28515e-05	0.0103297
1672	0.000111932	0.000787058
1673	0.000162262	0.0040755
1676	6.78105e-05	0.00331091
1677	9.34934e-05	0.00875031
1681	0.00046099	0.0496965
1685	0.000200517	0.00591967
1690	0.000594033	0.00814864
1691	0.000137644	0.00163834
1692	0.00343689	0.842106
1694	0.000378971	0.00549688
1707	0.00022622	0.0103544
1711	0.000197733	0.00451396
1714	0.000232767	0.00983994
1720	0.000102285	0.00490608
1721	0.000145734	0.00380425
1725	8.47929e-05	0.00085905
1728	0.000278373	0.001019
1729	0.000137697	0.00245459
1730	0.000137459	0.000888428
1733	0.000251998	0.00377282
1741	0.000268067	0.00705709
1746	0.00059256	0.00675092
1761	0.0146923	0.00763791
1775	8.65198e-05	0.00530798
1786	0.000202523	0.0114083
1797	0.000213991	0.0013368
1803	0.000110387	0.00611509
1804	0.000326301	0.00629754
1808	0.000145356	0.00339895
1810	0.000208095	0.00373691
1812	0.000195395	0.00787038
1821	0.000279617	0.000513411
1827	0.000201625	0.00473433
1830	0.000197974	0.00273632
1838	0.000231426	0.000496636
1839	0.000309637	0.00511549
1840	0.000317717	0.00435347
1844	0.000190751	0.00263072
1848	0.000125125	0.000501853
1854	7.75615e-05	0.0133141
1864	0.000202725	0.00346862
1867	9.758e-05	0.00054666
1868	0	0.000165059

## Sheet: Fig. 2e
pos	control	BACS
5	0.000211745	0.0113435
7	0.000176581	0.00149738
8	0.00011311	0.00253928
14	0.00016416	0.00895174
18	0.000113212	0.00686358
22	6.65915e-05	0.014581
27	7.68201e-05	0.00652073
30	0.000198886	0.00952689
34	0.000145565	0.0012181
38	0.000227286	0.00746869
51	0.000226153	0.0125515
55	0.000211197	0.64628
63	0.00010477	0.00343604
64	0.000149268	0.000714043
67	0.000326317	0.00246914
69	0.000122329	0.854893
73	0.000201028	0.00651645
74	0.000237605	0.0110998
85	0.000194788	0.00335317
86	9.53412e-05	0.00461899
89	0.000150265	0.00656752
92	0.000130637	0.00495008
99	0.000359195	0.0139702
100	0.00022788	0.00517318
110	0.000296182	0.0133682
111	0.000366828	0.00769533
123	0.000637056	0.00419617
124	0.00301916	0.0489117
127	0.00885394	0.00734307
136	0.00172138	0.00142891
142	0.000218261	0.00642426
144	0.000539432	0.0155736
146	0.000239711	0.011616
152	0.000108736	0.000700711
156	1.89835e-05	2.36764e-05
157	0	0

## Sheet: Fig. 2i
pos	control	BACS
6	0.000407965	0.414691
7	0.000160321	0.376777
9	0.000124158	0.0023653
15	0.00825751	0.621791
16	0.000744036	0.00149802
17	0.000132872	0.000974573
18	0.00305817	0.00952471
22	0.000193745	0.00121845
27	0.000250026	0.00135656
32	0.000208687	0.000701191
34	0.000199281	0.686122
37	0.000161067	0.698961
39	0.000368053	0.681067
41	0.000145893	0.605067
43	0.000220613	0.63495
44	0.000159463	0.62282
46	0.000123356	0.00116968
47	0.000399832	0.00150599
49	0.00015218	0.0022144
53	0.000212653	0.000857522
54	0.000142946	0.792897
55	0.000180264	0.00023842
58	0.000100266	0.788237
60	0.000414702	0.65103
62	0.000280494	0.00123832
65	0.000192046	0.00141234
69	0.000193501	0.0223305
72	0.000561283	0.00615181
74	0.000216953	0.00259762
76	0.000398669	0.0156186
87	0.000256086	0.00152037
89	0.000186208	0.826053
91	0.000145352	0.663365
92	0.000137512	0.000202729
96	0.000125037	0.00137597
100	0.000122113	0.000437657
101	0.00012939	0.000357948
102	0.000170143	0.000926827
103	0.000149689	0.00311469
104	0.000154932	0.00234833
117	0.000192841	0.00348044
122	0.000139812	0.00391627
129	0.00023495	0.0120429
130	0.000181252	0.00283595
133	0.000350742	0.0216986
137	0.00030386	0.0304651
142	0.000458874	0.0147034
150	0.000175438	0.00663493
156	0.000209296	0.00138915
159	0.000158077	0.0023942
161	0.000193538	0.00535471
162	0.000216282	0.00417488
167	0.000319046	0.0015451
171	0.000515351	0.00449429
182	0.000201101	0.0018349
