# Supplementary material for: Absolute quantitative and base-resolution sequencing reveals comprehensive landscape of pseudouridine across the human transcriptome
Source: Nat Methods. 2024 Sep 30;21(11):2024–33. doi: 10.1038/s41592-024-02439-8 (PMC11541003; doi:10.1038/s41592-024-02439-8)
Supplement: Supplementary file 6 — Statistical source data. [file 41592_2024_2439_MOESM6_ESM.xlsx]

## Sheet: Fig. 3b
pos	-1	1	2	3	4	5	6	7	8	9	10	11	12	13	14	15	16	17	17A	18	19	20	20A	20B	21	22	23	24	25	26	27	28	29	30	31	32	33	34	35	36	37	38	39	40	41	42	43	44	45
tRNA_Ala_AGC_4	0	0	0	0	0	0	0	0	0	0	0	0	0	0	0	0	0	0	0	0	0	0	0	0	0	0	0	0	0	0	0	0	0	0	0	0	0	0	0	0	0	0.1673	0	0	0	0	0	0	0
tRNA_Ala_CGC_4	0	0	0	0	0	0	0	0	0	0	0	0	0	0	0	0	0	0	0	0	0	0	0	0	0	0	0	0	0	0	0	0	0	0	0	0	0	0	0	0	0	0.561553	0	0.21215	0	0	0	0	0
tRNA_Ala_TGC_3	0	0	0	0	0	0	0	0	0	0	0	0	0	0	0	0	0	0	0	0	0	0	0	0	0	0	0	0	0	0	0	0	0	0	0	0	0	0	0	0	0	0.393031	0	0.641361	0	0	0	0	0
tRNA_Arg_ACG_1	0	0	0	0	0	0	0	0	0	0	0	0	0	0	0	0	0	0	0	0	0	0	0	0	0	0	0	0	0	0	0.49564	0	0	0	0	0	0	0	0	0	0	0	0.473184	0	0	0	0	0	0
tRNA_Arg_CCG_2	0	0	0	0	0	0	0	0	0	0	0	0	0	0	0	0	0	0	0	0	0	0	0	0	0	0	0	0	0	0	0.975385	0	0	0	0	0	0	0	0	0	0	0	0	0	0	0	0	0	0
tRNA_Arg_CCT_4	0	0	0	0	0	0	0	0	0	0	0	0	0	0	0	0	0	0	0	0	0	0	0	0	0	0	0	0	0	0	0.386402	0.685535	0	0	0	0	0	0	0	0	0	0	0	0	0	0	0	0	0
tRNA_Arg_TCG_1	0	0	0	0	0	0	0	0	0	0	0	0	0	0	0	0	0	0	0	0	0	0	0	0	0	0	0	0	0	0	0.518178	0	0	0	0	0	0	0	0	0	0	0	0.650759	0	0	0	0	0	0
tRNA_Arg_TCT_1	0	0	0	0	0	0	0	0	0	0	0	0	0	0	0	0	0	0	0	0	0	0	0	0	0	0	0	0	0	0	0.737997	0.537466	0	0	0	0	0	0	0	0.747665	0	0	0	0.707205	0	0	0	0	0
tRNA_Asn_GTT_3	0	0	0	0	0	0	0	0	0	0	0	0	0	0	0	0	0	0	0	0	0	0	0	0	0	0	0	0	0	0	0.741841	0.238773	0	0	0	0	0	0	0	0	0	0	0	0	0	0	0	0	0
tRNA_Asp_GTC_2	0	0	0	0	0	0	0	0	0	0	0	0	0	0.94573	0	0	0	0	0	0	0	0	0	0	0	0	0	0	0	0	0	0	0	0	0	0	0	0	0	0	0	0	0	0	0	0	0	0	0
tRNA_Cys_GCA_2	0	0	0	0	0	0	0	0	0	0	0	0	0	0	0	0	0	0	0	0	0	0	0	0	0	0	0	0	0	0	0.539173	0.572788	0	0	0	0	0	0	0	0	0	0	0.58363	0	0	0	0	0	0
tRNA_Gln_CTG_1	0	0	0	0	0	0	0	0	0	0	0	0	0	0.960031	0	0	0	0	0	0	0	0	0	0	0	0	0	0	0	0	0	0.826998	0	0	0	0	0	0	0	0	0	0	0.966883	0	0	0	0	0	0
tRNA_Gln_TTG_3	0	0	0	0	0	0	0	0	0	0	0	0	0	0.973491	0	0	0	0	0	0	0	0	0	0	0	0	0	0	0	0	0	0.876684	0	0	0	0	0	0	0	0	0	0	0.901518	0	0	0	0	0	0
tRNA_Glu_CTC_1	0	0	0	0	0	0	0	0	0	0	0	0	0	0.925788	0	0	0	0	0	0	0	0	0	0	0	0	0	0	0	0	0	0	0	0	0	0	0	0	0	0	0	0	0	0	0	0	0	0	0
tRNA_Glu_TTC_4	0	0	0	0	0	0	0	0	0	0	0	0	0	0.925653	0	0	0	0	0	0	0	0	0	0	0	0	0	0	0	0	0	0	0	0	0	0	0	0	0	0	0	0	0	0	0	0	0	0	0
tRNA_Gly_CCC_1	0	0	0	0	0	0	0	0	0	0	0	0	0	0	0	0	0	0	0	0	0	0	0	0	0	0	0	0	0	0	0	0	0	0	0	0	0	0	0	0	0	0	0	0	0	0	0	0	0
tRNA_Gly_GCC_2	0	0	0	0	0	0	0	0	0	0	0	0	0	0	0	0	0	0	0	0	0	0	0	0	0	0	0	0	0	0	0	0	0	0	0	0	0	0	0	0	0	0	0	0	0	0	0	0	0
tRNA_Gly_TCC_2	0	0	0	0	0	0	0	0	0	0	0	0	0	0.943867	0	0	0	0	0	0	0	0	0	0	0	0	0	0	0	0	0	0	0	0	0	0	0	0	0	0	0	0	0	0	0	0	0	0	0
tRNA_His_GTG_1	0	0	0	0	0	0	0	0	0	0	0	0	0	0.950922	0	0	0	0	0	0	0	0	0	0	0	0	0	0	0	0	0	0.141855	0	0	0	0	0	0	0	0	0	0	0	0	0	0	0	0	0
tRNA_Ile_AAT_8	0	0	0	0	0	0	0	0	0	0	0	0	0	0	0	0	0	0	0	0	0	0	0	0	0	0	0	0	0	0	0.606583	0	0	0.453992	0	0	0	0	0	0	0	0	0	0	0	0	0	0	0
tRNA_Ile_TAT_2	0	0	0	0	0	0	0	0	0	0	0	0	0	0	0	0	0	0	0	0	0	0	0	0	0	0	0	0	0	0	0	0	0	0.428671	0	0	0	0.645544	0	0	0	0	0.778867	0	0	0	0	0	0
tRNA_Leu_AAG_2	0	0	0	0	0	0	0	0	0	0	0	0	0	0	0	0	0	0	0	0	0	0	0	0.672893	0	0	0	0	0	0	0	0	0	0	0	0.573931	0	0	0	0	0	0	0.230018	0	0	0	0	0	0
tRNA_Leu_CAA_1	0	0	0	0	0	0	0	0	0	0	0	0	0	0	0	0	0	0	0	0	0	0	0	0.857603	0	0	0	0	0	0	0	0	0	0	0	0	0	0	0	0	0	0.454058	0.312847	0	0	0	0	0	0
tRNA_Leu_CAG_1	0	0	0	0	0	0	0	0	0	0	0	0	0	0	0	0	0	0	0	0	0	0	0	0.835555	0	0	0	0	0	0	0	0	0	0	0	0	0	0	0	0	0	0.773806	0	0	0	0	0	0	0
tRNA_Leu_TAA_1	0	0	0	0	0	0	0	0	0	0	0	0	0	0	0	0	0	0	0	0	0	0	0	0	0	0	0	0	0	0	0.125281	0.322566	0	0	0	0	0	0	0	0	0	0	0.695124	0	0	0	0	0	0
tRNA_Leu_TAG_1	0	0	0	0	0	0	0	0	0	0	0	0	0	0	0	0	0	0	0	0	0	0	0	0.851033	0	0	0	0	0	0	0	0	0	0	0	0.907659	0	0	0	0	0	0	0.859191	0	0	0	0	0	0
tRNA_Lys_CTT_2	0	0	0	0	0	0	0	0	0	0	0	0	0	0	0	0	0	0	0	0	0	0	0	0	0	0	0	0	0	0	1	0	0	0	0	0	0	0	0	0	0	0	0.966078	0	0	0	0	0	0
tRNA_Lys_TTT_3	0	0	0	0	0	0	0	0	0	0	0	0	0	0	0	0	0	0	0	0	0	0	0	0	0	0	0	0	0	0	0.501482	0	0	0	0	0	0	0	0	0	0	0	0.529606	0	0	0	0	0	0
tRNA_Met_CAT_3	0	0	0	0	0	0	0	0	0	0	0	0	0	0	0	0	0	0	0	0	0	0	0	0	0	0	0	0	0	0	0.619546	0	0	0	0.708773	0	0	0	0	0	0	0	0.913119	0	0	0	0	0	0
tRNA_Phe_GAA_1	0	0	0	0	0	0	0	0	0	0	0	0	0	0	0	0	0	0	0	0	0	0	0	0	0	0	0	0	0	0	0.413672	0.564483	0	0	0	0	0	0	0	0	0	0	0.444359	0	0	0	0	0	0
tRNA_Pro_AGG_2	0	0	0	0	0	0	0	0	0	0	0	0	0	0.743384	0	0	0	0	0	0	0	0	0	0	0	0	0	0	0	0	0	0	0	0	0	0.795709	0	0	0	0	0	0.822449	0	0	0	0	0	0	0
tRNA_Pro_CGG_1	0	0	0	0	0	0	0	0	0	0	0	0	0	0.861499	0	0	0	0	0	0	0	0	0	0	0	0	0	0	0	0	0	0	0	0	0	0.813741	0	0	0	0	0	0.907562	0	0	0	0	0	0	0
tRNA_Pro_TGG_3	0	0	0	0	0	0	0	0	0	0	0	0	0	0.856572	0	0	0	0	0	0	0	0	0	0	0	0	0	0	0	0	0	0	0	0	0	0.850933	0	0	0	0	0	0.877275	0	0	0	0	0	0	0
tRNA_SeC_TCA_1	0	0	0	0	0	0	0	0	0	0	0	0	0	0	0	0	0	0	0	0	0	0	0	0	0	0	0	0	0	0	0	0	0	0	0	0	0	0	0	0	0	0	0	0	0	0	0	0	0
tRNA_Ser_AGA_1	0	0	0	0	0	0	0	0	0	0	0	0	0	0	0	0	0	0	0	0	0	0	0	0	0	0	0	0	0	0	0	0	0	0	0	0	0	0	0	0	0	0	0.6609	0	0	0	0	0	0
tRNA_Ser_CGA_4	0	0	0	0	0	0	0	0	0	0	0	0	0	0	0	0	0	0	0	0	0	0	0	0	0	0	0	0	0	0	0.180346	0.563962	0	0	0	0	0	0	0	0	0	0	0.93922	0	0	0	0	0	0
tRNA_Ser_GCT_3	0	0	0	0	0	0	0	0	0	0	0	0	0	0	0	0	0	0	0	0	0	0	0	0	0	0	0	0	0	0	0	0.129296	0	0	0	0	0	0	0	0	0	0	0.875902	0	0	0	0	0	0
tRNA_Ser_TGA_1	0	0	0	0	0	0	0	0	0	0	0	0	0	0	0	0	0	0	0	0	0	0	0	0	0	0	0	0	0	0	0.0990467	0.558972	0	0	0	0	0	0	0	0	0	0	0.888967	0	0	0	0	0	0
tRNA_Thr_AGT_5	0	0	0	0	0	0	0	0	0	0	0	0	0	0	0	0	0	0	0	0	0	0	0	0	0	0	0	0	0	0	0	0	0	0	0	0	0	0	0	0	0	0	0	0	0	0	0	0	0
tRNA_Thr_CGT_2	0	0	0	0	0	0	0	0	0	0	0	0	0	0	0	0	0	0	0	0	0	0	0	0	0	0	0	0	0	0	0.525737	0	0	0	0	0	0	0	0	0	0	0	0	0	0	0	0	0	0
tRNA_Thr_TGT_5	0	0	0	0	0	0	0	0	0	0	0	0	0	0	0	0	0	0	0	0	0	0	0	0	0	0	0	0	0	0	0	0.132201	0	0	0	0	0	0	0	0	0	0	0	0	0	0	0	0	0
tRNA_Trp_CCA_2	0	0	0	0	0	0	0	0	0	0	0	0	0	0	0	0	0	0	0	0	0	0	0	0	0	0	0	0	0	0	0.483203	0	0	0	0	0	0	0	0	0	0	0	0.716233	0	0	0	0	0	0
tRNA_Tyr_GTA_5	0	0	0	0	0	0	0	0	0	0	0	0	0	0	0	0	0	0	0	0	0	0	0	0	0	0	0	0	0	0	0	0	0	0	0	0	0	0	0.750845	0	0	0	0.25736	0	0	0	0	0	0
tRNA_Val_AAC_2	0	0	0	0	0	0	0	0	0	0	0	0	0	0.931643	0	0	0	0	0	0	0	0	0	0	0	0	0	0	0	0	1	0	0	0	0	0	0	0	0	0	0	0	0	0	0	0	0	0	0
tRNA_Val_CAC_1	0	0	0	0	0	0	0	0	0	0	0	0	0	0.884602	0	0	0	0	0	0	0	0	0	0	0	0	0	0	0	0	1	0	0	0	0	0	0	0	0	0	0	0	0	0	0	0	0	0	0
tRNA_Val_TAC_1	0	0	0	0	0	0	0	0	0	0	0	0	0	0.957969	0	0	0	0	0	0	0	0	0	0	0	0	0	0	0	0	0.211627	0	0	0	0	0.831967	0	0	0	0	0	0	0	0	0	0	0	0	0
tRNA_iMet_CAT_1	0	0	0	0	0	0	0	0	0	0	0	0	0	0	0	0	0	0	0	0	0	0	0	0	0	0	0	0	0	0	0	0	0	0	0	0	0	0	0	0	0	0	0	0	0	0	0	0	0
[truncated: 50 more columns]

## Sheet: Fig. 3c
tRNA	pos	Ψ level
tRNA_Asp_GTC_1	13	0.947202
tRNA_Asp_GTC_2	13	0.94573
tRNA_Asp_GTC_3	13	0.937534
tRNA_Gln_CTG_1	13	0.960031
tRNA_Gln_CTG_2	13	0.956808
tRNA_Gln_CTG_3	13	0.847573
tRNA_Gln_CTG_4	13	0.970417
tRNA_Gln_CTG_5	13	0.90014
tRNA_Gln_CTG_6	13	0.869742
tRNA_Gln_TTG_1	13	0.95861
tRNA_Gln_TTG_2	13	0.941425
tRNA_Gln_TTG_3	13	0.973491
tRNA_Glu_CTC_1	13	0.925788
tRNA_Glu_CTC_2	13	0.910283
tRNA_Glu_TTC_1	13	0.942719
tRNA_Glu_TTC_14	13	0.864106
tRNA_Glu_TTC_2	13	0.94918
tRNA_Glu_TTC_3	13	0.90688
tRNA_Glu_TTC_4	13	0.925653
tRNA_Gly_CCC_2	13	0.930893
tRNA_Gly_TCC_1	13	0.9405
tRNA_Gly_TCC_2	13	0.943867
tRNA_Gly_TCC_3	13	0.936677
tRNA_His_GTG_1	13	0.950922
tRNA_Pro_AGG_1	13	0.739647
tRNA_Pro_AGG_2	13	0.743384
tRNA_Pro_CGG_1	13	0.861499
tRNA_Pro_CGG_2	13	0.755154
tRNA_Pro_TGG_1	13	0.842761
tRNA_Pro_TGG_2	13	0.868163
tRNA_Pro_TGG_3	13	0.856572
tRNA_Val_AAC_1	13	0.858504
tRNA_Val_AAC_2	13	0.931643
tRNA_Val_AAC_3	13	0.836825
tRNA_Val_AAC_4	13	0.678245
tRNA_Val_CAC_1	13	0.884602
tRNA_Val_CAC_14	13	0.909846
tRNA_Val_CAC_2	13	0.927835
tRNA_Val_CAC_3	13	0.943351
tRNA_Val_CAC_4	13	0.830016
tRNA_Val_TAC_1	13	0.957969
tRNA_Val_TAC_2	13	0.932017
tRNA_Val_TAC_3	13	0.889575
tRNA_Arg_ACG_1	27	0.49564
tRNA_Arg_ACG_2	27	0.166293
tRNA_Arg_CCG_1	27	0.599954
tRNA_Arg_CCG_2	27	0.975385
tRNA_Arg_CCT_3	27	0.362391
tRNA_Arg_CCT_4	27	0.386402
tRNA_Arg_TCG_1	27	0.518178
tRNA_Arg_TCG_2	27	0.481893
tRNA_Arg_TCG_3	27	0.710893
tRNA_Arg_TCG_4	27	0.605927
tRNA_Arg_TCG_5	27	0.524033
tRNA_Arg_TCT_1	27	0.737997
tRNA_Arg_TCT_2	27	0.853262
tRNA_Arg_TCT_3	27	0.846905
tRNA_Arg_TCT_5	27	0.414138
tRNA_Asn_GTT_1	27	0.627867
tRNA_Asn_GTT_2	27	0.957448
tRNA_Asn_GTT_3	27	0.741841
tRNA_Asn_GTT_4	27	0.864546
tRNA_Asn_GTT_5	27	0.663102
tRNA_Asn_GTT_7	27	0.93627
tRNA_Cys_GCA_11	27	0.698633
tRNA_Cys_GCA_14	27	0.873864
tRNA_Cys_GCA_17	27	0.783121
tRNA_Cys_GCA_2	27	0.539173
tRNA_Cys_GCA_4	27	0.374585
tRNA_Cys_GCA_5	27	0.860693
tRNA_Cys_GCA_6	27	0.499935
tRNA_Cys_GCA_7	27	0.670134
tRNA_Cys_GCA_8	27	0.73031
tRNA_Ile_AAT_1	27	0.411246
tRNA_Ile_AAT_2	27	0.204703
tRNA_Ile_AAT_3	27	0.314595
tRNA_Ile_AAT_4	27	0.199914
tRNA_Ile_AAT_5	27	0.131147
tRNA_Ile_AAT_7	27	0.0948052
tRNA_Ile_AAT_8	27	0.606583
tRNA_Leu_TAA_1	27	0.125281
tRNA_Leu_TAA_3	27	0.166837
tRNA_Lys_CTT_1	27	0.965575
tRNA_Lys_CTT_2	27	1
tRNA_Lys_CTT_3	27	0.793572
tRNA_Lys_CTT_4	27	0.86897
tRNA_Lys_CTT_5	27	0.596654
tRNA_Lys_TTT_1	27	0.228143
tRNA_Lys_TTT_2	27	0.219267
tRNA_Lys_TTT_3	27	0.501482
tRNA_Lys_TTT_4	27	0.331927
tRNA_Lys_TTT_5	27	0.375561
tRNA_Lys_TTT_6	27	0.342826
tRNA_Met_CAT_1	27	0.900985
tRNA_Met_CAT_3	27	0.619546
tRNA_Met_CAT_4	27	0.888714
tRNA_Met_CAT_6	27	0.635238
tRNA_Phe_GAA_1	27	0.413672
tRNA_Phe_GAA_2	27	0.45565
tRNA_Phe_GAA_3	27	0.493436
tRNA_Ser_CGA_1	27	0.104506
tRNA_Ser_CGA_3	27	0.651915
tRNA_Ser_CGA_4	27	0.180346
tRNA_Ser_TGA_1	27	0.0990467
tRNA_Thr_CGT_2	27	0.525737
tRNA_Thr_CGT_4	27	0.474234
tRNA_Trp_CCA_1	27	0.677287
tRNA_Trp_CCA_2	27	0.483203
tRNA_Trp_CCA_3	27	0.576799
tRNA_Trp_CCA_4	27	0.698309
tRNA_Trp_CCA_5	27	0.286226
tRNA_Val_AAC_1	27	0.994038
tRNA_Val_AAC_2	27	1
tRNA_Val_AAC_3	27	0.912962
tRNA_Val_AAC_4	27	0.797398
tRNA_Val_CAC_1	27	1
tRNA_Val_CAC_14	27	0.766756
tRNA_Val_CAC_2	27	1
tRNA_Val_CAC_3	27	1
tRNA_Val_CAC_4	27	1
tRNA_Val_CAC_6	27	1
tRNA_Val_TAC_1	27	0.211627
tRNA_Val_TAC_2	27	0.352497
tRNA_Val_TAC_3	27	0.631277
tRNA_Arg_CCT_1	28	0.314733
tRNA_Arg_CCT_2	28	0.390877
tRNA_Arg_CCT_3	28	0.451192
tRNA_Arg_CCT_4	28	0.685535
tRNA_Arg_TCT_1	28	0.537466
tRNA_Arg_TCT_2	28	0.610838
tRNA_Arg_TCT_3	28	0.730735
tRNA_Arg_TCT_5	28	0.208872
tRNA_Asn_GTT_1	28	0.229346
tRNA_Asn_GTT_2	28	0.183637
tRNA_Asn_GTT_3	28	0.238773
tRNA_Asn_GTT_4	28	0.267162
tRNA_Asn_GTT_5	28	0.0987492
tRNA_Asn_GTT_7	28	0.112628
tRNA_Cys_GCA_11	28	0.59473
tRNA_Cys_GCA_14	28	0.828291
tRNA_Cys_GCA_17	28	0.610202
tRNA_Cys_GCA_2	28	0.572788
tRNA_Cys_GCA_4	28	0.554456
tRNA_Cys_GCA_5	28	0.764273
tRNA_Cys_GCA_6	28	0.564162
tRNA_Cys_GCA_7	28	0.5154
tRNA_Cys_GCA_8	28	0.642704
tRNA_Gln_CTG_1	28	0.826998
tRNA_Gln_CTG_2	28	0.790896
tRNA_Gln_CTG_3	28	0.505819
tRNA_Gln_CTG_4	28	0.447353
tRNA_Gln_CTG_5	28	0.666947
tRNA_Gln_CTG_6	28	0.613481
tRNA_Gln_TTG_1	28	0.872368
tRNA_Gln_TTG_2	28	0.775419
tRNA_Gln_TTG_3	28	0.876684
tRNA_His_GTG_1	28	0.141855
tRNA_Leu_TAA_1	28	0.322566
tRNA_Leu_TAA_3	28	0.306598
tRNA_Leu_TAA_4	28	0.182676
tRNA_Phe_GAA_1	28	0.564483
tRNA_Phe_GAA_2	28	0.524697
tRNA_Phe_GAA_3	28	0.641291
tRNA_Ser_AGA_2	28	0.0949479
tRNA_Ser_AGA_4	28	0.0977176
tRNA_Ser_CGA_1	28	0.575486
tRNA_Ser_CGA_2	28	0.38535
tRNA_Ser_CGA_3	28	0.274139
tRNA_Ser_CGA_4	28	0.563962
tRNA_Ser_GCT_3	28	0.129296
tRNA_Ser_GCT_5	28	0.125523
tRNA_Ser_TGA_1	28	0.558972
tRNA_Ser_TGA_3	28	0.199197
tRNA_Thr_TGT_3	28	0.150211
tRNA_Thr_TGT_4	28	0.154331
tRNA_Thr_TGT_5	28	0.132201
tRNA_Thr_TGT_6	28	0.222138
tRNA_Glu_TTC_1	32	0.945052
tRNA_Glu_TTC_2	32	0.952433
tRNA_Leu_AAG_1	32	0.26033
tRNA_Leu_AAG_2	32	0.573931
tRNA_Leu_AAG_3	32	0.336455
tRNA_Leu_TAG_1	32	0.907659
tRNA_Leu_TAG_2	32	0.93807
tRNA_Leu_TAG_3	32	0.863313
tRNA_Pro_AGG_1	32	0.715077
tRNA_Pro_AGG_2	32	0.795709
tRNA_Pro_CGG_1	32	0.813741
tRNA_Pro_CGG_2	32	0.192978
tRNA_Pro_TGG_1	32	0.756023
tRNA_Pro_TGG_2	32	0.915182
tRNA_Pro_TGG_3	32	0.850933
tRNA_Val_TAC_1	32	0.831967
tRNA_Val_TAC_2	32	0.847846
tRNA_Val_TAC_3	32	0.810622
tRNA_Ala_AGC_1	38	0.169542
tRNA_Ala_AGC_11	38	0.319082
tRNA_Ala_AGC_2	38	0.274328
tRNA_Ala_AGC_3	38	0.157772
tRNA_Ala_AGC_4	38	0.1673
tRNA_Ala_AGC_6	38	0.287073
tRNA_Ala_AGC_8	38	0.298131
tRNA_Ala_CGC_1	38	0.784953
tRNA_Ala_CGC_2	38	0.640139
tRNA_Ala_CGC_3	38	0.57523
tRNA_Ala_CGC_4	38	0.561553
tRNA_Ala_TGC_1	38	0.626457
tRNA_Ala_TGC_2	38	0.607751
tRNA_Ala_TGC_3	38	0.393031
tRNA_Ala_TGC_5	38	0.556459
tRNA_Ala_TGC_6	38	0.334244
tRNA_Leu_CAA_1	38	0.454058
tRNA_Leu_CAA_2	38	0.76514
tRNA_Leu_CAA_3	38	0.737243
tRNA_Leu_CAA_4	38	0.810612
tRNA_Leu_CAG_1	38	0.773806
tRNA_Leu_CAG_2	38	0.758412
tRNA_Pro_AGG_1	38	0.586848
tRNA_Pro_AGG_2	38	0.822449
tRNA_Pro_CGG_1	38	0.907562
tRNA_Pro_CGG_2	38	0.597895
tRNA_Pro_TGG_1	38	0.794813
tRNA_Pro_TGG_2	38	0.903797
tRNA_Pro_TGG_3	38	0.877275
tRNA_Arg_ACG_1	39	0.473184
tRNA_Arg_ACG_2	39	0.299514
tRNA_Arg_CCG_1	39	0.695742
tRNA_Arg_TCG_1	39	0.650759
tRNA_Arg_TCG_2	39	0.586718
tRNA_Arg_TCG_3	39	0.604017
tRNA_Arg_TCG_4	39	0.360274
tRNA_Arg_TCG_5	39	0.446796
tRNA_Cys_GCA_11	39	0.39023
tRNA_Cys_GCA_14	39	0.317408
tRNA_Cys_GCA_17	39	0.647023
tRNA_Cys_GCA_2	39	0.58363
tRNA_Cys_GCA_4	39	0.54882
tRNA_Cys_GCA_5	39	0.534711
tRNA_Cys_GCA_6	39	0.514261
tRNA_Cys_GCA_7	39	0.418863
tRNA_Cys_GCA_8	39	0.488512
tRNA_Gln_CTG_1	39	0.966883
tRNA_Gln_CTG_2	39	0.947555
tRNA_Gln_CTG_3	39	0.871218
tRNA_Gln_CTG_4	39	0.93992
tRNA_Gln_CTG_5	39	0.803719
tRNA_Gln_CTG_6	39	0.858178
tRNA_Gln_TTG_1	39	0.907338
tRNA_Gln_TTG_2	39	0.964796
tRNA_Gln_TTG_3	39	0.901518
tRNA_Gly_CCC_2	39	0.968754
tRNA_Ile_TAT_1	39	0.778929
tRNA_Ile_TAT_2	39	0.778867
tRNA_Leu_AAG_1	39	0.102213
tRNA_Leu_AAG_2	39	0.230018
tRNA_Leu_AAG_3	39	0.21733
tRNA_Leu_CAA_1	39	0.312847
tRNA_Leu_CAA_2	39	0.60044
tRNA_Leu_CAA_3	39	0.254708
tRNA_Leu_CAA_4	39	0.649687
tRNA_Leu_TAA_1	39	0.695124
tRNA_Leu_TAA_3	39	0.62816
tRNA_Leu_TAA_4	39	0.182866
tRNA_Leu_TAG_1	39	0.859191
tRNA_Leu_TAG_2	39	0.773582
tRNA_Leu_TAG_3	39	0.746208
tRNA_Lys_CTT_1	39	0.98658
tRNA_Lys_CTT_2	39	0.966078
tRNA_Lys_CTT_3	39	0.868426
tRNA_Lys_CTT_4	39	0.914733
tRNA_Lys_CTT_5	39	0.69578
tRNA_Lys_TTT_1	39	0.560909
tRNA_Lys_TTT_2	39	0.483924
tRNA_Lys_TTT_3	39	0.529606
tRNA_Lys_TTT_4	39	0.627756
tRNA_Lys_TTT_5	39	0.605364
tRNA_Lys_TTT_6	39	0.598849
tRNA_Met_CAT_1	39	0.943984
tRNA_Met_CAT_3	39	0.913119
tRNA_Met_CAT_4	39	0.873982
tRNA_Met_CAT_6	39	0.939406
tRNA_Phe_GAA_1	39	0.444359
tRNA_Phe_GAA_2	39	0.229256
tRNA_Phe_GAA_3	39	0.270074
tRNA_Ser_AGA_1	39	0.6609
tRNA_Ser_AGA_3	39	0.765541
tRNA_Ser_CGA_1	39	0.919524
tRNA_Ser_CGA_2	39	0.826923
tRNA_Ser_CGA_3	39	0.795576
tRNA_Ser_CGA_4	39	0.93922
tRNA_Ser_GCT_1	39	0.695066
tRNA_Ser_GCT_2	39	0.852478
tRNA_Ser_GCT_3	39	0.875902
tRNA_Ser_GCT_4	39	0.681218
tRNA_Ser_GCT_5	39	0.688089
tRNA_Ser_GCT_6	39	0.665896
tRNA_Ser_TGA_1	39	0.888967
tRNA_Ser_TGA_2	39	0.725029
tRNA_Ser_TGA_4	39	0.892174
tRNA_Trp_CCA_1	39	0.531539
tRNA_Trp_CCA_2	39	0.716233
tRNA_Trp_CCA_3	39	0.625142
tRNA_Trp_CCA_4	39	0.853615
tRNA_Trp_CCA_5	39	0.627321
tRNA_Tyr_GTA_1	39	0.406812
tRNA_Tyr_GTA_2	39	0.317032
tRNA_Tyr_GTA_3	39	0.33998
tRNA_Tyr_GTA_5	39	0.25736
tRNA_Tyr_GTA_6	39	0.430619
tRNA_Tyr_GTA_8	39	0.366
tRNA_Ala_AGC_3	40	0.121733
tRNA_Ala_CGC_1	40	0.776428
tRNA_Ala_CGC_2	40	0.559406
tRNA_Ala_CGC_3	40	0.160641
tRNA_Ala_CGC_4	40	0.21215
tRNA_Ala_TGC_1	40	0.651658
tRNA_Ala_TGC_2	40	0.567439
tRNA_Ala_TGC_3	40	0.641361
tRNA_Ala_TGC_4	40	0.960283
tRNA_Ala_TGC_5	40	0.549845
tRNA_Arg_TCT_1	40	0.707205
tRNA_Arg_TCT_2	40	0.695014
tRNA_Arg_TCT_3	40	0.79151
tRNA_Arg_ACG_1	54	0.679909
tRNA_Arg_ACG_2	54	0.517455
tRNA_Arg_CCG_1	54	0.120274
tRNA_Arg_CCT_1	54	0.118352
tRNA_Arg_CCT_2	54	0.219348
tRNA_Arg_CCT_3	54	0.200466
tRNA_Arg_TCG_1	54	0.680285
tRNA_Arg_TCG_2	54	0.536167
tRNA_Arg_TCG_4	54	0.3655
tRNA_Arg_TCG_5	54	0.345109
tRNA_Arg_TCT_1	54	0.579297
tRNA_Arg_TCT_2	54	0.489566
tRNA_Arg_TCT_3	54	0.137587
tRNA_Gln_CTG_1	54	0.332057
tRNA_Gln_CTG_2	54	0.145152
tRNA_Gln_CTG_5	54	0.335796
tRNA_Gln_CTG_6	54	0.218924
tRNA_Gln_TTG_1	54	0.462792
tRNA_Gln_TTG_3	54	0.386875
tRNA_Pro_AGG_1	54	0.279288
tRNA_Pro_AGG_2	54	0.334381
tRNA_Pro_CGG_1	54	0.404709
tRNA_Pro_CGG_2	54	0.268289
tRNA_Pro_TGG_1	54	0.31159
tRNA_Pro_TGG_2	54	0.536556
tRNA_Pro_TGG_3	54	0.37093
tRNA_Thr_TGT_6	54	0.10845
tRNA_Trp_CCA_1	54	0.60286
tRNA_Trp_CCA_2	54	0.643031
tRNA_Trp_CCA_3	54	0.623681
tRNA_Trp_CCA_4	54	0.282565
tRNA_Trp_CCA_5	54	0.679016
tRNA_Ala_AGC_1	55	0.928484
tRNA_Ala_AGC_11	55	0.875219
tRNA_Ala_AGC_2	55	0.938139
tRNA_Ala_AGC_3	55	0.871275
tRNA_Ala_AGC_4	55	0.945821
tRNA_Ala_AGC_6	55	0.931526
tRNA_Ala_AGC_8	55	0.740851
tRNA_Ala_CGC_1	55	0.905908
tRNA_Ala_CGC_2	55	0.8631
tRNA_Ala_CGC_3	55	0.925924
tRNA_Ala_CGC_4	55	0.943495
tRNA_Ala_TGC_1	55	0.939819
tRNA_Ala_TGC_2	55	0.874856
tRNA_Ala_TGC_3	55	0.859009
tRNA_Ala_TGC_4	55	0.93732
tRNA_Ala_TGC_5	55	0.976853
tRNA_Ala_TGC_6	55	0.921418
tRNA_Arg_ACG_1	55	0.954071
tRNA_Arg_ACG_2	55	0.85596
tRNA_Arg_CCG_1	55	0.940632
tRNA_Arg_CCG_2	55	0.982432
tRNA_Arg_CCT_1	55	0.950745
tRNA_Arg_CCT_2	55	0.933073
tRNA_Arg_CCT_3	55	0.960868
tRNA_Arg_CCT_4	55	0.971959
tRNA_Arg_TCG_1	55	0.945951
tRNA_Arg_TCG_2	55	0.93438
tRNA_Arg_TCG_3	55	0.913424
tRNA_Arg_TCG_4	55	0.814678
tRNA_Arg_TCG_5	55	0.868849
tRNA_Arg_TCT_1	55	0.923905
tRNA_Arg_TCT_2	55	0.938387
tRNA_Arg_TCT_3	55	0.945018
tRNA_Arg_TCT_5	55	0.469976
tRNA_Asn_GTT_1	55	0.920572
tRNA_Asn_GTT_2	55	0.929607
tRNA_Asn_GTT_3	55	0.923789
tRNA_Asn_GTT_4	55	0.875196
tRNA_Asn_GTT_5	55	0.83133
tRNA_Asn_GTT_7	55	0.917835
tRNA_Asp_GTC_1	55	0.950123
tRNA_Asp_GTC_2	55	0.991743
tRNA_Asp_GTC_3	55	0.939859
tRNA_Cys_GCA_11	55	0.794631
tRNA_Cys_GCA_14	55	0.748457
tRNA_Cys_GCA_17	55	0.872299
tRNA_Cys_GCA_2	55	0.818039
tRNA_Cys_GCA_4	55	0.933071
tRNA_Cys_GCA_5	55	0.785727
tRNA_Cys_GCA_6	55	0.645597
tRNA_Cys_GCA_7	55	0.81195
tRNA_Cys_GCA_8	55	0.787457
tRNA_Gln_CTG_1	55	0.979042
tRNA_Gln_CTG_2	55	0.960009
tRNA_Gln_CTG_3	55	0.957394
tRNA_Gln_CTG_4	55	0.972216
tRNA_Gln_CTG_5	55	0.866448
tRNA_Gln_CTG_6	55	0.933132
tRNA_Gln_TTG_1	55	0.905542
tRNA_Gln_TTG_2	55	0.94403
tRNA_Gln_TTG_3	55	0.910819
tRNA_Glu_CTC_1	55	0.896503
tRNA_Glu_CTC_2	55	0.856844
tRNA_Glu_TTC_1	55	0.976217
tRNA_Glu_TTC_14	55	0.778166
tRNA_Glu_TTC_2	55	0.899402
tRNA_Glu_TTC_3	55	0.924544
tRNA_Glu_TTC_4	55	0.885418
tRNA_Gly_CCC_1	55	0.958988
tRNA_Gly_CCC_2	55	0.944511
tRNA_Gly_GCC_1	55	0.984441
tRNA_Gly_GCC_2	55	0.983708
tRNA_Gly_GCC_3	55	0.594298
tRNA_Gly_TCC_1	55	0.991228
tRNA_Gly_TCC_2	55	0.9957
tRNA_Gly_TCC_3	55	0.99069
tRNA_His_GTG_1	55	0.9586
tRNA_Ile_AAT_1	55	0.899378
tRNA_Ile_AAT_2	55	0.85271
tRNA_Ile_AAT_3	55	0.846522
tRNA_Ile_AAT_4	55	0.876105
tRNA_Ile_AAT_5	55	0.851258
tRNA_Ile_AAT_7	55	0.886286
tRNA_Ile_AAT_8	55	0.899066
tRNA_Ile_TAT_1	55	0.928381
tRNA_Ile_TAT_2	55	0.932893
tRNA_Leu_AAG_1	55	0.810582
tRNA_Leu_AAG_2	55	1
tRNA_Leu_AAG_3	55	0.875456
tRNA_Leu_CAA_1	55	0.98215
tRNA_Leu_CAA_2	55	0.915575
tRNA_Leu_CAA_3	55	0.892112
tRNA_Leu_CAA_4	55	0.985757
tRNA_Leu_CAG_1	55	0.939606
tRNA_Leu_CAG_2	55	0.967072
tRNA_Leu_TAA_1	55	0.99317
tRNA_Leu_TAA_3	55	0.981002
tRNA_Leu_TAA_4	55	0.83956
tRNA_Leu_TAG_1	55	0.915714
tRNA_Leu_TAG_2	55	0.979363
tRNA_Leu_TAG_3	55	0.982859
tRNA_Lys_CTT_1	55	0.937451
tRNA_Lys_CTT_2	55	0.928052
tRNA_Lys_CTT_3	55	0.780732
tRNA_Lys_CTT_4	55	0.828093
tRNA_Lys_CTT_5	55	0.555106
tRNA_Lys_TTT_1	55	0.768661
tRNA_Lys_TTT_2	55	0.63445
tRNA_Lys_TTT_3	55	0.811714
tRNA_Lys_TTT_4	55	0.657205
tRNA_Lys_TTT_5	55	0.727561
tRNA_Lys_TTT_6	55	0.749542
tRNA_Met_CAT_1	55	0.96755
tRNA_Met_CAT_3	55	0.963519
tRNA_Met_CAT_4	55	0.911367
tRNA_Met_CAT_6	55	0.949465
tRNA_Phe_GAA_1	55	0.926682
tRNA_Phe_GAA_2	55	0.857018
tRNA_Phe_GAA_3	55	0.873764
tRNA_Pro_AGG_1	55	0.798536
tRNA_Pro_AGG_2	55	0.837153
tRNA_Pro_CGG_1	55	0.892193
tRNA_Pro_CGG_2	55	0.816369
tRNA_Pro_TGG_1	55	0.843715
tRNA_Pro_TGG_2	55	0.890794
tRNA_Pro_TGG_3	55	0.852699
tRNA_SeC_TCA_1	55	0.90336
tRNA_Ser_AGA_1	55	0.956308
tRNA_Ser_AGA_2	55	0.876114
tRNA_Ser_AGA_3	55	0.934237
tRNA_Ser_AGA_4	55	0.99118
tRNA_Ser_CGA_1	55	1
tRNA_Ser_CGA_2	55	0.875837
tRNA_Ser_CGA_3	55	0.921721
tRNA_Ser_CGA_4	55	1
tRNA_Ser_GCT_1	55	0.944594
tRNA_Ser_GCT_2	55	0.995139
tRNA_Ser_GCT_3	55	0.993332
tRNA_Ser_GCT_4	55	0.856673
tRNA_Ser_GCT_5	55	0.96165
tRNA_Ser_GCT_6	55	0.849668
tRNA_Ser_TGA_1	55	0.988228
tRNA_Ser_TGA_2	55	0.961487
tRNA_Ser_TGA_3	55	0.916368
tRNA_Ser_TGA_4	55	0.992959
tRNA_Thr_AGT_1	55	0.600245
tRNA_Thr_AGT_2	55	0.646322
tRNA_Thr_AGT_3	55	0.878089
tRNA_Thr_AGT_4	55	0.831456
tRNA_Thr_AGT_5	55	0.612587
tRNA_Thr_AGT_6	55	0.662304
tRNA_Thr_CGT_1	55	0.917942
tRNA_Thr_CGT_2	55	0.855765
tRNA_Thr_CGT_3	55	0.682799
tRNA_Thr_CGT_4	55	0.817084
tRNA_Thr_TGT_1	55	0.762696
tRNA_Thr_TGT_2	55	0.894779
tRNA_Thr_TGT_3	55	0.942192
tRNA_Thr_TGT_4	55	0.790847
tRNA_Thr_TGT_5	55	0.807883
tRNA_Thr_TGT_6	55	0.855733
tRNA_Trp_CCA_1	55	0.737507
tRNA_Trp_CCA_2	55	0.816845
tRNA_Trp_CCA_3	55	0.767091
tRNA_Trp_CCA_4	55	0.963624
tRNA_Trp_CCA_5	55	0.749
tRNA_Tyr_GTA_1	55	0.770704
tRNA_Tyr_GTA_2	55	0.860232
tRNA_Tyr_GTA_3	55	0.835974
tRNA_Tyr_GTA_4	55	0.883588
tRNA_Tyr_GTA_5	55	0.858321
tRNA_Tyr_GTA_6	55	0.851103
tRNA_Tyr_GTA_8	55	0.768591
tRNA_Val_AAC_1	55	0.922378
tRNA_Val_AAC_2	55	0.943987
tRNA_Val_AAC_4	55	0.386536
tRNA_Val_CAC_1	55	0.999115
tRNA_Val_CAC_14	55	0.463032
tRNA_Val_CAC_2	55	0.984013
tRNA_Val_CAC_3	55	0.979829
tRNA_Val_CAC_4	55	0.986234
tRNA_Val_CAC_6	55	0.684914
tRNA_Val_TAC_1	55	0.920997
tRNA_Val_TAC_2	55	0.917913
tRNA_Val_TAC_3	55	0.867927
tRNA_Leu_AAG_1	20B	0.519259
tRNA_Leu_AAG_2	20B	0.672893
tRNA_Leu_AAG_3	20B	0.50867
tRNA_Leu_CAA_1	20B	0.857603
tRNA_Leu_CAA_2	20B	0.684105
tRNA_Leu_CAA_3	20B	0.510853
tRNA_Leu_CAA_4	20B	0.883117
tRNA_Leu_CAG_1	20B	0.835555
tRNA_Leu_CAG_2	20B	0.848386
tRNA_Leu_TAG_1	20B	0.851033
tRNA_Leu_TAG_2	20B	0.892428
tRNA_Leu_TAG_3	20B	0.918787
tRNA_Leu_AAG_1	e12	0.527337
tRNA_Leu_AAG_2	e12	0.881157
tRNA_Leu_AAG_3	e12	0.771926
tRNA_Leu_CAA_1	e12	0.274908
tRNA_Leu_CAA_2	e12	0.157144
tRNA_Leu_CAA_3	e12	0.164259
tRNA_Leu_CAA_4	e12	0.274987
tRNA_Leu_CAG_1	e12	0.641618
tRNA_Leu_CAG_2	e12	0.677621
tRNA_Leu_TAG_1	e12	0.683046
tRNA_Leu_TAG_2	e12	0.670477
tRNA_Ser_GCT_1	e12	0.547873
tRNA_Ser_GCT_2	e12	0.372998
tRNA_Ser_GCT_3	e12	0.866437
tRNA_Ser_GCT_4	e12	0.558238
tRNA_Ser_GCT_5	e12	0.694198
tRNA_Ser_GCT_6	e12	0.584382
