# Supplementary material for: Absolute quantitative and base-resolution sequencing reveals comprehensive landscape of pseudouridine across the human transcriptome
Source: Nat Methods. 2024 Sep 30;21(11):2024–33. doi: 10.1038/s41592-024-02439-8 (PMC11541003; doi:10.1038/s41592-024-02439-8)
Supplement: Supplementary file 7 — Statistical source data. [file 41592_2024_2439_MOESM7_ESM.xlsx]

## Sheet: Fig. 4b
level	category
0.0500004	Ψ
0.0500734	Ψ
0.0501011	Ψ
0.0502004	Ψ
0.0502626	Ψ
0.0503047	Ψ
0.0503731	Ψ
0.0503961	Ψ
0.0504568	Ψ
0.0504721	Ψ
0.0504851	Ψ
0.0505908	Ψ
0.0506278	Ψ
0.0508733	Ψ
0.050894	Ψ
0.0508968	Ψ
0.0508997	Ψ
0.0509441	Ψ
0.0510415	Ψ
0.0510517	Ψ
0.0510585	Ψ
0.0511132	Ψ
0.0511213	Ψ
0.051199	Ψ
0.0512146	Ψ
0.0512266	Ψ
0.0512954	Ψ
0.0513141	Ψ
0.0513908	Ψ
0.0513944	Ψ
0.0513944	Ψ
0.051419	Ψ
0.0514273	Ψ
0.0514376	Ψ
0.0516075	Ψ
0.0516098	Ψ
0.0516184	Ψ
0.0516299	Ψ
0.0516883	Ψ
0.0517148	Ψ
0.0517173	Ψ
0.0517636	Ψ
0.0517723	Ψ
0.051858	Ψ
0.0518948	Ψ
0.0519123	Ψ
0.051968	Ψ
0.0521261	Ψ
0.0521567	Ψ
0.0521728	Ψ
0.0521741	Ψ
0.0522289	Ψ
0.0523039	Ψ
0.0523486	Ψ
0.0523558	Ψ
0.0523753	Ψ
0.0525185	Ψ
0.0526095	Ψ
0.0526596	Ψ
0.0526806	Ψ
0.052707	Ψ
0.0527116	Ψ
0.0527574	Ψ
0.052779	Ψ
0.0528937	Ψ
0.0529204	Ψ
0.0529448	Ψ
0.0529697	Ψ
0.0529831	Ψ
0.0529923	Ψ
0.0530275	Ψ
0.0530354	Ψ
0.0532002	Ψ
0.053291	Ψ
0.0533315	Ψ
0.0534135	Ψ
0.0534395	Ψ
0.0534522	Ψ
0.0534529	Ψ
0.0535167	Ψ
0.053563	Ψ
0.0536906	Ψ
0.0536954	Ψ
0.0537476	Ψ
0.0538852	Ψ
0.0539604	Ψ
0.0539609	Ψ
0.054045	Ψ
0.0540974	Ψ
0.0541497	Ψ
0.0541794	Ψ
0.054182	Ψ
0.0541825	Ψ
0.0542289	Ψ
0.0542633	Ψ
0.0542745	Ψ
0.0543731	Ψ
0.0544109	Ψ
0.0544488	Ψ
0.0544493	Ψ
0.0545597	Ψ
0.05457	Ψ
0.054586	Ψ
0.0545874	Ψ
0.0546818	Ψ
0.0547627	Ψ
0.0547682	Ψ
0.054788	Ψ
0.0548308	Ψ
0.0548599	Ψ
0.0549472	Ψ
0.0550698	Ψ
0.055107	Ψ
0.0551233	Ψ
0.0551263	Ψ
0.0552153	Ψ
0.0552154	Ψ
0.0552215	Ψ
0.0552283	Ψ
0.0552548	Ψ
0.0552717	Ψ
0.0552792	Ψ
0.0553754	Ψ
0.0554019	Ψ
0.055405	Ψ
0.0554434	Ψ
0.0555194	Ψ
0.0555472	Ψ
0.0556293	Ψ
0.0556689	Ψ
0.0556818	Ψ
0.0557719	Ψ
0.0557943	Ψ
0.0558081	Ψ
0.0558328	Ψ
0.0559158	Ψ
0.0559916	Ψ
0.0560297	Ψ
0.0560522	Ψ
0.0560846	Ψ
0.0561655	Ψ
0.056233	Ψ
0.0563466	Ψ
0.056421	Ψ
0.0564433	Ψ
0.0564901	Ψ
0.0565319	Ψ
0.056555	Ψ
0.056602	Ψ
0.0566272	Ψ
0.0566766	Ψ
0.0566857	Ψ
0.0567112	Ψ
0.0567231	Ψ
0.0567554	Ψ
0.0568566	Ψ
0.0568748	Ψ
0.0568906	Ψ
0.056927	Ψ
0.0570497	Ψ
0.057082	Ψ
0.0571744	Ψ
0.0572111	Ψ
0.0574947	Ψ
0.0575838	Ψ
0.0576263	Ψ
0.0576875	Ψ
0.057727	Ψ
0.0577427	Ψ
0.0579207	Ψ
0.0579366	Ψ
0.0579549	Ψ
0.0579591	Ψ
0.0579843	Ψ
0.0579925	Ψ
0.0580512	Ψ
0.0581705	Ψ
0.0583788	Ψ
0.0583813	Ψ
0.0584186	Ψ
0.0584248	Ψ
0.0584418	Ψ
0.0584436	Ψ
0.058457	Ψ
0.058512	Ψ
0.058595	Ψ
0.0587646	Ψ
0.0588065	Ψ
0.0588112	Ψ
0.0588506	Ψ
0.0589519	Ψ
0.0591667	Ψ
0.0592493	Ψ
0.0592511	Ψ
0.0593083	Ψ
0.0593094	Ψ
0.0593488	Ψ
0.0593936	Ψ
0.0593962	Ψ
0.0594676	Ψ
0.059522	Ψ
0.0596271	Ψ
0.0596599	Ψ
0.0596686	Ψ
0.0596946	Ψ
0.0596988	Ψ
0.059774	Ψ
0.0597916	Ψ
0.0597939	Ψ
0.0598052	Ψ
0.0598637	Ψ
0.0599052	Ψ
0.0599715	Ψ
0.0599884	Ψ
0.060053	Ψ
0.0600764	Ψ
0.0600784	Ψ
0.0600803	Ψ
0.060162	Ψ
0.0601875	Ψ
0.0602328	Ψ
0.0602618	Ψ
0.0603134	Ψ
0.0603512	Ψ
0.0603864	Ψ
0.0604337	Ψ
0.0604441	Ψ
0.0604459	Ψ
0.0604799	Ψ
0.0605836	Ψ
0.0606166	Ψ
0.0606353	Ψ
0.0608062	Ψ
0.0608513	Ψ
0.0609098	Ψ
0.0609477	Ψ
0.0610152	Ψ
0.0610583	Ψ
0.061101	Ψ
0.0611445	Ψ
0.0611534	Ψ
0.0612827	Ψ
0.061302	Ψ
0.06141	Ψ
0.0614193	Ψ
0.0614235	Ψ
0.0614375	Ψ
0.0615996	Ψ
0.061714	Ψ
0.0618144	Ψ
0.0618257	Ψ
0.061919	Ψ
0.0619907	Ψ
0.0619997	Ψ
0.0621739	Ψ
0.0622029	Ψ
0.0622559	Ψ
0.0622627	Ψ
0.0622792	Ψ
0.0622874	Ψ
0.0623622	Ψ
0.0624056	Ψ
0.0624554	Ψ
0.0624832	Ψ
0.0625961	Ψ
0.06262	Ψ
0.0627999	Ψ
0.0628312	Ψ
0.0628566	Ψ
0.0628569	Ψ
0.0629563	Ψ
0.0629753	Ψ
0.0630066	Ψ
0.0630109	Ψ
0.0630431	Ψ
0.0630506	Ψ
0.0630986	Ψ
0.0632166	Ψ
0.0632315	Ψ
0.0632538	Ψ
0.063302	Ψ
0.0635234	Ψ
0.0635987	Ψ
0.0636658	Ψ
0.0637185	Ψ
0.0637493	Ψ
0.063763	Ψ
0.0637682	Ψ
0.0638129	Ψ
0.0638247	Ψ
0.0639671	Ψ
0.0639891	Ψ
0.0640037	Ψ
0.0640753	Ψ
0.0641274	Ψ
0.0641455	Ψ
0.0641467	Ψ
0.064153	Ψ
0.0641563	Ψ
0.0642496	Ψ
0.0642807	Ψ
0.0642926	Ψ
0.0643303	Ψ
0.06436	Ψ
0.0643696	Ψ
0.0644049	Ψ
0.0644725	Ψ
0.0645665	Ψ
0.0646094	Ψ
0.0646727	Ψ
0.064724	Ψ
0.0648116	Ψ
0.0648542	Ψ
0.0649641	Ψ
0.0650045	Ψ
0.0650635	Ψ
0.0651533	Ψ
0.0652195	Ψ
0.0652387	Ψ
0.0652444	Ψ
0.0652542	Ψ
0.065265	Ψ
0.0653582	Ψ
0.0653921	Ψ
0.0654548	Ψ
0.0654692	Ψ
0.0655893	Ψ
0.0656835	Ψ
0.0658196	Ψ
0.0658328	Ψ
0.0658855	Ψ
0.065898	Ψ
0.0660653	Ψ
0.0660671	Ψ
0.0660971	Ψ
0.066141	Ψ
0.0662879	Ψ
0.0663012	Ψ
0.0663273	Ψ
0.0664032	Ψ
0.0664157	Ψ
0.066459	Ψ
0.0664878	Ψ
0.0665308	Ψ
0.0666345	Ψ
0.0666907	Ψ
0.0666978	Ψ
0.0667247	Ψ
0.0667483	Ψ
0.0667663	Ψ
0.066779	Ψ
0.0668183	Ψ
0.0668416	Ψ
0.066848	Ψ
0.066856	Ψ
0.0668708	Ψ
0.0670065	Ψ
0.0670638	Ψ
0.0670997	Ψ
0.0671329	Ψ
0.0671921	Ψ
0.0672925	Ψ
0.0673022	Ψ
0.0673072	Ψ
0.0673691	Ψ
0.067463	Ψ
0.0674987	Ψ
0.0675465	Ψ
0.067552	Ψ
0.0675944	Ψ
0.067598	Ψ
0.0676291	Ψ
0.0677734	Ψ
0.0678504	Ψ
0.0678574	Ψ
0.0679229	Ψ
0.0680676	Ψ
0.0680965	Ψ
0.0681572	Ψ
0.0682442	Ψ
0.0682771	Ψ
0.0683256	Ψ
0.0683653	Ψ
0.0683729	Ψ
0.068429	Ψ
0.068537	Ψ
0.0689175	Ψ
0.0689197	Ψ
0.0689504	Ψ
0.0689842	Ψ
0.0690738	Ψ
0.0691139	Ψ
0.0692219	Ψ
0.0693909	Ψ
0.0695273	Ψ
0.069577	Ψ
0.069592	Ψ
0.0696154	Ψ
0.0696356	Ψ
0.0696961	Ψ
0.0698489	Ψ
0.0700521	Ψ
0.0701733	Ψ
0.0702171	Ψ
0.0703296	Ψ
0.0703302	Ψ
0.0703763	Ψ
0.0703828	Ψ
0.0705267	Ψ
0.0705644	Ψ
0.070668	Ψ
0.0707112	Ψ
0.0707142	Ψ
0.0707684	Ψ
0.0708169	Ψ
0.0709138	Ψ
0.0710317	Ψ
0.0711618	Ψ
0.0711674	Ψ
0.0711787	Ψ
0.0711892	Ψ
0.0712362	Ψ
0.0712804	Ψ
0.0712912	Ψ
0.071298	Ψ
0.0713135	Ψ
0.0713222	Ψ
0.0713454	Ψ
0.0715354	Ψ
0.0716043	Ψ
0.0716909	Ψ
0.0717464	Ψ
0.0717625	Ψ
0.0717927	Ψ
0.0719008	Ψ
0.0719458	Ψ
0.0719789	Ψ
0.0720221	Ψ
0.0720372	Ψ
0.0720706	Ψ
0.0720942	Ψ
0.0722442	Ψ
0.0723035	Ψ
0.0726008	Ψ
0.0728129	Ψ
0.0728995	Ψ
0.0730169	Ψ
0.0730253	Ψ
0.0732746	Ψ
0.0733567	Ψ
0.0733639	Ψ
0.0734469	Ψ
0.0735152	Ψ
0.0735425	Ψ
0.0736599	Ψ
0.073682	Ψ
0.0737296	Ψ
0.0737453	Ψ
0.0737739	Ψ
0.0737902	Ψ
0.0742405	Ψ
0.0742497	Ψ
0.0744169	Ψ
0.0744204	Ψ
0.0744481	Ψ
0.0745025	Ψ
0.0745587	Ψ
0.0745948	Ψ
0.0746507	Ψ
0.0748028	Ψ
0.0748484	Ψ
0.0749862	Ψ
0.0750465	Ψ
0.0752229	Ψ
0.0752969	Ψ
0.0753106	Ψ
0.0754693	Ψ
0.0755163	Ψ
0.0755468	Ψ
0.0755551	Ψ
0.0755585	Ψ
0.0758939	Ψ
0.0759824	Ψ
0.0760041	Ψ
0.0760763	Ψ
0.0760939	Ψ
0.0761718	Ψ
0.0761911	Ψ
0.0762542	Ψ
0.0763455	Ψ
0.076363	Ψ
0.0765915	Ψ
0.0766708	Ψ
0.0766974	Ψ
0.0767	Ψ
0.0768051	Ψ
0.0769194	Ψ
0.0770461	Ψ
0.077066	Ψ
0.0772485	Ψ
0.0773465	Ψ
0.0774266	Ψ
0.0775296	Ψ
0.077696	Ψ
0.0777299	Ψ
0.0779254	Ψ
0.0779695	Ψ
0.0779738	Ψ
0.0780169	Ψ
0.0780838	Ψ
0.0781353	Ψ
0.0781646	Ψ
0.0782085	Ψ
0.0782933	Ψ
0.078386	Ψ
0.0785109	Ψ
0.0785372	Ψ
0.078668	Ψ
0.0786887	Ψ
0.078762	Ψ
0.0787746	Ψ
0.0787992	Ψ
0.0788732	Ψ
0.0788871	Ψ
0.0792501	Ψ
0.0792864	Ψ
0.0793102	Ψ
0.0793738	Ψ
0.0793875	Ψ
0.0794579	Ψ
0.0794581	Ψ
0.0795053	Ψ
0.0796811	Ψ
0.0797521	Ψ
0.0797935	Ψ
0.0798297	Ψ
0.079894	Ψ
0.07993	Ψ
0.0799335	Ψ
0.080078	Ψ
0.0800954	Ψ
0.0801102	Ψ
0.0802244	Ψ
0.0802278	Ψ
0.0802496	Ψ
0.0802649	Ψ
0.0803755	Ψ
0.0803844	Ψ
0.0804479	Ψ
0.0804803	Ψ
0.080556	Ψ
0.0806107	Ψ
0.0806297	Ψ
0.0806351	Ψ
0.0806827	Ψ
0.0806846	Ψ
0.0807269	Ψ
0.0808471	Ψ
0.0808987	Ψ
0.0809823	Ψ
0.0809869	Ψ
0.081001	Ψ
0.0810351	Ψ
0.0812121	Ψ
0.0812184	Ψ
0.0814768	Ψ
0.0815044	Ψ
0.0815068	Ψ
0.0816922	Ψ
0.0817031	Ψ
0.0817213	Ψ
0.0817398	Ψ
0.0818479	Ψ
0.0818855	Ψ
0.0819033	Ψ
0.0819806	Ψ
0.0820085	Ψ
0.0821081	Ψ
0.0821138	Ψ
0.0821949	Ψ
0.0822217	Ψ
0.0822746	Ψ
0.08253	Ψ
0.0825826	Ψ
0.0826177	Ψ
0.0827463	Ψ
0.0828521	Ψ
0.0829101	Ψ
0.0829578	Ψ
0.0830707	Ψ
0.0831045	Ψ
0.0831942	Ψ
0.0832185	Ψ
0.0832536	Ψ
0.0832973	Ψ
0.0834031	Ψ
0.0834372	Ψ
0.0835039	Ψ
0.0835723	Ψ
0.083599	Ψ
0.0836575	Ψ
0.0837254	Ψ
0.0837478	Ψ
0.0839512	Ψ
0.0839768	Ψ
0.0840412	Ψ
0.0840614	Ψ
0.0841365	Ψ
0.0842594	Ψ
0.0842937	Ψ
0.0843739	Ψ
0.0844887	Ψ
0.0849926	Ψ
0.0850162	Ψ
0.0851738	Ψ
0.0852651	Ψ
0.0853877	Ψ
0.0856012	Ψ
0.0857293	Ψ
0.0858281	Ψ
0.0858298	Ψ
0.0858469	Ψ
0.0859315	Ψ
0.0860684	Ψ
0.0860849	Ψ
0.0861235	Ψ
0.0863294	Ψ
0.0867302	Ψ
0.0867778	Ψ
0.0867804	Ψ
0.0868514	Ψ
0.08703	Ψ
0.0872333	Ψ
0.0872912	Ψ
0.0874275	Ψ
0.0876992	Ψ
0.0878202	Ψ
0.0878328	Ψ
0.0878785	Ψ
0.088103	Ψ
0.0881727	Ψ
0.0882068	Ψ
0.0882674	Ψ
0.0883599	Ψ
0.0884161	Ψ
0.0885723	Ψ
0.0886256	Ψ
0.0887181	Ψ
0.0887725	Ψ
0.0887755	Ψ
0.088836	Ψ
0.0890981	Ψ
0.0891081	Ψ
0.0893063	Ψ
0.0899195	Ψ
0.0899866	Ψ
0.0899876	Ψ
0.0901683	Ψ
0.0902856	Ψ
0.09029	Ψ
0.0903575	Ψ
0.090384	Ψ
0.090437	Ψ
0.0905143	Ψ
0.0907174	Ψ
0.0907393	Ψ
0.090885	Ψ
0.0908958	Ψ
0.0908976	Ψ
0.0909279	Ψ
0.0910035	Ψ
0.0910317	Ψ
0.0911309	Ψ
0.091197	Ψ
0.091305	Ψ
0.0913288	Ψ
0.0913425	Ψ
0.0913607	Ψ
0.0913729	Ψ
0.0915152	Ψ
0.091793	Ψ
0.0919115	Ψ
0.0919983	Ψ
0.0920851	Ψ
0.0920977	Ψ
0.0921008	Ψ
0.092253	Ψ
0.092368	Ψ
0.0923921	Ψ
0.0925062	Ψ
0.0926409	Ψ
0.0926839	Ψ
0.0927227	Ψ
0.0929151	Ψ
0.0930356	Ψ
0.0930688	Ψ
0.0933827	Ψ
0.093485	Ψ
0.0935558	Ψ
0.0935763	Ψ
0.0936055	Ψ
0.0939488	Ψ
0.0939558	Ψ
0.0943149	Ψ
0.0943668	Ψ
0.0946072	Ψ
0.094826	Ψ
0.0949119	Ψ
0.0950187	Ψ
0.0953597	Ψ
0.0953946	Ψ
0.0954742	Ψ
0.0954806	Ψ
0.0955256	Ψ
0.0955393	Ψ
0.0955751	Ψ
0.095649	Ψ
0.0956905	Ψ
0.096103	Ψ
0.0962905	Ψ
0.0963926	Ψ
0.0968289	Ψ
0.0969098	Ψ
0.0972206	Ψ
0.0972316	Ψ
0.097337	Ψ
0.0973769	Ψ
0.0974048	Ψ
0.0974284	Ψ
0.0974447	Ψ
0.0977309	Ψ
0.0980083	Ψ
0.0981784	Ψ
0.0983445	Ψ
0.0983517	Ψ
0.0984063	Ψ
0.0984466	Ψ
0.098594	Ψ
0.0989038	Ψ
0.0989992	Ψ
0.0990262	Ψ
0.0992775	Ψ
0.0994589	Ψ
0.0996056	Ψ
0.0997505	Ψ
0.0997735	Ψ
0.0998474	Ψ
0.09995	Ψ
0.0999729	Ψ
0.100005	Ψ
0.100011	Ψ
0.100411	Ψ
0.100558	Ψ
0.1006	Ψ
0.100616	Ψ
0.100774	Ψ
0.100774	Ψ
0.100809	Ψ
0.101047	Ψ
0.101202	Ψ
0.101568	Ψ
0.101927	Ψ
0.102017	Ψ
0.102062	Ψ
0.102246	Ψ
0.102405	Ψ
0.102579	Ψ
0.102672	Ψ
0.103185	Ψ
0.103312	Ψ
0.103361	Ψ
0.103733	Ψ
0.103868	Ψ
0.103885	Ψ
0.104184	Ψ
0.104212	Ψ
0.104328	Ψ
0.10456	Ψ
0.104922	Ψ
0.104956	Ψ
0.105045	Ψ
0.105154	Ψ
0.105173	Ψ
0.105496	Ψ
0.105535	Ψ
0.105668	Ψ
0.105723	Ψ
0.105751	Ψ
0.105767	Ψ
0.10613	Ψ
0.106317	Ψ
0.106479	Ψ
0.106489	Ψ
0.106508	Ψ
0.106729	Ψ
0.106926	Ψ
0.107117	Ψ
0.107187	Ψ
0.107213	Ψ
0.107936	Ψ
0.107983	Ψ
0.107986	Ψ
0.108313	Ψ
0.108508	Ψ
0.108509	Ψ
0.10904	Ψ
0.109139	Ψ
0.109166	Ψ
0.109303	Ψ
0.109356	Ψ
0.109373	Ψ
0.109479	Ψ
0.110129	Ψ
0.110236	Ψ
0.110254	Ψ
0.110299	Ψ
0.110314	Ψ
0.11039	Ψ
0.110468	Ψ
0.110493	Ψ
0.110705	Ψ
0.110862	Ψ
0.111038	Ψ
0.111094	Ψ
0.111362	Ψ
0.111597	Ψ
0.111913	Ψ
0.111939	Ψ
0.112571	Ψ
0.112622	Ψ
0.112878	Ψ
0.112911	Ψ
0.113551	Ψ
0.113599	Ψ
0.113821	Ψ
0.113886	Ψ
0.11402	Ψ
0.114391	Ψ
0.114633	Ψ
0.11467	Ψ
0.115001	Ψ
0.115339	Ψ
0.115419	Ψ
0.115687	Ψ
0.116281	Ψ
0.116373	Ψ
0.116441	Ψ
0.116541	Ψ
0.11676	Ψ
0.11676	Ψ
0.116797	Ψ
0.116818	Ψ
0.117598	Ψ
0.117853	Ψ
0.117915	Ψ
0.118004	Ψ
0.118151	Ψ
0.118334	Ψ
0.118334	Ψ
0.118348	Ψ
0.118439	Ψ
0.118549	Ψ
0.118869	Ψ
0.119094	Ψ
0.11927	Ψ
0.119359	Ψ
0.119371	Ψ
0.119587	Ψ
0.119928	Ψ
0.119986	Ψ
0.120178	Ψ
0.1205	Ψ
0.120753	Ψ
0.12113	Ψ
0.121287	Ψ
0.121546	Ψ
0.121746	Ψ
0.122009	Ψ
0.122128	Ψ
0.122167	Ψ
0.122311	Ψ
0.122461	Ψ
0.12271	Ψ
0.122764	Ψ
0.122844	Ψ
0.122963	Ψ
0.123049	Ψ
0.123126	Ψ
0.123144	Ψ
0.123673	Ψ
0.124084	Ψ
0.124268	Ψ
0.124269	Ψ
0.124347	Ψ
0.124397	Ψ
0.124439	Ψ
0.124606	Ψ
0.124607	Ψ
0.124718	Ψ
0.124737	Ψ
0.125031	Ψ
0.125534	Ψ
0.125571	Ψ
0.125636	Ψ
0.126135	Ψ
0.126149	Ψ
0.126923	Ψ
0.126962	Ψ
0.127626	Ψ
0.12784	Ψ
0.128237	Ψ
0.128265	Ψ
0.128371	Ψ
0.128921	Ψ
0.128992	Ψ
0.129062	Ψ
0.129091	Ψ
0.130026	Ψ
0.130219	Ψ
0.13028	Ψ
0.130389	Ψ
0.130549	Ψ
0.130866	Ψ
0.13098	Ψ
0.13109	Ψ
0.131108	Ψ
0.131438	Ψ
0.131774	Ψ
0.132057	Ψ
0.132315	Ψ
0.132486	Ψ
0.132574	Ψ
0.132594	Ψ
0.132853	Ψ
0.133271	Ψ
0.133303	Ψ
0.133679	Ψ
0.133722	Ψ
0.133924	Ψ
0.1345	Ψ
0.134694	Ψ
0.134971	Ψ
0.135263	Ψ
0.135731	Ψ
0.135985	Ψ
0.136326	Ψ
0.137161	Ψ
0.13732	Ψ
0.137587	Ψ
0.13764	Ψ
0.138113	Ψ
0.138213	Ψ
0.138793	Ψ
0.139043	Ψ
0.140149	Ψ
0.140187	Ψ
0.140518	Ψ
0.140573	Ψ
0.140675	Ψ
0.140999	Ψ
0.142171	Ψ
0.142267	Ψ
0.142307	Ψ
0.142522	Ψ
0.142938	Ψ
0.142977	Ψ
0.143094	Ψ
0.143253	Ψ
0.143314	Ψ
0.143348	Ψ
0.143611	Ψ
0.144276	Ψ
0.145149	Ψ
0.145223	Ψ
0.145763	Ψ
0.145776	Ψ
0.146031	Ψ
0.146284	Ψ
0.146373	Ψ
0.146564	Ψ
0.146767	Ψ
0.146841	Ψ
0.146842	Ψ
0.147203	Ψ
0.148955	Ψ
0.149151	Ψ
0.149333	Ψ
0.14995	Ψ
0.150145	Ψ
0.150522	Ψ
0.151395	Ψ
0.152232	Ψ
0.152557	Ψ
0.153572	Ψ
0.153613	Ψ
0.153847	Ψ
0.15396	Ψ
0.154046	Ψ
0.15449	Ψ
0.15449	Ψ
0.154503	Ψ
0.154773	Ψ
0.154842	Ψ
0.154973	Ψ
0.155441	Ψ
0.155705	Ψ
0.156332	Ψ
0.156659	Ψ
0.156745	Ψ
0.157	Ψ
0.157294	Ψ
0.157341	Ψ
0.157549	Ψ
0.157933	Ψ
0.158046	Ψ
0.158409	Ψ
0.158761	Ψ
0.159197	Ψ
0.159574	Ψ
0.159742	Ψ
0.160063	Ψ
0.160443	Ψ
0.160465	Ψ
0.161222	Ψ
0.161666	Ψ
0.161768	Ψ
0.162009	Ψ
0.162159	Ψ
0.163195	Ψ
0.164365	Ψ
0.16443	Ψ
0.164617	Ψ
0.164788	Ψ
0.165032	Ψ
0.165538	Ψ
0.166184	Ψ
0.166631	Ψ
0.166748	Ψ
0.167166	Ψ
0.167413	Ψ
0.167979	Ψ
0.168747	Ψ
0.169212	Ψ
0.170248	Ψ
0.170516	Ψ
0.171071	Ψ
0.171548	Ψ
0.171818	Ψ
0.171945	Ψ
0.172459	Ψ
0.172971	Ψ
0.173486	Ψ
0.174706	Ψ
0.174722	Ψ
0.175407	Ψ
0.17544	Ψ
0.175929	Ψ
0.176027	Ψ
0.176649	Ψ
0.177616	Ψ
0.178533	Ψ
0.178927	Ψ
0.17988	Ψ
0.179887	Ψ
0.180188	Ψ
0.180398	Ψ
0.181022	Ψ
0.181214	Ψ
0.181245	Ψ
0.181763	Ψ
0.18375	Ψ
0.184206	Ψ
0.185507	Ψ
0.187304	Ψ
0.187307	Ψ
0.187497	Ψ
0.188164	Ψ
0.189396	Ψ
0.189461	Ψ
0.190217	Ψ
0.191004	Ψ
0.192593	Ψ
0.19263	Ψ
0.193723	Ψ
0.193959	Ψ
0.195073	Ψ
0.195822	Ψ
0.196388	Ψ
0.196549	Ψ
0.197122	Ψ
0.197596	Ψ
0.198062	Ψ
0.198112	Ψ
0.198267	Ψ
0.199502	Ψ
0.199745	Ψ
0.199908	Ψ
0.200534	Ψ
0.200992	Ψ
0.203938	Ψ
0.204518	Ψ
0.204717	Ψ
0.205234	Ψ
0.205929	Ψ
0.207504	Ψ
0.208339	Ψ
0.208958	Ψ
0.209706	Ψ
0.209721	Ψ
0.209894	Ψ
0.212873	Ψ
0.21323	Ψ
0.213234	Ψ
0.214112	Ψ
0.216178	Ψ
0.217375	Ψ
0.218279	Ψ
0.219194	Ψ
0.219615	Ψ
0.221202	Ψ
0.221606	Ψ
0.222856	Ψ
0.224627	Ψ
0.225586	Ψ
0.225715	Ψ
0.226042	Ψ
0.226202	Ψ
0.226599	Ψ
0.226761	Ψ
0.228555	Ψ
0.228784	Ψ
0.234918	Ψ
0.236381	Ψ
0.237117	Ψ
0.238607	Ψ
0.239095	Ψ
0.242874	Ψ
0.243668	Ψ
0.244062	Ψ
0.244115	Ψ
0.244424	Ψ
0.244495	Ψ
0.244526	Ψ
0.246559	Ψ
0.247355	Ψ
0.25104	Ψ
0.25162	Ψ
0.251807	Ψ
0.252191	Ψ
0.25457	Ψ
0.254912	Ψ
0.254968	Ψ
0.255123	Ψ
0.257253	Ψ
0.258623	Ψ
0.261198	Ψ
0.262682	Ψ
0.263401	Ψ
0.263657	Ψ
0.266269	Ψ
0.266844	Ψ
0.267589	Ψ
0.268301	Ψ
0.268801	Ψ
0.270381	Ψ
0.270614	Ψ
0.273913	Ψ
0.273996	Ψ
0.276467	Ψ
0.278218	Ψ
0.278659	Ψ
0.27885	Ψ
0.279235	Ψ
0.280624	Ψ
0.282927	Ψ
0.2837	Ψ
0.283957	Ψ
0.285323	Ψ
0.286549	Ψ
0.288805	Ψ
0.290226	Ψ
0.290899	Ψ
0.291425	Ψ
0.293565	Ψ
0.29547	Ψ
0.297775	Ψ
0.298911	Ψ
0.299467	Ψ
0.300361	Ψ
0.301073	Ψ
0.30172	Ψ
0.303545	Ψ
0.303726	Ψ
0.307285	Ψ
0.307453	Ψ
0.311063	Ψ
0.313595	Ψ
0.316542	Ψ
0.31736	Ψ
0.31845	Ψ
0.321854	Ψ
0.322264	Ψ
0.323017	Ψ
0.327474	Ψ
0.327877	Ψ
0.330107	Ψ
0.330593	Ψ
0.332419	Ψ
0.334927	Ψ
0.335059	Ψ
0.341123	Ψ
0.343622	Ψ
0.343759	Ψ
0.345107	Ψ
0.345398	Ψ
0.345804	Ψ
0.346369	Ψ
0.352647	Ψ
0.353569	Ψ
0.356475	Ψ
0.356531	Ψ
0.357213	Ψ
0.360329	Ψ
0.362961	Ψ
0.364415	Ψ
0.365374	Ψ
0.366939	Ψ
0.368948	Ψ
0.369491	Ψ
0.369733	Ψ
0.37044	Ψ
0.375755	Ψ
0.378797	Ψ
0.379387	Ψ
0.37968	Ψ
0.386378	Ψ
0.386913	Ψ
0.388152	Ψ
0.391164	Ψ
0.395066	Ψ
0.399325	Ψ
0.409926	Ψ
0.411249	Ψ
0.422191	Ψ
0.429061	Ψ
0.431489	Ψ
0.433014	Ψ
0.433075	Ψ
0.438664	Ψ
0.442536	Ψ
0.451554	Ψ
0.452985	Ψ
0.456861	Ψ
0.461098	Ψ
0.463662	Ψ
0.485252	Ψ
0.490368	Ψ
0.496722	Ψ
0.497264	Ψ
0.502588	Ψ
0.503068	Ψ
0.505428	Ψ
0.50802	Ψ
0.511523	Ψ
0.512024	Ψ
0.515452	Ψ
0.518336	Ψ
0.519081	Ψ
0.522235	Ψ
0.526851	Ψ
0.527764	Ψ
0.535927	Ψ
0.540587	Ψ
0.54166	Ψ
0.541771	Ψ
0.550057	Ψ
0.562177	Ψ
0.567052	Ψ
0.571629	Ψ
0.577615	Ψ
0.58136	Ψ
0.591122	Ψ
0.602937	Ψ
0.606864	Ψ
0.613779	Ψ
0.620193	Ψ
0.620457	Ψ
0.620798	Ψ
0.638634	Ψ
0.648859	Ψ
0.655075	Ψ
0.669707	Ψ
0.669845	Ψ
0.675867	Ψ
0.683114	Ψ
0.701044	Ψ
0.721935	Ψ
0.724854	Ψ
0.733396	Ψ
0.745485	Ψ
0.757061	Ψ
0.76171	Ψ
0.762632	Ψ
0.78219	Ψ
0.796272	Ψ
0.8274	Ψ
0.830659	Ψ
0.831106	Ψ
0.839819	Ψ
0.842991	Ψ
0.851236	Ψ
0.85514	Ψ
0.860231	Ψ
0.867823	Ψ
0.868157	Ψ
0.86925	Ψ
0.880228	Ψ
0.882994	Ψ
0.883509	Ψ
0.886312	Ψ
0.894204	Ψ
0.898978	Ψ
0.901157	Ψ
0.906127	Ψ
0.907388	Ψ
0.910177	Ψ
0.916301	Ψ
0.926935	Ψ
0.931239	Ψ
0.957062	Ψ
0.964338	Ψ
0.98564	Ψ
1	Ψ
1	Ψ
1	Ψ
0.05	A-to-I
0.05	A-to-I
0.0506329	A-to-I
0.0508475	A-to-I
0.0508475	A-to-I
0.0508475	A-to-I
0.0517241	A-to-I
0.0517241	A-to-I
0.0517241	A-to-I
0.0519481	A-to-I
0.0519481	A-to-I
0.0526316	A-to-I
0.0526316	A-to-I
0.0530303	A-to-I
0.0531915	A-to-I
0.0537634	A-to-I
0.0540541	A-to-I
0.0555556	A-to-I
0.0555556	A-to-I
0.056338	A-to-I
0.0566038	A-to-I
0.0566038	A-to-I
0.0571429	A-to-I
0.0571429	A-to-I
0.057377	A-to-I
0.0576923	A-to-I
0.0576923	A-to-I
0.0582524	A-to-I
0.0585366	A-to-I
0.0588235	A-to-I
0.0588235	A-to-I
0.0588235	A-to-I
0.0588235	A-to-I
0.0588235	A-to-I
0.0593607	A-to-I
0.0597015	A-to-I
0.06	A-to-I
0.06	A-to-I
0.06	A-to-I
0.06	A-to-I
0.06	A-to-I
0.0607287	A-to-I
0.0612245	A-to-I
0.0612245	A-to-I
0.0612245	A-to-I
0.0613497	A-to-I
0.0615385	A-to-I
0.0622407	A-to-I
0.0625	A-to-I
0.0625	A-to-I
0.0625	A-to-I
0.0631579	A-to-I
0.0634921	A-to-I
0.0634921	A-to-I
0.0638298	A-to-I
0.0638298	A-to-I
0.0638298	A-to-I
0.0641026	A-to-I
0.0641026	A-to-I
0.0641026	A-to-I
0.0645161	A-to-I
0.0645161	A-to-I
0.0645161	A-to-I
0.0647059	A-to-I
0.0647773	A-to-I
0.0648148	A-to-I
0.0649351	A-to-I
0.0652174	A-to-I
0.0652174	A-to-I
0.0652174	A-to-I
0.0652174	A-to-I
0.0652174	A-to-I
0.0655738	A-to-I
0.0655738	A-to-I
0.0662526	A-to-I
0.0666667	A-to-I
0.0666667	A-to-I
0.0666667	A-to-I
0.0666667	A-to-I
0.0675676	A-to-I
0.0677966	A-to-I
0.0677966	A-to-I
0.0681818	A-to-I
0.0681818	A-to-I
0.0681818	A-to-I
0.0681818	A-to-I
0.0684932	A-to-I
0.0684932	A-to-I
0.0686275	A-to-I
0.06875	A-to-I
0.0694444	A-to-I
0.0695652	A-to-I
0.0697674	A-to-I
0.0697674	A-to-I
0.0701754	A-to-I
0.0714286	A-to-I
0.0714286	A-to-I
0.0714286	A-to-I
0.0727273	A-to-I
0.0731707	A-to-I
0.0731707	A-to-I
0.0731707	A-to-I
0.0740741	A-to-I
0.0746269	A-to-I
0.075	A-to-I
0.075	A-to-I
0.0757576	A-to-I
0.0769231	A-to-I
0.0769231	A-to-I
0.0769231	A-to-I
0.0769231	A-to-I
0.0769231	A-to-I
0.0769231	A-to-I
0.0775862	A-to-I
0.078125	A-to-I
0.0782609	A-to-I
0.0784314	A-to-I
0.0784314	A-to-I
0.0785124	A-to-I
0.0789474	A-to-I
0.0789474	A-to-I
0.0789474	A-to-I
0.0789474	A-to-I
0.0789474	A-to-I
0.0793651	A-to-I
0.0795455	A-to-I
0.08	A-to-I
0.0805369	A-to-I
0.0806452	A-to-I
0.0810811	A-to-I
0.0810811	A-to-I
0.0810811	A-to-I
0.0816327	A-to-I
0.0816327	A-to-I
0.0816327	A-to-I
0.0816327	A-to-I
0.0816327	A-to-I
0.0819672	A-to-I
0.0824742	A-to-I
0.0833333	A-to-I
0.0833333	A-to-I
0.0833333	A-to-I
0.0851064	A-to-I
0.0851064	A-to-I
0.0857143	A-to-I
0.0857143	A-to-I
0.0857143	A-to-I
0.0857143	A-to-I
0.0857143	A-to-I
0.0857143	A-to-I
0.0857143	A-to-I
0.0857143	A-to-I
0.0862069	A-to-I
0.0864198	A-to-I
0.0864198	A-to-I
0.0869565	A-to-I
0.0873786	A-to-I
0.0874317	A-to-I
0.0879121	A-to-I
0.0882353	A-to-I
0.0882353	A-to-I
0.0882353	A-to-I
0.0888889	A-to-I
0.0891089	A-to-I
0.0892857	A-to-I
0.0892857	A-to-I
0.0892857	A-to-I
0.09	A-to-I
0.0909091	A-to-I
0.0909091	A-to-I
0.0909091	A-to-I
0.0909091	A-to-I
0.0909091	A-to-I
0.0909091	A-to-I
0.0909091	A-to-I
0.09375	A-to-I
0.09375	A-to-I
0.09375	A-to-I
0.09375	A-to-I
0.09375	A-to-I
0.09375	A-to-I
0.09375	A-to-I
0.09375	A-to-I
0.09375	A-to-I
0.09375	A-to-I
0.0941176	A-to-I
0.0943396	A-to-I
0.0952381	A-to-I
0.0952381	A-to-I
0.0952381	A-to-I
0.0961538	A-to-I
0.0967742	A-to-I
0.0967742	A-to-I
0.0967742	A-to-I
0.0967742	A-to-I
0.0967742	A-to-I
0.0967742	A-to-I
0.0967742	A-to-I
0.0972222	A-to-I
0.097561	A-to-I
0.097561	A-to-I
0.0980392	A-to-I
0.0989011	A-to-I
0.0990099	A-to-I
0.1	A-to-I
0.1	A-to-I
0.1	A-to-I
0.1	A-to-I
0.1	A-to-I
0.1	A-to-I
0.1	A-to-I
0.1	A-to-I
0.1	A-to-I
0.1	A-to-I
0.1	A-to-I
0.1	A-to-I
0.1	A-to-I
0.1	A-to-I
0.1	A-to-I
0.101695	A-to-I
0.102564	A-to-I
0.102564	A-to-I
0.103448	A-to-I
0.103448	A-to-I
0.103448	A-to-I
0.103448	A-to-I
0.103448	A-to-I
0.104167	A-to-I
0.104167	A-to-I
0.104478	A-to-I
0.104762	A-to-I
0.105263	A-to-I
0.105263	A-to-I
0.105263	A-to-I
0.105882	A-to-I
0.106667	A-to-I
0.107143	A-to-I
0.107143	A-to-I
0.107143	A-to-I
0.107143	A-to-I
0.107143	A-to-I
0.107143	A-to-I
0.107143	A-to-I
0.107143	A-to-I
0.107143	A-to-I
0.107843	A-to-I
0.108108	A-to-I
0.108108	A-to-I
0.108108	A-to-I
0.108108	A-to-I
0.108108	A-to-I
0.108108	A-to-I
0.108696	A-to-I
0.109375	A-to-I
0.109375	A-to-I
0.110092	A-to-I
0.111111	A-to-I
0.111111	A-to-I
0.111111	A-to-I
0.111111	A-to-I
0.111111	A-to-I
0.111111	A-to-I
0.111111	A-to-I
0.111111	A-to-I
0.111111	A-to-I
0.111111	A-to-I
0.111111	A-to-I
0.111111	A-to-I
0.111111	A-to-I
0.111111	A-to-I
0.112245	A-to-I
0.11236	A-to-I
0.113636	A-to-I
0.114286	A-to-I
0.114286	A-to-I
0.114286	A-to-I
0.114286	A-to-I
0.115385	A-to-I
0.115385	A-to-I
0.115385	A-to-I
0.115385	A-to-I
0.115385	A-to-I
0.115385	A-to-I
0.115385	A-to-I
0.115385	A-to-I
0.115385	A-to-I
0.117647	A-to-I
0.117647	A-to-I
0.117647	A-to-I
0.117647	A-to-I
0.117647	A-to-I
0.117647	A-to-I
0.119048	A-to-I
0.12	A-to-I
0.12	A-to-I
0.12	A-to-I
0.12	A-to-I
0.12	A-to-I
0.121212	A-to-I
0.121212	A-to-I
0.121212	A-to-I
0.121212	A-to-I
0.121212	A-to-I
0.121429	A-to-I
0.121951	A-to-I
0.121951	A-to-I
0.125	A-to-I
0.125	A-to-I
0.125	A-to-I
0.125	A-to-I
0.125	A-to-I
0.125	A-to-I
0.125	A-to-I
0.125	A-to-I
0.125	A-to-I
0.125	A-to-I
0.125	A-to-I
0.125	A-to-I
0.125	A-to-I
0.125	A-to-I
0.125	A-to-I
0.125	A-to-I
0.125	A-to-I
0.126214	A-to-I
0.126437	A-to-I
0.126866	A-to-I
0.127273	A-to-I
0.127273	A-to-I
0.127273	A-to-I
0.12766	A-to-I
0.128205	A-to-I
0.129032	A-to-I
0.129032	A-to-I
0.129032	A-to-I
0.129032	A-to-I
0.130435	A-to-I
0.130435	A-to-I
0.130435	A-to-I
0.130435	A-to-I
0.130435	A-to-I
0.130435	A-to-I
0.130435	A-to-I
0.130435	A-to-I
0.130435	A-to-I
0.130435	A-to-I
0.130435	A-to-I
0.131579	A-to-I
0.131579	A-to-I
0.133333	A-to-I
0.133333	A-to-I
0.135135	A-to-I
0.135135	A-to-I
0.135135	A-to-I
0.136364	A-to-I
0.136364	A-to-I
0.136364	A-to-I
0.136364	A-to-I
0.136364	A-to-I
0.136364	A-to-I
0.136364	A-to-I
0.136364	A-to-I
0.136364	A-to-I
0.137255	A-to-I
0.137255	A-to-I
0.137255	A-to-I
0.137931	A-to-I
0.137931	A-to-I
0.137931	A-to-I
0.137931	A-to-I
0.137931	A-to-I
0.138889	A-to-I
0.139535	A-to-I
0.142857	A-to-I
0.142857	A-to-I
0.142857	A-to-I
0.142857	A-to-I
0.142857	A-to-I
0.142857	A-to-I
0.142857	A-to-I
0.142857	A-to-I
0.142857	A-to-I
0.142857	A-to-I
0.142857	A-to-I
0.142857	A-to-I
0.142857	A-to-I
0.142857	A-to-I
0.142857	A-to-I
0.142857	A-to-I
0.142857	A-to-I
0.146341	A-to-I
0.147059	A-to-I
0.147059	A-to-I
0.148148	A-to-I
0.148148	A-to-I
0.148148	A-to-I
0.148148	A-to-I
0.148148	A-to-I
0.148148	A-to-I
0.15	A-to-I
0.15	A-to-I
0.15	A-to-I
0.15	A-to-I
0.15	A-to-I
0.15	A-to-I
0.15	A-to-I
0.15	A-to-I
0.15	A-to-I
0.15	A-to-I
0.15	A-to-I
0.151515	A-to-I
0.151515	A-to-I
0.151515	A-to-I
0.151515	A-to-I
0.151899	A-to-I
0.152174	A-to-I
0.152174	A-to-I
0.152542	A-to-I
0.153846	A-to-I
0.153846	A-to-I
0.153846	A-to-I
0.153846	A-to-I
0.153846	A-to-I
0.153846	A-to-I
0.153846	A-to-I
0.153846	A-to-I
0.153846	A-to-I
0.155405	A-to-I
0.15625	A-to-I
0.15625	A-to-I
0.15625	A-to-I
0.15625	A-to-I
0.156863	A-to-I
0.157895	A-to-I
0.157895	A-to-I
0.157895	A-to-I
0.157895	A-to-I
0.157895	A-to-I
0.157895	A-to-I
0.157895	A-to-I
0.157895	A-to-I
0.157895	A-to-I
0.157895	A-to-I
0.157895	A-to-I
0.157895	A-to-I
0.157895	A-to-I
0.157895	A-to-I
0.157895	A-to-I
0.157895	A-to-I
0.157895	A-to-I
0.157895	A-to-I
0.15942	A-to-I
0.16	A-to-I
0.16	A-to-I
0.16	A-to-I
0.16	A-to-I
0.16	A-to-I
0.16	A-to-I
0.16129	A-to-I
0.16129	A-to-I
0.16129	A-to-I
0.162162	A-to-I
0.162791	A-to-I
0.166667	A-to-I
0.166667	A-to-I
0.166667	A-to-I
0.166667	A-to-I
0.166667	A-to-I
0.166667	A-to-I
0.166667	A-to-I
0.166667	A-to-I
0.166667	A-to-I
0.166667	A-to-I
0.166667	A-to-I
0.166667	A-to-I
0.168317	A-to-I
0.168831	A-to-I
0.170732	A-to-I
0.171429	A-to-I
0.173913	A-to-I
0.173913	A-to-I
0.173913	A-to-I
0.173913	A-to-I
0.173913	A-to-I
0.173913	A-to-I
0.175	A-to-I
0.176471	A-to-I
0.176471	A-to-I
0.176471	A-to-I
0.176471	A-to-I
0.176471	A-to-I
0.176471	A-to-I
0.176471	A-to-I
0.176471	A-to-I
0.176471	A-to-I
0.176471	A-to-I
0.176471	A-to-I
0.176471	A-to-I
0.176471	A-to-I
0.176471	A-to-I
0.178571	A-to-I
0.178571	A-to-I
0.18	A-to-I
0.181818	A-to-I
0.181818	A-to-I
0.181818	A-to-I
0.181818	A-to-I
0.181818	A-to-I
0.181818	A-to-I
0.181818	A-to-I
0.181818	A-to-I
0.181818	A-to-I
0.184211	A-to-I
0.185185	A-to-I
0.185185	A-to-I
0.185185	A-to-I
0.185185	A-to-I
0.186047	A-to-I
0.186441	A-to-I
0.1875	A-to-I
0.1875	A-to-I
0.1875	A-to-I
0.1875	A-to-I
0.1875	A-to-I
0.1875	A-to-I
0.1875	A-to-I
0.1875	A-to-I
0.1875	A-to-I
0.1875	A-to-I
0.1875	A-to-I
0.1875	A-to-I
0.1875	A-to-I
0.1875	A-to-I
0.1875	A-to-I
0.1875	A-to-I
0.1875	A-to-I
0.1875	A-to-I
0.1875	A-to-I
0.1875	A-to-I
0.1875	A-to-I
0.1875	A-to-I
0.1875	A-to-I
0.190476	A-to-I
0.190476	A-to-I
0.190476	A-to-I
0.190476	A-to-I
0.191489	A-to-I
0.192308	A-to-I
0.192308	A-to-I
0.192308	A-to-I
0.192308	A-to-I
0.192308	A-to-I
0.192982	A-to-I
0.193548	A-to-I
0.194444	A-to-I
0.198347	A-to-I
0.2	A-to-I
0.2	A-to-I
0.2	A-to-I
0.2	A-to-I
0.2	A-to-I
0.2	A-to-I
0.2	A-to-I
0.2	A-to-I
0.2	A-to-I
0.2	A-to-I
0.2	A-to-I
0.2	A-to-I
0.2	A-to-I
0.2	A-to-I
0.2	A-to-I
0.2	A-to-I
0.2	A-to-I
0.2	A-to-I
0.2	A-to-I
0.2	A-to-I
0.2	A-to-I
0.2	A-to-I
0.2	A-to-I
0.2	A-to-I
0.2	A-to-I
0.2	A-to-I
0.2	A-to-I
0.2	A-to-I
0.2	A-to-I
0.2	A-to-I
0.2	A-to-I
0.2	A-to-I
0.201923	A-to-I
0.203704	A-to-I
0.204545	A-to-I
0.205128	A-to-I
0.205882	A-to-I
0.205882	A-to-I
0.206897	A-to-I
0.206897	A-to-I
0.208333	A-to-I
0.208333	A-to-I
0.209677	A-to-I
0.210117	A-to-I
0.210526	A-to-I
0.210526	A-to-I
0.210526	A-to-I
0.210526	A-to-I
0.210526	A-to-I
0.210526	A-to-I
0.210526	A-to-I
0.210526	A-to-I
0.211111	A-to-I
0.2125	A-to-I
0.212766	A-to-I
0.214286	A-to-I
0.214286	A-to-I
0.214286	A-to-I
0.214286	A-to-I
0.214286	A-to-I
0.214286	A-to-I
0.214286	A-to-I
0.214286	A-to-I
0.214286	A-to-I
0.214286	A-to-I
0.214286	A-to-I
0.214286	A-to-I
0.214286	A-to-I
0.214286	A-to-I
0.214286	A-to-I
0.214286	A-to-I
0.214286	A-to-I
0.214286	A-to-I
0.21875	A-to-I
0.21875	A-to-I
0.21875	A-to-I
0.21875	A-to-I
0.222222	A-to-I
0.222222	A-to-I
0.222222	A-to-I
0.222222	A-to-I
0.222222	A-to-I
0.222222	A-to-I
0.222222	A-to-I
0.222222	A-to-I
0.222222	A-to-I
0.222222	A-to-I
0.222222	A-to-I
0.222222	A-to-I
0.22449	A-to-I
0.225352	A-to-I
0.227273	A-to-I
0.227273	A-to-I
0.228571	A-to-I
0.228571	A-to-I
0.230769	A-to-I
0.230769	A-to-I
0.230769	A-to-I
0.230769	A-to-I
0.230769	A-to-I
0.230769	A-to-I
0.230769	A-to-I
0.230769	A-to-I
0.230769	A-to-I
0.230769	A-to-I
0.230769	A-to-I
0.230769	A-to-I
0.230769	A-to-I
0.230769	A-to-I
[truncated: 457 more rows]

## Sheet: Fig. 4d
Ψ	A-to-I
0.927672	0.952866
0.947371	0.919761
0.954976	0.943056
0.933349	0.969223
0.955987	0.930015
0.943897	0.9474
0.962614	0.967647
0.961082	0.989392
0.987312	0.907916
0.946569	0.968584
0.939834	0.971169
0.942439	0.963936
0.939401	1.0679
0.954968	1.27471
0.962488	1.64634
0.973637	1.78049
0.957393	1.9065
0.923808	1.02682
0.948282	1.01916
0.919128	1.4313
0.961607	1.01083
0.926038	1.66184
0.998142	1.38675
0.999738	1.16233
0.970232	1.88723
0.96002	1.89526
0.980452	3.65462
0.998557	3.84034
0.996228	3.88086
0.933941	4.17801
0.951286	4.19827
0.925516	4.22191
0.942444	4.43465
0.997482	4.65414
0.92361	4.65751
0.929006	2.45824
0.981081	2.46934
0.963805	3.23994
0.964576	3.26848
0.953943	3.44924
0.93094	3.47143
0.923956	3.55706
0.949835	3.57291
0.925984	3.75367
0.965158	3.75526
0.987901	3.94553
0.979101	3.97724
0.958949	3.98675
0.939213	3.98834
0.938424	4.08665
0.971865	4.1025
0.919873	4.10409
0.96366	4.40852
0.962725	4.50049
0.943058	4.59245
0.943342	4.61148
0.954302	4.61623
0.998717	3.97197
0.992963	3.09099
0.945584	3.11007
0.93962	3.95084
0.968592	4.75662
0.990043	4.78101
0.935566	4.78949
0.965501	4.82766
0.945265	4.83296
1	4.84144
0.96351	4.85946
0.973551	4.86371
1.68166	4.94534
1.70906	4.66237
1.39919	3.65036
1.09674	3.51394
1.40486	2.38913
1.68454	4.66732
1.27821	4.65327
1.42367	4.31173
1.92647	2.95304
1.20347	2.9465
1.05519	2.69632
1.33989	3.32438
1.39563	3.34891
1.41311	3.51666
1.51836	3.52059
1.66607	4.39726
1.3714	3.23245
1.72428	3.29768
1.3583	3.29515
1.47545	3.27658
1.30011	3.27574
1.18919	3.22005
1.62442	3.21415
1.64891	2.47165
1.19444	2.32653
1.36391	2.32147
1.76848	4.09626
1.35946	4.09254
1.25881	4.08758
1.51364	4.04978
1.19662	3.67242
1.03599	4.66187
1.48632	4.51532
1.58806	4.49641
1.81692	4.4905
1.84378	3.32128
1.90719	3.09516
1.38427	3.7422
1.10215	2.67342
1.35812	2.67003
1.92793	2.65578
1.58739	2.6117
1.52593	2.55677
1.37879	2.53304
1.35593	2.4581
1.51709	2.26738
1.41026	4.4347
1.12075	4.23124
1.35688	3.0725
1.55137	3.80397
1.95055	3.88325
1.80537	3.87643
1.55064	3.4013
1.80986	3.36792
1.33257	3.34908
1.80952	3.33453
1.67288	3.33196
1.09023	3.27803
1.3642	3.51372
1.90613	2.39168
1.95776	2.82504
1.66347	3.93825
1.75455	4.02316
1.29099	4.23671
1.46208	4.38422
1.33333	4.3928
1.43519	4.49486
1.33628	4.92968
1.25284	4.95884
1.22396	4.96484
1.96278	4.6462
1.28716	4.09048
1.57432	3.88377
1.55784	3.88712
1.64448	3.91277
1.83333	4.16539
1.62177	4.17654
1.53077	4.17933
1.43533	4.01579
1.72619	4.02382
1.93724	4.03024
1.80041	2.3706
1.99495	2.84083
1.24051	3.62489
1.95261	2.05066
1.95371	3.0869
1.15977	3.10191
1.44538	3.10254
1.64929	3.11129
1.5006	3.11317
1.88314	3.11379
1.60734	3.14506
1.38147	3.15632
1.45771	3.27076
1.55846	3.29203
1.5995	3.2939
1.77031	3.29453
1.61315	3.30266
1.79052	3.30516
1.84731	3.3358
1.09154	3.76452
1.9707	3.7029
1.89182	3.65109
1.81564	2.75762
1.46879	2.75622
1.12215	2.75482
1.59158	2.71001
1.76158	2.70861
1.56072	4.49115
1.31302	3.76352
1.23367	3.51371
1.38337	3.03529
1.54054	4.18314
1.42078	4.11836
1.26012	3.34503
1.27399	3.27863
1.40393	3.26486
1.7186	3.40569
1.63708	3.34363
1.07428	3.3126
1.06484	3.31156
1.35273	3.54046
1.56605	2.72838
1.12163	3.02017
1.52688	4.02742
1.37472	4.0346
1.50914	3.51385
1.54667	3.49754
1.21311	4.33727
1.12653	3.38218
1.5024	3.38131
1.52878	3.28956
1.77042	2.92683
1.44103	2.85569
1.90504	2.7064
1.94279	4.04402
1.78333	4.02217
1.42	3.9325
1.19395	3.89342
1.63136	3.88882
1.50773	3.81754
1.56624	3.80834
1.35238	3.7796
1.89238	2.64459
1.98148	2.6486
1.46756	3.06733
1.04804	2.17882
1.92308	3.55933
1.64429	4.61622
1.48317	4.94255
1.27318	3.17759
1.74124	3.17793
1.40709	3.19607
1.17691	3.19744
1.69247	3.20017
1.74821	3.21557
1.92182	3.31174
1.17255	3.31379
1.46936	3.12146
1.3034	3.11619
1.87755	2.80348
1.94512	2.80305
1.81356	2.6263
1.33032	2.58946
1.42146	2.58507
1.7844	2.39582
1.16587	3.63265
1.67767	2.03991
1.99084	2.04746
1.20151	2.04854
1.99458	2.05393
1.1376	2.05717
1.39855	2.12835
1.54321	2.16395
1.65289	2.45517
1.44872	2.45948
1.01578	2.4638
1.44683	3.96628
1.85246	3.97706
1.4153	4.01266
1.83428	4.01697
1.37744	4.03315
1.48657	4.04286
1.11516	3.57291
1.37969	4.66697
1.41991	4.67649
1.07749	4.67754
1.19255	2.75643
1.47136	2.40601
1.49413	2.33493
1.72533	2.89773
1.02586	2.90803
1.0303	3.04933
1.35088	3.70483
1.79457	4.22557
1.96858	2.28768
1.67399	3.25154
1.83482	3.36951
1.7048	3.70477
1.58712	4.80107
1.53495	4.40733
1.96574	4.37486
1.39259	3.3867
1.23364	3.66071
1.13536	2.67742
1.45092	2.83425
1.7027	2.83689
1.13841	3.20459
1.29296	3.21513
1.95892	3.22568
1.98056	3.26653
1.07719	2.78362
1.75544	2.85251
1.02005	4.1145
1.98164	4.25832
1.04067	2.93177
1.85656	3.07971
1.77517	3.11107
1.01996	4.21767
1.04831	4.29719
1.16368	4.30279
1.80513	4.5996
1.48236	4.60072
1.05841	2.71959
1.81333	2.51833
1.17474	2.61809
1.48409	2.62046
1.64587	4.26805
1.05242	4.26428
1.30859	4.11836
1.57603	4.11584
1.31648	4.10829
1.37931	4.05923
1.59004	4.05043
1.51491	4.01018
1.71212	4.00263
1.8589	3.60512
1.09662	3.51455
1.2509	3.47681
1.32779	3.25416
1.57185	3.46815
1.71913	2.04348
1.73737	4.69242
1.99935	3.22408
1.55411	4.84214
1.76103	2.38265
1.60875	2.47714
1.01537	3.11827
1.55892	3.15185
1.90972	3.20183
1.60764	4.9498
1.96287	4.87925
1.22339	4.84518
1.81454	4.84226
1.52083	4.17367
1.89349	4.05299
1.73348	4.04326
1.20295	3.97221
1.10143	3.24508
1.91501	4.13996
1.4256	3.3054
1.86544	3.2933
1.34966	2.69109
1.28865	4.40597
1.5885	3.9308
1.86442	3.01997
1.37579	4.1556
1.72692	4.12767
1.96667	4.12534
1.08946	3.99964
1.90976	3.64115
1.64983	3.63416
1.72095	2.53541
1.53289	2.5261
1.80342	2.10475
1.88275	2.10452
1.26215	2.30338
1.71186	4.77699
1.5715	4.88201
1.73395	2.25436
1.08903	4.16277
1.13868	4.55373
1.80905	4.88438
1.5321	4.01026
1.26242	2.1021
1.0737	2.1408
1.36597	2.53522
1.56639	2.55827
1.09954	2.66943
1.03974	2.67767
1.31383	2.69002
1.44224	4.01853
1.62633	4.07121
1.67385	4.09732
1.06391	2.11784
1.70974	2.11995
1.33052	2.34647
1.53577	2.35987
1.7382	2.77716
1.25042	2.79247
1.33108	2.79566
1.73978	4.35508
1.16598	5.0193
1.64711	4.77571
1.96612	4.77451
1.11261	4.61905
1.43848	4.52337
1.55957	4.00435
1.24514	3.929
1.73462	3.71613
1.05503	3.71015
1.50829	3.70059
1.43481	3.64079
1.58986	2.73309
1.74545	2.63929
1.71984	2.7761
1.31209	3.05488
1.05386	3.18222
1.75521	3.2347
1.80924	3.23643
1.27343	3.08673
1.11152	3.20444
1.46366	4.38438
1.1868	3.45235
1.59581	4.77985
1.58563	4.29451
1.01462	2.13171
1.65718	4.55899
1.76175	4.52973
1.40771	4.04678
1.47013	4.04444
1.25602	3.78198
1.06901	3.18877
1.5162	3.15836
1.3381	2.14129
1.59836	3.23164
1.35586	4.24526
1.86313	3.06178
1.01732	2.07789
1.61231	2.18666
1.63193	3.00171
1.90102	3.28146
1.96437	3.38501
1.76684	3.38833
1.37231	3.39166
1.69145	3.44105
1.73221	3.46908
1.39906	4.00484
1.96656	4.01149
1.61512	4.04949
1.40247	4.47377
1.5745	4.44906
1.05496	4.04748
1.83768	2.0153
1.37808	4.46728
1.88422	4.45902
1.71122	4.30849
1.35409	2.53148
1.82769	2.52632
1.46101	2.52563
1.84615	2.59579
1.73739	4.55453
1.18956	4.55716
1.94995	4.45507
1.33503	4.17554
1.88554	2.21965
1.5261	2.91248
1.49183	4.48347
1.17903	4.60133
1.44872	4.6018
1.94724	4.60507
1.22605	4.60554
1.83419	4.67991
1.18671	4.2549
1.99525	2.45349
1.91925	2.46434
1.08075	2.85035
1.80144	2.86434
1.7657	3.73801
1.60307	3.6327
1.38272	4.55291
1.62745	4.58568
1.70855	4.59355
1.03177	4.59682
1.92837	4.6263
1.37333	3.22128
1.7464	4.38364
1.55708	2.986
1.42835	2.92915
1.0087	4.364
1.09973	4.36681
1.64583	4.36963
1.44839	4.69524
1.33276	2.83933
1.40242	2.8061
1.1293	2.5854
1.13656	2.56325
1.62765	2.54535
1.81377	2.50701
1.25362	2.5053
1.22265	2.49082
1.75354	2.46525
1.41254	2.42776
1.70056	2.42691
1.82423	3.62074
1.39419	3.65394
1.74738	3.93464
1.57523	3.89171
1.94667	3.9766
1.12121	4.2088
1.3765	4.21296
1.75849	4.24874
1.32745	4.60661
1.0894	4.99125
1.17237	4.98767
1.01068	4.97872
1.95778	3.48219
1.16778	3.47772
1.46548	4.6686
1.8683	2.82332
1.13029	2.81125
1.76432	2.80861
1.70243	4.72244
1.07368	4.732
1.89969	3.04703
1.29579	2.80158
1.94305	2.76898
1.59552	2.74916
1.4948	2.50051
1.23428	2.46727
1.20228	2.2429
1.22222	2.22373
1.5307	2.19943
1.36306	3.4147
1.86296	3.61076
1.05809	2.79411
1.60581	3.51301
1.24463	3.55116
1.90219	3.64273
1.68699	2.62662
1.43562	3.0104
1.37856	3.10787
1.88032	3.35661
1.06542	3.46321
1.18663	4.45562
1.92424	4.29982
1.6645	4.29891
1.5645	4.10688
1.44113	4.00634
1.41515	4.00362
1.77114	4.00272
1.70359	3.93478
1.25587	3.93207
1.93734	4.3963
1.86464	4.39295
1.38698	4.34818
1.65789	4.34146
1.61187	4.34034
1.94642	3.6285
1.83927	2.81308
1.28128	2.80512
1.63201	3.00053
1.11491	3.07792
1.50842	3.42711
1.82967	2.69973
1.99139	4.07387
1.75306	4.80008
1.72494	4.10003
1.54784	4.24025
1.46118	4.43241
1.2577	2.75679
1.20737	4.2111
1.04078	3.7673
1.30918	3.70535
1.34432	3.50035
1.47298	3.49922
1.90527	3.34378
1.86149	2.52497
1.30764	2.71889
1.23477	2.87798
1.30599	2.89861
1.99682	2.90303
1.07043	2.90745
1.44519	2.91923
1.97863	2.99731
1.56972	3.55562
1.66833	3.58067
1.46899	3.59245
1.55556	3.67053
1.46125	2.09263
1.16012	2.10657
1.34879	2.10693
1.42297	2.33694
1.22643	3.79814
1.96364	3.33244
1.37971	2.57914
1.21671	2.80705
1.7846	2.51476
1.76979	2.8568
1.90328	3.95862
1.83403	3.40477
1.49352	2.75723
1.06513	2.67231
1.88766	2.58031
1.8966	2.35031
1.6735	3.45327
1.58477	3.45219
1.11064	2.8315
1.5934	2.83214
1.08995	3.08318
1.41178	3.09019
1.67652	3.40208
1.25205	4.8179
1.17535	3.42185
1.23234	3.26328
1.98585	3.25872
1.5359	3.13733
1.7309	2.9522
1.64842	2.92261
1.32914	3.77294
1.25547	3.75297
1.99879	3.64091
1.99591	3.20156
1.87924	4.97528
1.4899	4.84222
1.48118	3.4567
1.60195	3.26945
1.25679	2.85143
1.31776	3.58029
1.66133	3.5816
1.28924	3.66113
1.56824	2.8814
1.07358	2.93754
1.64376	3.55321
1.09104	4.04021
1.31545	3.74564
1.81219	2.7668
1.29167	2.19414
1.33952	2.46273
1.86181	2.49349
1.12783	2.53965
1.10854	2.68048
1.24691	2.69705
1.14656	2.7077
1.87179	2.88048
1.76268	2.91125
1.74088	2.9148
1.12538	2.94083
1.52929	2.9432
1.18901	2.95267
1.24307	3.62896
1.08588	3.69087
1.20171	3.71119
1.99545	3.71489
1.65788	3.75647
1.01216	3.76571
1.29134	3.77125
1.13628	3.82669
1.68051	4.50027
1.38279	4.51135
1.58095	2.8206
1.77148	3.0786
1.42412	3.13852
1.18154	3.54466
1.18094	3.67449
1.08743	3.68448
1.04121	4.31057
1.58772	4.50068
1.4488	4.35243
1.93054	2.21257
1.27331	3.68523
1.34466	2.37175
1.04058	2.85503
1.13846	2.87015
1.17289	2.8733
1.09754	3.50323
1.3717	4.21213
1.94844	4.211
1.60707	4.21044
1.41088	4.20535
1.43566	2.64738
1.89552	2.61208
1.60235	3.32295
1.45382	4.54252
1.1599	2.66516
1.09524	3.10246
1.55238	4.71364
1.2888	3.34307
1.2481	3.3558
1.92023	3.59386
1.93142	3.59513
1.5713	3.78227
1.41378	3.87011
1.62571	3.87139
1.6014	4.17427
1.24141	3.64078
1.89636	2.53614
1.60168	2.53535
1.03941	4.86705
1.17267	3.00514
1.19124	2.63676
1.87935	3.72189
1.66298	4.43738
1.00128	4.20157
1.08125	4.134
1.20448	2.42793
1.44078	2.29655
1.73945	2.28716
1.02414	2.27215
1.47095	2.42656
1.3974	2.53494
1.24506	3.06554
1.48469	2.16697
1.25	4.48501
1.95514	3.03384
1.7381	2.29092
1.54762	2.34828
1.33114	2.37286
1.39817	4.59775
1.87295	4.5998
1.26838	4.87023
1.18472	4.95218
1.71429	5.02593
1.17082	2.29503
1.4072	2.50847
1.5703	2.57022
1.34992	2.64802
1.21485	2.31852
1.64353	3.66597
1.09359	2.7444
1.93193	3.95328
1.46796	3.63635
1.24368	3.24239
1.13503	3.20845
1.43262	3.35881
1.2017	2.9571
1.69203	2.81541
1.45109	2.76879
1.41277	2.75782
1.62032	2.73679
1.26183	2.73588
1.09439	2.50697
1.06661	4.45199
1.70524	4.32738
1.76527	4.05404
1.50716	4.05203
1.0948	2.91447
1.1441	2.89035
1.12868	2.76574
1.88602	2.73359
1.17237	2.72756
1.13321	3.77575
1.84575	3.8069
1.76841	4.42457
1.48942	4.41704
1.82116	3.35535
1.4491	4.25099
1.72066	2.21643
1.74081	4.8871
1.744	4.89682
1.97522	3.36434
1.86121	2.40336
1.21388	2.42113
1.94052	2.51456
1.39192	2.60537
1.89614	2.60866
1.66379	2.63695
1.67857	2.64617
1.77108
1.43898
1.14678
1.53467
1.60667
1.988
1.40729
1.49538
1.22727
1.63723
1.04898
1.83061
1.86122
1.91156
1.0985
1.65254
1.31828
1.20849
1.2098
1.1386
1.65564
1.26667
1.09532
1.42336
1.97289
1.77297
1.47459
1.41639
1.03956
1.01421
1.5817
1.15766
1.99721
1.39007
1.09738
1.15279
1.70743
1.80644
1.83385
1.11202
1.20439
1.61675
1.53935
1.43049
1.01182
1.89512
1.31956
1.89895
1.60885
1.34662
1.38222
1.38252
1.0621
1.52009
1.90226
1.16891
1.56207
1.65812
1.45652
1.28658
1.4677
1.09815
1.52203
1.54502
1.73563
1.34368
1.75137
1.04277
1.51622
1.81364
1.3463
1.59449
1.125
1.28225
1.16199
1.58379
1.54913
1.21576
1.25333
1.08855
1.75179
1.20043
1.28242
1.65004
1.2785
1.74856
1.18191
1.51049
1.17812
1.47686
1.59748
1.77823
1.57315
1.95713
1.03815
1.19347
1.71521
1.22661
1.91557
1.57166
1.44948
1.39144
1.78621
1.95573
1.86984
1.78413
1.06623
1.35093
1.38095
1.0899
1.62381
1.16287
1.77362
1.74057
1.31328
1.85556
1.17252
1.80515
1.43666
1.48307
1.34184
1.27451
1.2041
1.77333
1.43978
1.34524
1.73463
1.89539
1.68941
1.26563
1.28132
1.65132
1.9533
1.49907
1.07063
1.09913
1.78527
1.41203
1.01119
1.87654
1.70513
2.26528
2.22686
2.57182
2.35339
2.12663
2.25276
2.07997
2.61125
2.40442
2.34412
2.09887
2.61521
2.15333
2.3965
2.64194
2.44814
2.01972
2.31108
2.58046
2.24959
2.65738
2.32728
2.23022
2.34822
2.53688
2.72779
2.71566
2.0018
2.63992
2.47605
2.19569
2.23194
2.7113
2.23278
2.32036
2.4069
2.17692
2.02437
2.03612
2.00803
2.27852
2.21605
2.6271
2.36058
2.55212
2.24347
2.6552
2.12934
2.2555
2.46722
2.5349
2.18318
2.01235
2.42531
2.15175
2.52561
2.54272
2.45515
2.73331
2.13238
2.66589
2.13055
2.18519
2.19741
2.15522
2.03626
2.47159
2.43118
2.09722
2.58729
2.05007
2.0348
2.34898
2.47787
2.06175
2.31279
2.12343
2.00786
2.53405
2.48756
2.27251
2.13176
2.45519
2.74725
2.03198
2.03067
2.13727
2.47561
2.24959
2.01427
2.31665
2.38862
2.09922
2.59747
2.15823
2.53682
2.00652
2.1399
2.71453
2.15742
2.16921
2.26253
2.07501
2.02939
2.02902
2.16137
2.28434
2.26763
2.66105
2.64045
2.42085
2.44253
2.38899
2.3686
2.69148
2.14018
2.01438
2.28949
2.07097
2.6026
2.54104
2.6464
2.0734
2.69024
2.22478
2.03712
2.55503
2.26383
2.20672
2.19946
2.05459
2.46593
2.58621
2.71194
2.17355
2.42809
2.27244
2.26322
2.36937
2.55668
2.07428
2.59921
2.58792
2.49225
2.28886
2.65866
2.26245
2.30034
2.31184
2.59287
2.08248
2.12492
2.12619
2.54356
2.40817
2.59675
2.03146
2.0118
2.01919
2.6069
2.0564
2.35505
2.00548
2.05083
2.31672
2.23942
2.32902
2.63772
2.18355
2.19239
2.24219
2.16055
2.39703
2.36536
2.06294
2.21453
2.33262
2.03231
2.1135
2.46545
2.51728
2.6136
2.40939
2.7184
2.06058
2.6166
2.37742
2.01672
2.51508
2.66294
2.38388
2.58586
2.23646
2.57047
2.65762
2.59229
2.19153
2.14471
2.40237
2.20535
2.44543
2.19321
2.07596
2.00658
2.287
2.08033
2.37815
2.5374
2.39022
2.70732
2.2823
2.39917
2.1432
2.00254
2.58709
2.40419
2.13328
2.58874
2.71075
2.09826
2.52027
2.58178
2.08916
2.04965
2.39019
2.2793
2.36516
2.34693
2.50751
2.6661
2.13905
2.22863
2.58055
2.40028
2.69933
2.03861
2.10515
2.51668
2.00336
2.31931
2.37083
2.29257
2.22601
2.12851
2.1987
2.54937
2.60224
2.45311
2.00029
2.30344
2.37341
2.08037
2.22139
2.03923
2.68963
2.28479
2.59279
2.30165
2.35045
2.60184
2.62215
2.24242
2.65403
2.38314
2.34519
2.62724
2.69488
2.2633
2.05139
2.06765
2.03107
2.18489
2.33465
2.00219
2.42507
2.05134
2.22875
2.51391
2.02557
2.36845
2.00138
2.0679
2.61928
2.69961
2.06267
2.70695
2.04989
2.47124
2.66853
2.14949
2.02445
2.23255
2.56766
2.1933
2.02807
2.05386
2.03397
2.3449
2.51577
2.21692
2.11437
2.01819
2.52239
2.68968
2.55545
2.48543
2.04743
2.01754
2.69593
2.68368
2.31762
2.15304
2.70218
2.51187
2.25987
2.6269
2.71031
2.36215
2.00243
2.3742
2.73217
2.47627
2.50507
2.19873
2.13338
2.69071
2.7242
2.6756
2.1664
2.30294
2.17502
2.74084
2.73545
2.24829
2.33742
2.33502
2.63265
2.20778
2.14098
2.45503
2.07596
2.45103
2.11709
2.52105
2.16493
2.3867
2.10483
2.66737
2.40601
2.71428
2.07921
2.50137
2.65707
2.00713
2.03421
2.11996
2.47344
2.19535
2.10395
2.66232
2.03546
2.02675
2.24926
2.02455
2.07991
2.19026
2.02549
2.30257
2.37895
2.07674
2.09041
2.02488
2.04696
2.39044
2.67858
2.29057
2.00356
2.00938
2.31152
2.55381
2.26113
2.20754
2.01355
2.49348
2.00322
2.22233
2.63368
2.2781
2.08917
2.03509
2.26353
2.12359
2.01067
2.15168
2.27929
2.06084
2.071
2.11701
2.60363
2.70882
2.09236
2.10903
2.57979
2.4858
2.65778
2.09217
2.03044
2.05236
2.18125
2.58311
2.12368
2.18884
2.07501
2.23278
2.12753
2.50319

## Sheet: Fig. 4f
motif	Ψ level	frequency
TGTAG	0.150509	84
GTTCC	0.38926	39
GTTCA	0.435251	35
GTTCT	0.358276	27
ACTTT	0.0962603	26
CTTTG	0.0943612	26
GTTAA	0.315688	22
GTTCG	0.517852	20
GTTTG	0.106235	20
AATTG	0.128927	19
CATTT	0.108642	18
TCTAG	0.141598	16
TTTTT	0.106192	16
GCTGG	0.130798	15
CTTGA	0.151376	14
GATTG	0.100644	14
GTTAC	0.179587	14
GGTGA	0.115192	13
TATTC	0.107099	13
TATTG	0.0889636	13
CATCC	0.0768831	12
CTTCC	0.0945465	12
ACTCT	0.096261	11
CTTGG	0.124437	11
GATCC	0.0788719	11
GTTGC	0.202	11
TTTCC	0.12795	11
TTTCT	0.105925	11
CATCT	0.128616	10
GCTTG	0.141622	10
GTTGG	0.164838	10
TATCC	0.0953142	10
ACTAT	0.108745	9
ATTTG	0.102199	9
CATTC	0.0812887	9
CTTTT	0.118184	9
GCTCC	0.12912	9
GCTGC	0.228954	9
GTTAG	0.286513	9
GTTGA	0.146655	9
GTTGT	0.0935068	9
TGTGG	0.131088	9
TTTTG	0.0730152	9
ACTGT	0.143806	8
ATTAT	0.150643	8
CCTCC	0.0634801	8
CCTTT	0.0995731	8
CTTCA	0.0964326	8
GATGT	0.114065	8
GGTGC	0.0850204	8
GTTTC	0.108683	8
TATGC	0.086064	8
TTTCA	0.100245	8
TTTGT	0.134323	8
TTTTC	0.0758436	8
ACTCA	0.12728	7
ACTTG	0.0689045	7
AGTCC	0.0879326	7
CGTGA	0.153425	7
CGTGC	0.194398	7
CTTAC	0.130337	7
GATAC	0.0710393	7
GATCT	0.0884578	7
GCTCA	0.176199	7
TCTTT	0.1718	7
TGTCC	0.0748983	7
TGTTG	0.0859994	7
TTTAG	0.153394	7
AATAG	0.131586	6
ATTTT	0.0891183	6
CATAT	0.159046	6
CTTCG	0.118669	6
GATAT	0.0838182	6
GATGG	0.0928601	6
GATTT	0.109109	6
GGTAT	0.0817914	6
GGTCC	0.0677991	6
GGTGT	0.209426	6
TCTGT	0.134847	6
ACTGA	0.161285	5
ATTCC	0.121665	5
CATGA	0.0765223	5
CGTGG	0.0666225	5
CGTGT	0.0889451	5
CTTCT	0.0941221	5
CTTGC	0.199144	5
GATTC	0.110908	5
GCTCG	0.0899811	5
GCTCT	0.107248	5
GCTGA	0.0997132	5
GCTGT	0.170015	5
GCTTT	0.0958203	5
GGTCT	0.207978	5
GTTAT	0.152528	5
TGTGA	0.268732	5
TGTTA	0.147117	5
TTTGG	0.0990165	5
ACTCC	0.065759	4
ATTCT	0.113882	4
ATTGC	0.12752	4
CATCA	0.102425	4
CATGT	0.086917	4
CCTGT	0.0663508	4
CGTCA	0.132664	4
GATCA	0.106371	4
GTTTA	0.153946	4
TATAC	0.0659215	4
TCTCC	0.0830762	4
TTTAC	0.0976782	4
TTTGC	0.149837	4
AATAT	0.0667035	3
AATGG	0.0618054	3
ACTGG	0.083408	3
ACTTA	0.107175	3
AGTCT	0.0658685	3
ATTGA	0.0914858	3
ATTGT	0.102681	3
CATAA	0.0776237	3
CATAC	0.12223	3
CCTCT	0.122501	3
CGTCC	0.0787553	3
CTTAA	0.0574061	3
CTTTC	0.0862648	3
GATAG	0.137114	3
GCTAT	0.144442	3
GCTTC	0.170802	3
GGTAA	0.0745292	3
GGTAC	0.12213	3
GGTGG	0.206469	3
TATAG	0.0615486	3
TATCG	0.1308	3
TATGG	0.116978	3
TCTGA	0.24554	3
TGTAT	0.0695906	3
TGTCA	0.128585	3
TGTCG	0.0717295	3
TTTCG	0.0816226	3
TTTGA	0.112488	3
AATAA	0.118747	2
AATCC	0.0742816	2
AATTC	0.11253	2
ACTAC	0.0910553	2
ACTAG	0.177381	2
AGTGA	0.187355	2
AGTGG	0.142262	2
ATTAC	0.143791	2
ATTCG	0.135027	2
CATCG	0.0740428	2
CATTG	0.0729337	2
CCTAT	0.117447	2
CCTCG	0.223212	2
CCTGC	0.278243	2
CCTGG	0.123971	2
CCTTC	0.0829123	2
CGTAA	0.0815375	2
CGTTG	0.106496	2
CTTAT	0.135503	2
CTTGT	0.0584909	2
GATAA	0.120351	2
GATCG	0.06271	2
GATGA	0.0823915	2
GCTAC	0.101921	2
GCTAG	0.109924	2
GGTTG	0.307726	2
GTTTT	0.389518	2
TATGA	0.115616	2
TATTA	0.103086	2
TATTT	0.0864039	2
TCTAC	0.0609245	2
TCTCT	0.072161	2
TCTGC	0.125132	2
TCTTA	0.0801435	2
TGTAA	0.188976	2
TGTGT	0.149041	2
TGTTT	0.18659	2
TTTAT	0.179299	2
AATAC	0.0636658	1
AATCA	0.171945	1
AATCT	0.0998474	1
AATGA	0.15449	1
AATGC	0.199745	1
AATGT	0.369733	1
AATTA	0.0788871	1
ACTCG	0.0646727	1
ACTGC	0.061101	1
AGTAC	0.0708169	1
AGTAG	0.0692219	1
AGTAT	0.0826177	1
AGTCA	0.0919115	1
AGTTT	0.0779254	1
ATTAA	0.0802278	1
ATTAG	0.0509441	1
ATTCA	0.0654692	1
ATTGG	0.0989992	1
CATAG	0.108508	1
CATGG	0.066848	1
CATTA	0.126135	1
CCTGA	0.150145	1
CCTTG	0.0667483	1
CGTAT	0.0517173	1
CGTCG	0.261198	1
CTTAG	0.0608062	1
CTTTA	0.0676291	1
GATTA	0.0950187	1
GCTAA	0.0760939	1
GCTTA	0.152557	1
GGTCA	0.0652387	1
GGTTA	0.0673072	1
GGTTC	0.0604441	1
TATAA	0.128371	1
TATAT	0.064724	1
TATCA	0.096103	1
TCTAT	0.15396	1
TCTCA	0.0830707	1
TCTGG	0.0529204	1
TCTTC	0.205929	1
TCTTG	0.246559	1
TGTAC	0.366939	1
TGTCT	0.0541497	1
TGTGC	0.335059	1
TTTAA	0.161666	1
TTTTA	0.065265	1

## Sheet: Fig. 4g
motif	Ψ level
AATTG	0.273996
AATTG	0.17544
AATTG	0.0600784
AATTG	0.137587
AATTG	0.0920977
AATTG	0.0556689
AATTG	0.409926
AATTG	0.153572
AATTG	0.131774
AATTG	0.0773465
AATTG	0.263401
AATTG	0.0997735
AATTG	0.0517723
AATTG	0.0689197
AATTG	0.0597939
AATTG	0.0703828
AATTG	0.091197
AATTG	0.0600764
AATTG	0.116818
ACTTT	0.0594676
ACTTT	0.0803755
ACTTT	0.0825826
ACTTT	0.0638247
ACTTT	0.06262
ACTTT	0.105173
ACTTT	0.0512954
ACTTT	0.0502004
ACTTT	0.105154
ACTTT	0.224627
ACTTT	0.09029
ACTTT	0.0737296
ACTTT	0.0962905
ACTTT	0.107213
ACTTT	0.0514376
ACTTT	0.0713135
ACTTT	0.0744169
ACTTT	0.196388
ACTTT	0.0973769
ACTTT	0.181022
ACTTT	0.120753
ACTTT	0.0797935
ACTTT	0.123126
ACTTT	0.0726008
ACTTT	0.0816922
ACTTT	0.100005
CATTT	0.0579207
CATTT	0.138113
CATTT	0.151395
CATTT	0.135263
CATTT	0.091793
CATTT	0.088103
CATTT	0.0605836
CATTT	0.219615
CATTT	0.0560522
CATTT	0.0913288
CATTT	0.0815068
CATTT	0.0641563
CATTT	0.0949119
CATTT	0.0752969
CATTT	0.198062
CATTT	0.11039
CATTT	0.167413
CATTT	0.0736599
CTTTG	0.133303
CTTTG	0.097337
CTTTG	0.148955
CTTTG	0.110236
CTTTG	0.0769194
CTTTG	0.0797521
CTTTG	0.0653921
CTTTG	0.0733567
CTTTG	0.067463
CTTTG	0.050894
CTTTG	0.118549
CTTTG	0.0679229
CTTTG	0.0557719
CTTTG	0.0559916
CTTTG	0.0832973
CTTTG	0.0622627
CTTTG	0.174706
CTTTG	0.157549
CTTTG	0.0972206
CTTTG	0.226202
CTTTG	0.0817398
CTTTG	0.101568
CTTTG	0.0537476
CTTTG	0.0603512
CTTTG	0.0673022
CTTTG	0.0856012
GTTAA	0.98564
GTTAA	0.675867
GTTAA	0.112878
GTTAA	0.886312
GTTAA	0.068429
GTTAA	0.146564
GTTAA	0.438664
GTTAA	0.175929
GTTAA	0.127626
GTTAA	0.126923
GTTAA	0.160063
GTTAA	0.0707112
GTTAA	0.0719008
GTTAA	0.167979
GTTAA	0.100011
GTTAA	0.13098
GTTAA	0.868157
GTTAA	0.901157
GTTAA	0.0546818
GTTAA	0.228555
GTTAA	0.238607
GTTAA	0.207504
GTTCA	0.860231
GTTCA	0.577615
GTTCA	0.0711618
GTTCA	0.345107
GTTCA	0.0923921
GTTCA	0.064153
GTTCA	0.85514
GTTCA	0.831106
GTTCA	0.411249
GTTCA	0.095649
GTTCA	0.0963926
GTTCA	0.113551
GTTCA	0.433075
GTTCA	0.851236
GTTCA	0.088836
GTTCA	0.154773
GTTCA	0.512024
GTTCA	0.463662
GTTCA	0.906127
GTTCA	0.158046
GTTCA	0.602937
GTTCA	0.199908
GTTCA	0.0946072
GTTCA	0.109373
GTTCA	0.276467
GTTCA	0.50802
GTTCA	0.237117
GTTCA	0.497264
GTTCA	0.540587
GTTCA	0.86925
GTTCA	0.431489
GTTCA	0.648859
GTTCA	0.830659
GTTCA	0.511523
GTTCA	0.894204
GTTCC	0.283957
GTTCC	0.721935
GTTCC	0.164365
GTTCC	0.0536906
GTTCC	0.08253
GTTCC	0.910177
GTTCC	0.907388
GTTCC	0.054788
GTTCC	0.567052
GTTCC	0.620798
GTTCC	0.503068
GTTCC	0.360329
GTTCC	0.502588
GTTCC	0.071298
GTTCC	0.226761
GTTCC	0.683114
GTTCC	1
GTTCC	0.225586
GTTCC	0.78219
GTTCC	0.0832185
GTTCC	0.916301
GTTCC	0.08703
GTTCC	0.168747
GTTCC	0.293565
GTTCC	0.136326
GTTCC	0.307453
GTTCC	0.258623
GTTCC	0.58136
GTTCC	0.638634
GTTCC	0.526851
GTTCC	0.0500734
GTTCC	0.0802649
GTTCC	1
GTTCC	0.0591667
GTTCC	0.244526
GTTCC	0.550057
GTTCC	0.067598
GTTCC	0.092368
GTTCC	0.31736
GTTCG	0.205234
GTTCG	0.254912
GTTCG	0.867823
GTTCG	0.188164
GTTCG	0.0641467
GTTCG	0.882994
GTTCG	0.368948
GTTCG	0.515452
GTTCG	0.0624554
GTTCG	0.655075
GTTCG	1
GTTCG	0.898978
GTTCG	0.883509
GTTCG	0.266269
GTTCG	0.964338
GTTCG	0.242874
GTTCG	0.0640753
GTTCG	0.931239
GTTCG	0.76171
GTTCG	0.27885
GTTCT	0.311063
GTTCT	0.591122
GTTCT	0.330107
GTTCT	0.102246
GTTCT	0.606864
GTTCT	0.0974284
GTTCT	0.519081
GTTCT	0.327877
GTTCT	0.19263
GTTCT	0.321854
GTTCT	0.327474
GTTCT	0.130866
GTTCT	0.0867302
GTTCT	0.54166
GTTCT	0.535927
GTTCT	0.356531
GTTCT	0.239095
GTTCT	0.442536
GTTCT	0.122844
GTTCT	0.0713454
GTTCT	0.527764
GTTCT	0.133722
GTTCT	0.796272
GTTCT	0.059522
GTTCT	0.0635987
GTTCT	0.957062
GTTCT	0.880228
GTTTG	0.0549472
GTTTG	0.270381
GTTTG	0.108313
GTTTG	0.228784
GTTTG	0.164617
GTTTG	0.0691139
GTTTG	0.0681572
GTTTG	0.0666978
GTTTG	0.056555
GTTTG	0.0619997
GTTTG	0.0635234
GTTTG	0.181245
GTTTG	0.124397
GTTTG	0.0831942
GTTTG	0.0707684
GTTTG	0.150522
GTTTG	0.052779
GTTTG	0.063302
GTTTG	0.0665308
GTTTG	0.118869
TCTAG	0.179887
TCTAG	0.145149
TCTAG	0.0670638
TCTAG	0.191004
TCTAG	0.0662879
TCTAG	0.159197
TCTAG	0.0689842
TCTAG	0.0722442
TCTAG	0.122167
TCTAG	0.104184
TCTAG	0.0867804
TCTAG	0.0809823
TCTAG	0.116373
TCTAG	0.160443
TCTAG	0.159574
TCTAG	0.485252
TGTAG	0.0882068
TGTAG	0.174722
TGTAG	0.054045
TGTAG	0.068537
TGTAG	0.116541
TGTAG	0.11467
TGTAG	0.433014
TGTAG	0.0589519
TGTAG	0.193959
TGTAG	0.399325
TGTAG	0.0702171
TGTAG	0.0717464
TGTAG	0.0644725
TGTAG	0.163195
TGTAG	0.061714
TGTAG	0.244495
TGTAG	0.375755
TGTAG	0.0972316
TGTAG	0.0583788
TGTAG	0.613779
TGTAG	0.254968
TGTAG	0.496722
TGTAG	0.130549
TGTAG	0.0678504
TGTAG	0.0829578
TGTAG	0.0668416
TGTAG	0.146841
TGTAG	0.119371
TGTAG	0.185507
TGTAG	0.0541825
TGTAG	0.107117
TGTAG	0.198267
TGTAG	0.195073
TGTAG	0.111913
TGTAG	0.0541794
TGTAG	0.0583813
TGTAG	0.247355
TGTAG	0.0593094
TGTAG	0.0645665
TGTAG	0.0935763
TGTAG	0.25457
TGTAG	0.0882674
TGTAG	0.130026
TGTAG	0.0852651
TGTAG	0.156659
TGTAG	0.0925062
TGTAG	0.0775296
TGTAG	0.0555472
TGTAG	0.0604459
TGTAG	0.158761
TGTAG	0.146373
TGTAG	0.323017
TGTAG	0.0552154
TGTAG	0.197122
TGTAG	0.0628569
TGTAG	0.107187
TGTAG	0.143314
TGTAG	0.0564901
TGTAG	0.106926
TGTAG	0.0568906
TGTAG	0.0559158
TGTAG	0.132315
TGTAG	0.0920851
TGTAG	0.226599
TGTAG	0.105045
TGTAG	0.142938
TGTAG	0.107936
TGTAG	0.278659
TGTAG	0.0983445
TGTAG	0.056927
TGTAG	0.0650045
TGTAG	0.115339
TGTAG	0.054586
TGTAG	0.133271
TGTAG	0.11402
TGTAG	0.0516184
TGTAG	0.0598637
TGTAG	0.0530354
TGTAG	0.0552792
TGTAG	0.134694
TGTAG	0.839819
TGTAG	0.0926839
TGTAG	0.222856
TGTAG	0.620457
TTTTT	0.0817213
TTTTT	0.145223
TTTTT	0.198112
TTTTT	0.178927
TTTTT	0.0574947
TTTTT	0.115419
TTTTT	0.0643303
TTTTT	0.0577427
TTTTT	0.146031
TTTTT	0.204518
TTTTT	0.0621739
TTTTT	0.0800954
TTTTT	0.125571
TTTTT	0.0755468
TTTTT	0.052707
TTTTT	0.0534529
