# Supplementary material for: Absolute quantitative and base-resolution sequencing reveals comprehensive landscape of pseudouridine across the human transcriptome
Source: Nat Methods. 2024 Sep 30;21(11):2024–33. doi: 10.1038/s41592-024-02439-8 (PMC11541003; doi:10.1038/s41592-024-02439-8)
Supplement: Supplementary file 8 — Statistical source data. [file 41592_2024_2439_MOESM8_ESM.xlsx]

## Sheet: Fig. 5b
pos	variable	Ψ level
cy_55	WT	0.928484
cy_55	WT	0.875219
cy_55	WT	0.938139
cy_55	WT	0.871275
cy_55	WT	0.945821
cy_55	WT	0.931526
cy_55	WT	0.740851
cy_55	WT	0.905908
cy_55	WT	0.8631
cy_55	WT	0.925924
cy_55	WT	0.943495
cy_55	WT	0.939819
cy_55	WT	0.874856
cy_55	WT	0.859009
cy_55	WT	0.93732
cy_55	WT	0.976853
cy_55	WT	0.921418
cy_55	WT	0.954071
cy_55	WT	0.85596
cy_55	WT	0.940632
cy_55	WT	0.982432
cy_55	WT	0.950745
cy_55	WT	0.933073
cy_55	WT	0.960868
cy_55	WT	0.971959
cy_55	WT	0.945951
cy_55	WT	0.93438
cy_55	WT	0.913424
cy_55	WT	0.868849
cy_55	WT	0.923905
cy_55	WT	0.938387
cy_55	WT	0.945018
cy_55	WT	0.920572
cy_55	WT	0.929607
cy_55	WT	0.923789
cy_55	WT	0.875196
cy_55	WT	0.83133
cy_55	WT	0.917835
cy_55	WT	0.950123
cy_55	WT	0.991743
cy_55	WT	0.939859
cy_55	WT	0.794631
cy_55	WT	0.748457
cy_55	WT	0.818039
cy_55	WT	0.933071
cy_55	WT	0.785727
cy_55	WT	0.81195
cy_55	WT	0.787457
cy_55	WT	0.979042
cy_55	WT	0.960009
cy_55	WT	0.957394
cy_55	WT	0.972216
cy_55	WT	0.866448
cy_55	WT	0.933132
cy_55	WT	0.905542
cy_55	WT	0.94403
cy_55	WT	0.910819
cy_55	WT	0.896503
cy_55	WT	0.856844
cy_55	WT	0.976217
cy_55	WT	0.778166
cy_55	WT	0.899402
cy_55	WT	0.924544
cy_55	WT	0.885418
cy_55	WT	0.958988
cy_55	WT	0.944511
cy_55	WT	0.984441
cy_55	WT	0.983708
cy_55	WT	0.594298
cy_55	WT	0.991228
cy_55	WT	0.9957
cy_55	WT	0.99069
cy_55	WT	0.9586
cy_55	WT	0.899378
cy_55	WT	0.85271
cy_55	WT	0.846522
cy_55	WT	0.876105
cy_55	WT	0.851258
cy_55	WT	0.886286
cy_55	WT	0.899066
cy_55	WT	0.928381
cy_55	WT	0.932893
cy_55	WT	0.810582
cy_55	WT	1
cy_55	WT	0.875456
cy_55	WT	0.98215
cy_55	WT	0.915575
cy_55	WT	0.892112
cy_55	WT	0.985757
cy_55	WT	0.939606
cy_55	WT	0.967072
cy_55	WT	0.99317
cy_55	WT	0.981002
cy_55	WT	0.83956
cy_55	WT	0.915714
cy_55	WT	0.979363
cy_55	WT	0.982859
cy_55	WT	0.937451
cy_55	WT	0.928052
cy_55	WT	0.780732
cy_55	WT	0.828093
cy_55	WT	0.555106
cy_55	WT	0.768661
cy_55	WT	0.63445
cy_55	WT	0.811714
cy_55	WT	0.657205
cy_55	WT	0.727561
cy_55	WT	0.749542
cy_55	WT	0.96755
cy_55	WT	0.963519
cy_55	WT	0.911367
cy_55	WT	0.949465
cy_55	WT	0.926682
cy_55	WT	0.857018
cy_55	WT	0.873764
cy_55	WT	0.798536
cy_55	WT	0.837153
cy_55	WT	0.892193
cy_55	WT	0.816369
cy_55	WT	0.843715
cy_55	WT	0.890794
cy_55	WT	0.852699
cy_55	WT	0.90336
cy_55	WT	0.956308
cy_55	WT	0.876114
cy_55	WT	0.934237
cy_55	WT	0.99118
cy_55	WT	1
cy_55	WT	0.875837
cy_55	WT	0.921721
cy_55	WT	1
cy_55	WT	0.944594
cy_55	WT	0.995139
cy_55	WT	0.993332
cy_55	WT	0.856673
cy_55	WT	0.96165
cy_55	WT	0.849668
cy_55	WT	0.988228
cy_55	WT	0.961487
cy_55	WT	0.916368
cy_55	WT	0.992959
cy_55	WT	0.600245
cy_55	WT	0.646322
cy_55	WT	0.878089
cy_55	WT	0.831456
cy_55	WT	0.612587
cy_55	WT	0.662304
cy_55	WT	0.917942
cy_55	WT	0.855765
cy_55	WT	0.682799
cy_55	WT	0.817084
cy_55	WT	0.762696
cy_55	WT	0.894779
cy_55	WT	0.942192
cy_55	WT	0.790847
cy_55	WT	0.807883
cy_55	WT	0.855733
cy_55	WT	0.737507
cy_55	WT	0.816845
cy_55	WT	0.767091
cy_55	WT	0.963624
cy_55	WT	0.749
cy_55	WT	0.770704
cy_55	WT	0.860232
cy_55	WT	0.835974
cy_55	WT	0.858321
cy_55	WT	0.851103
cy_55	WT	0.768591
cy_55	WT	0.922378
cy_55	WT	0.943987
cy_55	WT	0.386536
cy_55	WT	0.999115
cy_55	WT	0.463032
cy_55	WT	0.984013
cy_55	WT	0.979829
cy_55	WT	0.986234
cy_55	WT	0.684914
cy_55	WT	0.920997
cy_55	WT	0.917913
cy_55	WT	0.867927
cy_55	TRUB1_KO	0.633804
cy_55	TRUB1_KO	0.838024
cy_55	TRUB1_KO	0.750908
cy_55	TRUB1_KO	0.736478
cy_55	TRUB1_KO	0.931862
cy_55	TRUB1_KO	0.922093
cy_55	TRUB1_KO	0.745122
cy_55	TRUB1_KO	0.590306
cy_55	TRUB1_KO	0.631323
cy_55	TRUB1_KO	0.892759
cy_55	TRUB1_KO	0.966095
cy_55	TRUB1_KO	0.625714
cy_55	TRUB1_KO	0.507772
cy_55	TRUB1_KO	0.624839
cy_55	TRUB1_KO	0.893554
cy_55	TRUB1_KO	0.907091
cy_55	TRUB1_KO	0.810344
cy_55	TRUB1_KO	0.909475
cy_55	TRUB1_KO	0.509676
cy_55	TRUB1_KO	0.874667
cy_55	TRUB1_KO	0.98098
cy_55	TRUB1_KO	0.879773
cy_55	TRUB1_KO	0.863379
cy_55	TRUB1_KO	0.847017
cy_55	TRUB1_KO	0.917064
cy_55	TRUB1_KO	0.911117
cy_55	TRUB1_KO	0.917619
cy_55	TRUB1_KO	0.874702
cy_55	TRUB1_KO	0.814338
cy_55	TRUB1_KO	0.89192
cy_55	TRUB1_KO	0.877635
cy_55	TRUB1_KO	0.927913
cy_55	TRUB1_KO	0.829359
cy_55	TRUB1_KO	0.722495
cy_55	TRUB1_KO	0.762395
cy_55	TRUB1_KO	0.710726
cy_55	TRUB1_KO	0.624143
cy_55	TRUB1_KO	0.702408
cy_55	TRUB1_KO	0.562035
cy_55	TRUB1_KO	0.505812
cy_55	TRUB1_KO	0.443265
cy_55	TRUB1_KO	0.650156
cy_55	TRUB1_KO	0.569203
cy_55	TRUB1_KO	0.599257
cy_55	TRUB1_KO	0.889833
cy_55	TRUB1_KO	0.654112
cy_55	TRUB1_KO	0.651396
cy_55	TRUB1_KO	0.686234
cy_55	TRUB1_KO	0.914629
cy_55	TRUB1_KO	0.770857
cy_55	TRUB1_KO	0.813206
cy_55	TRUB1_KO	0.801176
cy_55	TRUB1_KO	0.698516
cy_55	TRUB1_KO	0.700248
cy_55	TRUB1_KO	0.809357
cy_55	TRUB1_KO	0.884401
cy_55	TRUB1_KO	0.798439
cy_55	TRUB1_KO	0.410191
cy_55	TRUB1_KO	0.34484
cy_55	TRUB1_KO	0.764385
cy_55	TRUB1_KO	0.282749
cy_55	TRUB1_KO	0.0725577
cy_55	TRUB1_KO	0.762055
cy_55	TRUB1_KO	0.490315
cy_55	TRUB1_KO	0.88832
cy_55	TRUB1_KO	0.732572
cy_55	TRUB1_KO	0.816579
cy_55	TRUB1_KO	0.817593
cy_55	TRUB1_KO	0.277235
cy_55	TRUB1_KO	0.964957
cy_55	TRUB1_KO	0.968298
cy_55	TRUB1_KO	0.981507
cy_55	TRUB1_KO	0.861018
cy_55	TRUB1_KO	0.714315
cy_55	TRUB1_KO	0.624451
cy_55	TRUB1_KO	0.594002
cy_55	TRUB1_KO	0.632583
cy_55	TRUB1_KO	0.67324
cy_55	TRUB1_KO	0.70839
cy_55	TRUB1_KO	0.70456
cy_55	TRUB1_KO	0.941355
cy_55	TRUB1_KO	0.793686
cy_55	TRUB1_KO	0.557192
cy_55	TRUB1_KO	0.912248
cy_55	TRUB1_KO	0.645744
cy_55	TRUB1_KO	0.804687
cy_55	TRUB1_KO	0.632984
cy_55	TRUB1_KO	0.632877
cy_55	TRUB1_KO	0.860655
cy_55	TRUB1_KO	0.508955
cy_55	TRUB1_KO	0.687218
cy_55	TRUB1_KO	0.763409
cy_55	TRUB1_KO	0.772617
cy_55	TRUB1_KO	0.353423
cy_55	TRUB1_KO	0.60404
cy_55	TRUB1_KO	0.888958
cy_55	TRUB1_KO	0.802666
cy_55	TRUB1_KO	0.505994
cy_55	TRUB1_KO	0.54532
cy_55	TRUB1_KO	0.380225
cy_55	TRUB1_KO	0.413094
cy_55	TRUB1_KO	0.251641
cy_55	TRUB1_KO	0.365547
cy_55	TRUB1_KO	0.144205
cy_55	TRUB1_KO	0.296656
cy_55	TRUB1_KO	0.165975
cy_55	TRUB1_KO	0.273309
cy_55	TRUB1_KO	0.223961
cy_55	TRUB1_KO	0.935672
cy_55	TRUB1_KO	0.781643
cy_55	TRUB1_KO	0.766958
cy_55	TRUB1_KO	0.918802
cy_55	TRUB1_KO	0.876634
cy_55	TRUB1_KO	0.705853
cy_55	TRUB1_KO	0.699402
cy_55	TRUB1_KO	0.788217
cy_55	TRUB1_KO	0.791713
cy_55	TRUB1_KO	0.858264
cy_55	TRUB1_KO	0.779877
cy_55	TRUB1_KO	0.796307
cy_55	TRUB1_KO	0.857991
cy_55	TRUB1_KO	0.821725
cy_55	TRUB1_KO	0.829133
cy_55	TRUB1_KO	0.894462
cy_55	TRUB1_KO	0.737561
cy_55	TRUB1_KO	0.854304
cy_55	TRUB1_KO	0.911302
cy_55	TRUB1_KO	0.975357
cy_55	TRUB1_KO	0.70902
cy_55	TRUB1_KO	0.829409
cy_55	TRUB1_KO	1
cy_55	TRUB1_KO	0.71429
cy_55	TRUB1_KO	0.930972
cy_55	TRUB1_KO	0.925599
cy_55	TRUB1_KO	0.671353
cy_55	TRUB1_KO	0.8005
cy_55	TRUB1_KO	0.689226
cy_55	TRUB1_KO	0.931339
cy_55	TRUB1_KO	0.892875
cy_55	TRUB1_KO	0.822096
cy_55	TRUB1_KO	0.969157
cy_55	TRUB1_KO	0.274006
cy_55	TRUB1_KO	0.398234
cy_55	TRUB1_KO	0.416506
cy_55	TRUB1_KO	0.598323
cy_55	TRUB1_KO	0.263537
cy_55	TRUB1_KO	0.397592
cy_55	TRUB1_KO	0.758453
cy_55	TRUB1_KO	0.683111
cy_55	TRUB1_KO	0.400057
cy_55	TRUB1_KO	0.617835
cy_55	TRUB1_KO	0.547356
cy_55	TRUB1_KO	0.842769
cy_55	TRUB1_KO	0.91063
cy_55	TRUB1_KO	0.66201
cy_55	TRUB1_KO	0.725351
cy_55	TRUB1_KO	0.753577
cy_55	TRUB1_KO	0.575721
cy_55	TRUB1_KO	0.761957
cy_55	TRUB1_KO	0.668402
cy_55	TRUB1_KO	0.96525
cy_55	TRUB1_KO	0.689952
cy_55	TRUB1_KO	0.529152
cy_55	TRUB1_KO	0.55012
cy_55	TRUB1_KO	0.63976
cy_55	TRUB1_KO	0.558635
cy_55	TRUB1_KO	0.681403
cy_55	TRUB1_KO	0.519789
cy_55	TRUB1_KO	0.925319
cy_55	TRUB1_KO	0.945636
cy_55	TRUB1_KO	0.351115
cy_55	TRUB1_KO	0.996126
cy_55	TRUB1_KO	0.575324
cy_55	TRUB1_KO	0.984055
cy_55	TRUB1_KO	0.859549
cy_55	TRUB1_KO	0.978684
cy_55	TRUB1_KO	0.522422
cy_55	TRUB1_KO	0.509924
cy_55	TRUB1_KO	0.527489
cy_55	TRUB1_KO	0.595638
mt_55	WT	0.830706
mt_55	WT	0.604034
mt_55	WT	0.612097
mt_55	WT	0.970101
mt_55	WT	0.753456
mt_55	WT	0.837454
mt_55	TRUB1_KO	0
mt_55	TRUB1_KO	0.000366407
mt_55	TRUB1_KO	0
mt_55	TRUB1_KO	0
mt_55	TRUB1_KO	0
mt_55	TRUB1_KO	0.000188345

## Sheet: Fig. 5c
WT	TRUB1_KO	label
1	0	dependent
0.421976	0	dependent
0.587447	0	dependent
0.652134	0	dependent
0.392647	0	dependent
0.704543	0	dependent
0.572969	0	dependent
0.810146	0	dependent
0.996247	0	dependent
0.246385	0	dependent
0.897255	0	dependent
0.527703	0	dependent
0.552077	0	dependent
0.269433	0	dependent
0.938752	0	dependent
0.153765	0.00157629	dependent
0.126755	0.00369563	dependent
0.636088	0	dependent
0.527687	0	dependent
0.107838	0.0093499	dependent
0.208896	0	dependent
0.79865	0	dependent
0.477968	0	dependent
0.571263	0	dependent
0.0730478	0.00425497	dependent
0.318633	0	dependent
0.909982	0	dependent
0.198346	0	dependent
0.528153	0	dependent
0.390361	0.00650422	dependent
0.543822	0	dependent
0.173155	0	dependent
0.17464	0	dependent
0.145294	0	dependent
0.401988	0	dependent
0.175161	0	dependent
0.175284	0	dependent
0.176179	0	dependent
0.171122	0.00728915	dependent
0.730255	0	dependent
0.547401	0	dependent
0.830706	0	dependent
0.604034	0.000366407	dependent
0.612097	0	dependent
0.970101	0	dependent
0.753456	0	dependent
0.837454	0.000188345	dependent
0.896123	0.0163197	down-regulated
0.831546	0.0309123	down-regulated
0.918957	0.0327066	down-regulated
0.996027	0.0556714	down-regulated
0.928484	0.633804	down-regulated
0.905908	0.590306	down-regulated
0.8631	0.631323	down-regulated
0.626457	0.400594	down-regulated
0.939819	0.625714	down-regulated
0.607751	0.386687	down-regulated
0.874856	0.507772	down-regulated
0.859009	0.624839	down-regulated
0.85596	0.509676	down-regulated
0.695742	0.4421	down-regulated
0.650759	0.386616	down-regulated
0.586718	0.286369	down-regulated
0.604017	0.384197	down-regulated
0.957448	0.675571	down-regulated
0.929607	0.722495	down-regulated
0.864546	0.651188	down-regulated
0.83133	0.624143	down-regulated
0.917835	0.702408	down-regulated
0.950123	0.562035	down-regulated
0.991743	0.505812	down-regulated
0.939859	0.443265	down-regulated
0.818039	0.599257	down-regulated
0.933132	0.700248	down-regulated
0.896503	0.410191	down-regulated
0.856844	0.34484	down-regulated
0.976217	0.764385	down-regulated
0.778166	0.282749	down-regulated
0.899402	0.0725577	down-regulated
0.885418	0.490315	down-regulated
0.944511	0.732572	down-regulated
0.594298	0.277235	down-regulated
0.85271	0.624451	down-regulated
0.846522	0.594002	down-regulated
0.876105	0.632583	down-regulated
0.778867	0.577829	down-regulated
0.810582	0.557192	down-regulated
0.573931	0.352032	down-regulated
0.875456	0.645744	down-regulated
0.454058	0.222791	down-regulated
0.76514	0.4401	down-regulated
0.60044	0.264336	down-regulated
0.915575	0.632984	down-regulated
0.892112	0.632877	down-regulated
0.810612	0.597	down-regulated
0.649687	0.353708	down-regulated
0.939606	0.508955	down-regulated
0.967072	0.687218	down-regulated
0.695124	0.334197	down-regulated
0.99317	0.763409	down-regulated
0.62816	0.194904	down-regulated
0.981002	0.772617	down-regulated
0.83956	0.353423	down-regulated
0.915714	0.60404	down-regulated
0.937451	0.505994	down-regulated
0.928052	0.54532	down-regulated
0.780732	0.380225	down-regulated
0.828093	0.413094	down-regulated
0.555106	0.251641	down-regulated
0.768661	0.365547	down-regulated
0.63445	0.144205	down-regulated
0.811714	0.296656	down-regulated
0.657205	0.165975	down-regulated
0.727561	0.273309	down-regulated
0.749542	0.223961	down-regulated
0.695066	0.483103	down-regulated
0.944594	0.71429	down-regulated
0.852478	0.639346	down-regulated
0.681218	0.445912	down-regulated
0.688089	0.388829	down-regulated
0.600245	0.274006	down-regulated
0.646322	0.398234	down-regulated
0.878089	0.416506	down-regulated
0.831456	0.598323	down-regulated
0.612587	0.263537	down-regulated
0.662304	0.397592	down-regulated
0.682799	0.400057	down-regulated
0.762696	0.547356	down-regulated
0.531539	0.316482	down-regulated
0.625142	0.326292	down-regulated
0.627321	0.372249	down-regulated
0.770704	0.529152	down-regulated
0.317032	0.0925916	down-regulated
0.860232	0.55012	down-regulated
0.858321	0.558635	down-regulated
0.768591	0.519789	down-regulated
0.920997	0.509924	down-regulated
0.917913	0.527489	down-regulated
0.867927	0.595638	down-regulated
0.950247	1	independent
0.780982	0.726439	independent
0.242452	0.316095	independent
0.510584	0.511184	independent
0.0863032	0.103758	independent
0.99351	0.985629	independent
0.550442	0.547088	independent
0.383157	0.44355	independent
0.0948708	0.0848324	independent
0.120169	0.13333	independent
0.999045	0.97211	independent
0.659198	0.675541	independent
0.846249	0.912518	independent
0.175809	0.206408	independent
0.119727	0.153911	independent
0.159808	0.165582	independent
0.217815	0.242627	independent
0.159242	0.14951	independent
0.0583728	0.0631957	independent
0.851182	0.840844	independent
0.201134	0.193003	independent
0.155898	0.159448	independent
0.0761798	0.0894747	independent
0.201791	0.196046	independent
0.0994707	0.112732	independent
0.103213	0.116276	independent
0.0540997	0.0509165	independent
0.066342	0.0781897	independent
0.165602	0.225729	independent
0.277061	0.411556	independent
0.431077	0.45435	independent
0.0652024	0.133239	independent
0.0898122	0.07567	independent
0.149296	0.212425	independent
0.722544	0.707057	independent
0.878779	0.902122	independent
0.818301	0.817514	independent
0.202087	0.211071	independent
0.946027	0.974684	independent
0.0706548	0.082571	independent
0.0968633	0.133461	independent
0.317762	0.291929	independent
0.189613	0.285207	independent
0.14869	0.239967	independent
0.908853	0.897299	independent
0.931041	0.978548	independent
0.537772	0.468362	independent
0.0631427	0.0596438	independent
0.0920115	0.138703	independent
0.933708	0.896059	independent
0.142856	0.140205	independent
0.240606	0.299296	independent
0.793699	0.758349	independent
0.0614612	0.0839776	independent
0.128993	0.16014	independent
0.0846617	0.105236	independent
0.122884	0.182784	independent
0.503406	0.512771	independent
0.608146	0.669046	independent
0.0670905	0.0977559	independent
0.421204	0.46047	independent
0.29779	0.266717	independent
0.99903	0.971108	independent
0.172349	0.198152	independent
0.975772	0.963124	independent
0.94091	0.941568	independent
0.84793	0.857007	independent
0.188111	0.19077	independent
0.0825403	0.0890001	independent
0.279564	0.316313	independent
0.0909487	0.0924572	independent
0.0762686	0.0485817	independent
0.712343	0.70804	independent
0.830729	0.822186	independent
0.128768	0.131397	independent
0.0861648	0.131816	independent
0.0674784	0.0740964	independent
0.0515468	0.0510047	independent
0.093601	0.115708	independent
0.869583	0.898224	independent
0.0729184	0.0736839	independent
0.0676645	0.0884041	independent
0.314956	0.343965	independent
0.349961	0.388732	independent
0.195922	0.125564	independent
0.0712493	0.125721	independent
0.725194	0.766005	independent
0.0843539	0.0906021	independent
0.407908	0.478839	independent
0.683773	0.727646	independent
0.649101	0.606919	independent
0.905756	0.973431	independent
0.130154	0.242085	independent
0.114245	0.110879	independent
0.571179	0.561971	independent
0.440393	0.421837	independent
0.975187	0.932802	independent
0.448229	0.488587	independent
0.538633	0.481281	independent
0.400139	0.432499	independent
0.345145	0.451643	independent
0.0668769	0.0741253	independent
0.0647339	0.0623225	independent
0.596337	0.576895	independent
0.151572	0.178783	independent
0.076241	0.104711	independent
0.119043	0.142975	independent
0.143194	0.122772	independent
0.303336	0.408836	independent
0.408095	0.591589	independent
0.103893	0.0953678	independent
0.104244	0.140023	independent
0.712084	0.694313	independent
0.93189	0.955583	independent
0.136125	0.124686	independent
0.403254	0.360849	independent
0.383184	0.37528	independent
0.952799	0.976469	independent
0.270896	0.316031	independent
0.0620008	0.0587106	independent
0.464206	0.453354	independent
0.0515712	0.0785668	independent
0.127567	0.244104	independent
0.913522	0.921395	independent
0.960419	0.957001	independent
0.834698	0.833279	independent
0.942736	0.931826	independent
0.94412	0.983666	independent
0.404827	0.348175	independent
0.0890873	0.092156	independent
0.536097	0.447047	independent
0.129156	0.251604	independent
0.0666432	0.0514472	independent
0.0705084	0.105116	independent
0.0975786	0.0920591	independent
0.831251	0.929341	independent
0.198364	0.240297	independent
0.756646	0.733354	independent
0.0899261	0.0695528	independent
0.888492	0.897761	independent
0.116578	0.106144	independent
0.133095	0.116481	independent
0.853969	0.877905	independent
0.136629	0.251353	independent
0.87853	0.805218	independent
0.692959	0.706889	independent
0.0847308	0.0991947	independent
0.320634	0.320713	independent
0.11202	0.161941	independent
0.190263	0.260965	independent
0.592545	0.705739	independent
0.0772436	0.151413	independent
0.203154	0.207172	independent
0.0759454	0.0826199	independent
0.115643	0.222539	independent
0.781374	0.775415	independent
0.624598	0.661232	independent
0.763291	0.834275	independent
0.148893	0.181965	independent
0.814283	0.706765	independent
0.570897	0.714738	independent
0.569011	0.557489	independent
0.154927	0.179446	independent
0.906995	0.780471	independent
0.640852	0.679065	independent
0.648984	0.629296	independent
0.739765	0.76563	independent
0.098119	0.149475	independent
0.190948	0.233154	independent
0.648827	0.648791	independent
0.0975811	0.0942876	independent
0.673965	0.701071	independent
0.623129	0.668879	independent
0.182002	0.222855	independent
0.118379	0.139394	independent
0.101414	0.124587	independent
0.929482	0.967289	independent
0.52258	0.445182	independent
0.318222	0.324479	independent
0.578947	0.646209	independent
0.0912889	0.158826	independent
0.138447	0.164673	independent
0.230368	0.255668	independent
0.271335	0.311985	independent
0.0732936	0.0789175	independent
0.896342	0.900353	independent
0.110269	0.102873	independent
0.144764	0.122796	independent
0.861054	0.884608	independent
0.89988	0.896976	independent
0.119781	0.102043	independent
0.147668	0.127193	independent
0.864336	0.879756	independent
0.757089	0.754369	independent
0.11874	0.102959	independent
0.105846	0.121499	independent
0.505757	0.552805	independent
0.284581	0.321837	independent
0.328913	0.357458	independent
0.0550998	0.0484691	independent
0.106211	0.110613	independent
0.0705863	0.0249512	independent
0.111646	0.116297	independent
0.446221	0.515087	independent
0.164281	0.161883	independent
0.452395	0.4853	independent
0.0991623	0.153904	independent
0.0844222	0.130151	independent
0.0665265	0.0858283	independent
0.757014	0.744889	independent
0.795992	0.782727	independent
0.0595805	0.0521859	independent
0.781733	0.866811	independent
0.0569454	0.0628927	independent
0.774901	0.742365	independent
0.106531	0.0952497	independent
0.775619	0.705243	independent
0.164429	0.213798	independent
0.832625	0.811722	independent
0.143047	0.137311	independent
0.0608573	0.137359	independent
0.14222	0.103057	independent
0.249922	0.180323	independent
0.0751766	0.0566785	independent
0.15598	0.167105	independent
0.13855	0.14842	independent
0.132499	0.087725	independent
0.149407	0.139707	independent
0.244736	0.188759	independent
0.0674404	0.0525928	independent
0.153412	0.223023	independent
0.275508	0.178826	independent
0.145619	0.16315	independent
0.152313	0.289452	independent
0.136523	0.179999	independent
0.0894993	0.0546195	independent
0.299011	0.251575	independent
0.106465	0.0646624	independent
0.130157	0.157306	independent
0.121522	0.12549	independent
0.262408	0.216659	independent
0.160232	0.0540773	independent
0.148424	0.141976	independent
0.294859	0.39504	independent
0.470979	0.570212	independent
0.202542	0.141986	independent
0.382426	0.409937	independent
0.136863	0.0561982	independent
0.091561	0.0790385	independent
0.0750208	0.034736	independent
0.239931	0.102876	independent
0.161103	0.0849337	independent
0.33788	0.230214	independent
0.25531	0.142994	independent
0.138974	0.0892642	independent
0.110963	0.190239	independent
0.141812	0.119674	independent
0.206659	0.128918	independent
0.404711	0.615783	independent
0.146868	0.118911	independent
0.132899	0.153861	independent
0.170293	0.14556	independent
0.108542	0.124105	independent
0.082179	0.0407501	independent
0.423193	0.245255	independent
0.262609	0.305903	independent
0.0928673	0.105229	independent
0.194953	0.219683	independent
0.213052	0.191937	independent
0.114744	0.181216	independent
0.127431	0.1265	independent
0.322885	0.233015	independent
0.237143	0.126154	independent
0.372602	0.369104	independent
0.508801	0.537303	independent
0.595311	0.668474	independent
0.172464	0.16521	independent
0.236344	0.36585	independent
0.276066	0.260266	independent
0.122211	0.123555	independent
0.124056	0.168729	independent
0.208538	0.276758	independent
0.268452	0.345012	independent
0.153863	0.126929	independent
0.0563162	0.0691646	independent
0.0586536	0.0728946	independent
0.166316	0.213559	independent
0.193391	0.194623	independent
0.151677	0.141975	independent
0.0961037	0.148256	independent
0.20038	0.0747963	independent
0.214724	0.184084	independent
0.198563	0.145288	independent
0.14273	0.0989438	independent
0.0902921	0.0331667	independent
0.193741	0.163168	independent
0.147689	0.130135	independent
0.0814308	0.0934769	independent
0.0611281	0.138448	independent
0.177251	0.198454	independent
0.155597	0.10323	independent
0.0779396	0.134912	independent
0.18788	0.173043	independent
0.164912	0.252685	independent
0.189004	0.317771	independent
0.0914218	0.0738928	independent
0.22324	0.2345	independent
0.440332	0.470734	independent
0.0745336	0.086684	independent
0.150065	0.159413	independent
0.0733702	0.0149961	independent
0.104979	0.13766	independent
0.0928082	0.146838	independent
0.247857	0.158097	independent
0.0920246	0.119149	independent
0.0910105	0.0729997	independent
0.0863995	0.0933448	independent
0.0654429	0.0987516	independent
0.130996	0.147604	independent
0.243729	0.182621	independent
0.131048	0.173813	independent
0.146243	0.206664	independent
0.203312	0.113324	independent
0.34735	0.239349	independent
0.185889	0.32004	independent
0.178444	0.0892343	independent
0.0572237	0.0657867	independent
0.0946141	0.123306	independent
0.15649	0.146859	independent
0.18076	0.255961	independent
0.152361	0.0629356	independent
0.0895718	0.0499342	independent
0.112784	0.151276	independent
0.0874826	0.136356	independent
0.0852885	0.0705382	independent
0.185875	0.0549952	independent
0.151745	0.170232	independent
0.0820651	0.0981584	independent
0.286479	0.253748	independent
0.25351	0.172108	independent
0.100756	0.0591324	independent
0.212817	0.268042	independent
0.192457	0.104325	independent
0.0578487	0.0661969	independent
0.129321	0.146623	independent
0.299092	0.370691	independent
0.496208	0.418117	independent
0.117172	0.0856565	independent
0.136062	0.204669	independent
0.101647	0.142241	independent
0.325235	0.224364	independent
0.110056	0.109079	independent
0.0795967	0.0665456	independent
0.0733714	0.0947217	independent
0.0689068	0.0673945	independent
0.166011	0.0984667	independent
0.100674	0.189589	independent
0.13767	0.0942825	independent
0.136799	0.0976518	independent
0.73157	0.588857	independent
0.0852679	0.116464	independent
0.107163	0.106065	independent
0.195814	0.27286	independent
0.0687443	0.0737982	independent
0.191656	0.267891	independent
0.113925	0.0874517	independent
0.0511688	0.0381048	independent
0.166139	0.100636	independent
0.0826362	0.0583816	independent
0.218824	0.0716606	independent
0.152625	0.0808892	independent
0.0845903	0.047453	independent
0.192777	0.0793401	independent
0.125531	0.206168	independent
0.163617	0.132901	independent
0.146959	0.298192	independent
0.27923	0.393749	independent
0.272886	0.327359	independent
0.284068	0.241762	independent
0.286457	0.3432	independent
0.17588	0.268371	independent
0.101736	0.152676	independent
0.0680882	0.178282	independent
0.103707	0.188412	independent
0.186474	0.0937004	independent
0.110253	0.123782	independent
0.0893546	0.0689735	independent
0.128422	0.0718589	independent
0.0701858	0.0899144	independent
0.123627	0.139999	independent
0.302827	0.264527	independent
0.118162	0.269294	independent
0.118963	0.143827	independent
0.169925	0.105463	independent
0.323851	0.272492	independent
0.0685104	0.103714	independent
0.323583	0.336143	independent
0.205457	0.393895	independent
0.0851569	0.0582285	independent
0.122564	0.188742	independent
0.168804	0.219314	independent
0.0541102	0.0876496	independent
0.0810281	0.0834641	independent
0.188689	0.0217904	independent
0.288801	0.29454	independent
0.0910299	0.0864527	independent
0.121294	0.0285771	independent
0.101348	0.0781386	independent
0.0837742	0.152658	independent
0.0792549	0.175091	independent
0.0978138	0.114566	independent
0.177858	0.123553	independent
0.142729	0.161953	independent
0.260477	0.29392	independent
0.232114	0.124058	independent
0.218315	0.157462	independent
0.0602085	0.126922	independent
0.343041	0.428983	independent
0.131036	0.089663	independent
0.14099	0.137363	independent
0.121696	0.118791	independent
0.312168	0.263579	independent
0.174782	0.226056	independent
0.239128	0.168879	independent
0.108989	0.152382	independent
0.298595	0.344553	independent
0.115586	0.0883785	independent
0.0558768	0.0404448	independent
0.219776	0.215885	independent
0.276285	0.2387	independent
0.14429	0.194802	independent
0.146321	0.12472	independent
0.146633	0.189653	independent
0.060213	0.0840074	independent
0.163121	0.190279	independent
0.0539826	0.0655458	independent
0.0989642	0.141069	independent
0.146798	0.0774234	independent
0.250342	0.203753	independent
0.104762	0.127355	independent
0.103657	0.120848	independent
0.0962059	0.103574	independent
0.162993	0.153307	independent
0.230366	0.228894	independent
0.141836	0.310883	independent
0.148584	0.131481	independent
0.107968	0.0618021	independent
0.144715	0.130465	independent
0.10945	0.053606	independent
0.145871	0.111407	independent
0.0561478	0.05545	independent
0.0692127	0.0625988	independent
0.148751	0.169345	independent
0.261995	0.310347	independent
0.102082	0.0839593	independent
0.168249	0.0907026	independent
0.0750129	0.0611595	independent
0.139178	0.0563212	independent
0.108283	0.122918	independent
0.108963	0.108275	independent
0.0808267	0.0683022	independent
0.454355	0.323745	independent
0.30415	0.288925	independent
0.0644303	0.0653542	independent
0.078109	0.0854719	independent
0.686675	0.800871	independent
0.322291	0.332029	independent
0.0664366	0.0463413	independent
0.197347	0.124091	independent
0.231854	0.242221	independent
0.134489	0.105854	independent
0.0661654	0.125352	independent
0.247211	0.0811102	independent
0.0742764	0.0921649	independent
0.136348	0.217468	independent
0.111168	0.0682551	independent
0.0997405	0.0457167	independent
0.156383	0.187802	independent
0.116455	0.111681	independent
0.155774	0.229203	independent
0.195695	0.183966	independent
0.261294	0.28146	independent
0.075468	0.0516024	independent
0.165021	0.157291	independent
0.368208	0.443464	independent
0.169542	0.147128	independent
0.319082	0.166607	independent
0.875219	0.838024	independent
0.274328	0.224037	independent
0.938139	0.750908	independent
0.157772	0.142031	independent
0.121733	0.104331	independent
0.871275	0.736478	independent
0.1673	0.0940315	independent
0.945821	0.931862	independent
0.287073	0.107874	independent
0.931526	0.922093	independent
0.298131	0.17319	independent
0.740851	0.745122	independent
0.784953	0.741656	independent
0.776428	0.648609	independent
0.640139	0.475114	independent
0.559406	0.448332	independent
0.57523	0.541322	independent
0.160641	0.148802	independent
0.925924	0.892759	independent
0.561553	0.534097	independent
0.21215	0.179761	independent
0.943495	0.966095	independent
0.651658	0.467828	independent
0.567439	0.373007	independent
0.393031	0.280299	independent
0.641361	0.500815	independent
0.960283	0.928264	independent
0.93732	0.893554	independent
0.556459	0.365835	independent
0.549845	0.409036	independent
0.976853	0.907091	independent
0.334244	0.298692	independent
0.921418	0.810344	independent
0.49564	0.427099	independent
0.473184	0.288699	independent
0.679909	0.641705	independent
0.954071	0.909475	independent
0.166293	0.180067	independent
0.299514	0.153812	independent
0.517455	0.400189	independent
0.599954	0.529223	independent
0.120274	0.100007	independent
0.940632	0.874667	independent
0.975385	0.956914	independent
0.294833	0.300157	independent
0.982432	0.98098	independent
0.314733	0.376919	independent
0.118352	0.107107	independent
0.950745	0.879773	independent
0.847241	0.827094	independent
0.390877	0.449988	independent
0.192041	0.171528	independent
0.219348	0.199487	independent
0.933073	0.863379	independent
0.815134	0.774439	independent
0.362391	0.251996	independent
0.451192	0.43499	independent
0.200466	0.195042	independent
0.960868	0.847017	independent
0.858292	0.797933	independent
0.386402	0.318578	independent
0.685535	0.60487	independent
0.785114	0.728833	independent
0.971959	0.917064	independent
0.814897	0.774465	independent
0.518178	0.425494	independent
0.680285	0.69202	independent
0.945951	0.911117	independent
0.536167	0.551551	independent
0.93438	0.917619	independent
0.937551	0.921717	independent
0.710893	0.617519	independent
0.913424	0.874702	independent
0.446796	0.255079	independent
0.345109	0.398292	independent
0.868849	0.814338	independent
0.330176	0.310684	independent
0.737997	0.598055	independent
0.537466	0.392274	independent
0.747665	0.67262	independent
0.707205	0.631622	independent
0.579297	0.600198	independent
0.923905	0.89192	independent
0.853262	0.76354	independent
0.610838	0.476297	independent
0.740332	0.752051	independent
0.695014	0.649822	independent
0.489566	0.478295	independent
0.938387	0.877635	independent
0.846905	0.789217	independent
0.730735	0.553722	independent
0.773234	0.588093	independent
0.79151	0.800704	independent
0.137587	0.143678	independent
0.945018	0.927913	independent
0.627867	0.468984	independent
0.229346	0.196948	independent
0.920572	0.829359	independent
0.183637	0.206899	independent
0.741841	0.645451	independent
0.238773	0.301406	independent
0.923789	0.762395	independent
0.267162	0.225051	independent
0.875196	0.710726	independent
0.0987492	0.120139	independent
0.93627	0.7757	independent
0.112628	0.169092	independent
0.947202	0.969699	independent
0.94573	0.967091	independent
0.937534	0.884273	independent
0.59473	0.43033	independent
0.39023	0.272075	independent
0.794631	0.650156	independent
0.873864	0.811402	independent
0.828291	0.78977	independent
0.317408	0.183361	independent
0.748457	0.569203	independent
0.539173	0.458362	independent
0.572788	0.45814	independent
0.58363	0.396107	independent
0.374585	0.318155	independent
0.554456	0.44817	independent
0.54882	0.496982	independent
0.933071	0.889833	independent
0.860693	0.802625	independent
0.764273	0.711489	independent
0.534711	0.39757	independent
0.785727	0.654112	independent
0.670134	0.600201	independent
0.5154	0.471711	independent
0.418863	0.326366	independent
0.81195	0.651396	independent
0.73031	0.603329	independent
0.642704	0.532068	independent
0.488512	0.343592	independent
0.787457	0.686234	independent
0.960031	0.961692	independent
0.826998	0.886635	independent
0.966883	0.928989	independent
0.332057	0.358572	independent
0.979042	0.914629	independent
0.956808	0.95572	independent
0.790896	0.863793	independent
0.947555	0.904862	independent
0.145152	0.144872	independent
0.960009	0.770857	independent
0.847573	0.804427	independent
0.505819	0.580226	independent
0.871218	0.814846	independent
0.957394	0.813206	independent
0.970417	0.960501	independent
0.447353	0.643417	independent
0.93992	0.907384	independent
0.972216	0.801176	independent
0.90014	0.791734	independent
0.666947	0.700368	independent
0.803719	0.671816	independent
0.335796	0.271854	independent
0.866448	0.698516	independent
0.869742	0.879338	independent
0.613481	0.714416	independent
0.858178	0.740968	independent
0.218924	0.221105	independent
0.95861	0.95645	independent
0.872368	0.896907	independent
0.907338	0.855199	independent
0.462792	0.434341	independent
0.905542	0.809357	independent
0.941425	0.986976	independent
0.775419	0.915391	independent
0.964796	0.948035	independent
0.94403	0.884401	independent
0.973491	0.997224	independent
0.876684	0.93465	independent
0.901518	0.856864	independent
0.386875	0.407384	independent
0.910819	0.798439	independent
0.925788	0.926638	independent
0.910283	0.916715	independent
0.942719	0.94713	independent
0.945052	0.92634	independent
0.864106	0.869616	independent
0.422172	0.361218	independent
0.94918	0.94617	independent
0.952433	0.930192	independent
0.90688	0.934332	independent
0.924544	0.762055	independent
0.925653	0.938297	independent
0.958988	0.88832	independent
0.930893	0.953269	independent
0.968754	0.984647	independent
0.984441	0.816579	independent
0.983708	0.817593	independent
0.9405	0.95193	independent
0.991228	0.964957	independent
0.943867	0.953026	independent
0.9957	0.968298	independent
0.936677	0.948193	independent
0.99069	0.981507	independent
0.950922	0.961233	independent
0.141855	0.214168	independent
0.9586	0.861018	independent
0.899378	0.714315	independent
0.131147	0.316056	independent
0.851258	0.67324	independent
0.886286	0.70839	independent
0.606583	0.565898	independent
0.453992	0.439757	independent
0.899066	0.70456	independent
0.778929	0.585167	independent
0.928381	0.941355	independent
0.428671	0.31654	independent
0.645544	0.763328	independent
0.932893	0.793686	independent
0.519259	0.56143	independent
0.26033	0.104138	independent
0.102213	0.0651041	independent
0.527337	0.581636	independent
0.672893	0.568939	independent
0.230018	0.179362	independent
0.881157	0.874467	independent
0.801725	0.787256	independent
1	0.912248	independent
0.50867	0.520908	independent
0.336455	0.212266	independent
0.21733	0.135255	independent
0.771926	0.623672	independent
0.700302	0.573368	independent
0.857603	0.736378	independent
0.312847	0.131483	independent
0.274908	0.262364	independent
0.98215	0.804687	independent
0.684105	0.549318	independent
0.157144	0.195317	independent
0.510853	0.489494	independent
0.164259	0.166851	independent
0.883117	0.732911	independent
0.274987	0.316185	independent
0.985757	0.860655	independent
0.835555	0.792355	independent
0.773806	0.663757	independent
0.641618	0.659961	independent
0.848386	0.79165	independent
0.758412	0.630541	independent
0.677621	0.657149	independent
0.125281	0.244847	independent
0.322566	0.336102	independent
0.851033	0.833726	independent
0.907659	0.787522	independent
0.859191	0.78583	independent
0.683046	0.646654	independent
0.527536	0.501679	independent
0.892428	0.842835	independent
0.93807	0.812881	independent
0.773582	0.63158	independent
0.670477	0.662873	independent
0.549244	0.545781	independent
0.979363	0.888958	independent
0.918787	0.899119	independent
0.863313	0.71234	independent
0.746208	0.598259	independent
0.850548	0.801105	independent
0.712702	0.667962	independent
0.982859	0.802666	independent
0.965575	0.947002	independent
0.98658	0.958121	independent
1	1	independent
0.966078	0.958505	independent
0.793572	0.815668	independent
0.868426	0.864434	independent
0.86897	0.834692	independent
0.914733	0.905117	independent
0.596654	0.546775	independent
0.69578	0.696629	independent
0.228143	0.477262	independent
0.560909	0.745242	independent
0.219267	0.518252	independent
0.483924	0.568782	independent
0.501482	0.681209	independent
0.529606	0.604295	independent
0.331927	0.566518	independent
0.627756	0.698633	independent
0.375561	0.568234	independent
0.605364	0.572039	independent
0.342826	0.577882	independent
0.598849	0.61647	independent
0.900985	0.85485	independent
0.854511	0.79443	independent
0.943984	0.941229	independent
0.96755	0.935672	independent
0.619546	0.628561	independent
0.708773	0.54762	independent
0.913119	0.833922	independent
0.963519	0.781643	independent
0.873982	0.714838	independent
0.911367	0.766958	independent
0.635238	0.584443	independent
0.718994	0.659397	independent
0.939406	0.924242	independent
0.949465	0.918802	independent
0.413672	0.458846	independent
0.564483	0.493239	independent
0.444359	0.284708	independent
0.926682	0.876634	independent
0.524697	0.701919	independent
0.229256	0.143671	independent
0.857018	0.705853	independent
0.641291	0.68594	independent
0.270074	0.186524	independent
0.873764	0.699402	independent
0.739647	0.65342	independent
0.715077	0.553516	independent
0.586848	0.50354	independent
0.279288	0.314882	independent
0.798536	0.788217	independent
0.743384	0.719901	independent
0.795709	0.680371	independent
0.822449	0.775499	independent
0.334381	0.349874	independent
0.837153	0.791713	independent
0.861499	0.876822	independent
0.813741	0.76701	independent
0.907562	0.884037	independent
0.404709	0.417521	independent
0.892193	0.858264	independent
0.755154	0.707402	independent
0.192978	0.138811	independent
0.597895	0.541851	independent
0.268289	0.295107	independent
0.816369	0.779877	independent
0.842761	0.691732	independent
0.756023	0.651154	independent
0.794813	0.765127	independent
0.31159	0.350325	independent
0.843715	0.796307	independent
0.868163	0.869519	independent
0.915182	0.888795	independent
0.903797	0.875349	independent
0.536556	0.542148	independent
0.890794	0.857991	independent
0.856572	0.863328	independent
0.850933	0.803512	independent
0.877275	0.822594	independent
0.37093	0.382301	independent
0.852699	0.821725	independent
0.90336	0.829133	independent
0.6609	0.707277	independent
0.956308	0.894462	independent
0.0949479	0.235136	independent
0.123613	0.0952498	independent
0.876114	0.737561	independent
0.765541	0.775004	independent
0.934237	0.854304	independent
0.0977176	0.150032	independent
0.99118	0.911302	independent
0.575486	0.745285	independent
0.919524	0.907564	independent
1	0.975357	independent
0.826923	0.727902	independent
0.875837	0.70902	independent
0.651915	0.728783	independent
0.274139	0.294947	independent
0.795576	0.732422	independent
0.921721	0.829409	independent
0.180346	0.222834	independent
0.563962	0.673322	independent
0.93922	0.930135	independent
1	1	independent
0.547873	0.479261	independent
0.372998	0.372185	independent
0.995139	0.930972	independent
0.129296	0.285384	independent
0.875902	0.77945	independent
0.866437	0.839732	independent
0.993332	0.925599	independent
0.558238	0.437291	independent
0.856673	0.671353	independent
0.125523	0.128996	independent
0.694198	0.501337	independent
0.96165	0.8005	independent
0.665896	0.492487	independent
0.584382	0.450717	independent
0.849668	0.689226	independent
0.0990467	0.0894317	independent
0.558972	0.488659	independent
0.888967	0.878578	independent
0.988228	0.931339	independent
0.725029	0.77198	independent
0.961487	0.892875	independent
0.157603	0.120831	independent
0.916368	0.822096	independent
0.892174	0.878307	independent
0.992959	0.969157	independent
0.917942	0.758453	independent
0.525737	0.614381	independent
0.855765	0.683111	independent
0.474234	0.530192	independent
0.817084	0.617835	independent
0.894779	0.842769	independent
0.150211	0.19387	independent
0.942192	0.91063	independent
0.154331	0.259972	independent
0.790847	0.66201	independent
0.132201	0.199895	independent
0.807883	0.725351	independent
0.222138	0.290834	independent
0.10845	0.0910064	independent
0.855733	0.753577	independent
0.677287	0.7414	independent
0.60286	0.514488	independent
0.737507	0.575721	independent
0.483203	0.423968	independent
0.716233	0.524842	independent
0.643031	0.651515	independent
0.816845	0.761957	independent
0.576799	0.550653	independent
0.623681	0.530468	independent
0.767091	0.668402	independent
0.698309	0.506468	independent
0.853615	0.780492	independent
0.282565	0.30851	independent
0.963624	0.96525	independent
0.679016	0.565846	independent
0.749	0.689952	independent
0.835974	0.63976	independent
0.25736	0.0826068	independent
0.851103	0.681403	independent
0.858504	0.836294	independent
0.994038	0.901842	independent
0.922378	0.925319	independent
0.931643	0.934035	independent
1	0.972643	independent
0.943987	0.945636	independent
0.836825	0.77401	independent
0.912962	0.844239	independent
0.678245	0.689096	independent
0.797398	0.714598	independent
0.386536	0.351115	independent
0.884602	0.881759	independent
1	1	independent
0.999115	0.996126	independent
0.909846	0.899476	independent
0.766756	0.657106	independent
0.463032	0.575324	independent
0.927835	0.939355	independent
1	0.990602	independent
0.984013	0.984055	independent
0.943351	0.960323	independent
1	0.99569	independent
0.979829	0.859549	independent
0.830016	0.843702	independent
1	0.970697	independent
0.986234	0.978684	independent
1	1	independent
0.684914	0.522422	independent
0.957969	0.96743	independent
0.211627	0.35279	independent
0.831967	0.829672	independent
0.932017	0.935622	independent
0.352497	0.532881	independent
0.847846	0.842065	independent
0.889575	0.878216	independent
0.631277	0.783704	independent
0.810622	0.814015	independent
0.0809432	0.0444035	independent
0.33935	0.171372	independent
0.0844559	0.0905928	independent
0.83392	0.835648	independent
0.771281	0.587552	independent
0.120262	0.182754	independent
0.101583	0.135508	independent
0.0997511	0.0360181	independent
0.806326	0.807287	independent
0.727338	0.697377	independent
0.824652	0.766236	independent
0.660284	0.668246	independent
0.699149	0.689002	independent
0.418592	0.270875	independent
0.608004	0.601572	independent
0.873599	0.865829	independent
0.624726	0.682067	independent
0.936238	0.878288	independent
0.913776	0.862999	independent
0.966077	0.936171	independent
0.944505	0.884134	independent
0.393608	0.279145	independent
0.0875441	0.0565014	independent
0.06209	0.0640099	independent
0.914164	0.899575	independent
0.848427	0.830665	independent
0.68006	0.661411	independent
0.0605886	0.126339	independent
0.980262	0.961678	independent
0.105012	0.0424081	independent
0.935499	0.917827	independent
0.693669	0.688882	independent
1	0.987559	independent
0.090217	0.0858889	independent
0.931114	0.893139	independent
0.318954	0.181409	independent
0.094469	0.19843	independent
0.0544392	0.0919117	independent
0.651953	0.650508	independent
0.0865987	0.049573	independent
0.0994298	0.126645	independent
0.116405	0.170413	independent
0.609587	0.48397	independent
0.545419	0.433268	independent
0.584219	0.414881	independent
0.0921724	0.0907221	independent
0.641628	0.452529	independent
0.0657357	0.0460486	independent

## Sheet: Fig. 5d
mt-tRNA		polyA+ RNA
'GUUUAA'		'GUUCAA'
'GUUCGA'		'GUUCUA'
'GUUGUA'		'GUUCAA'
'GUUCAA'		'GUUCGA'
'GUUAAA'		'GUUCCA'
'GUUCGA'		'GUUCCA'
		'GUUCCA'
		'GUUCAA'
		'GUUAAA'
		'GUUCGA'
		'GUUCGA'
		'GUUCCA'
		'GUUGCA'
		'GUUCCA'
		'GUUCGA'
		'GUUCCA'
		'GUUAGA'
		'GUUCAA'
		'GUUCUA'
		'GUUCUA'
		'GUUCAA'
		'GUUCGA'
		'GUUCUA'
		'GUUCCA'
		'UUUCUU'
		'GUUACA'
		'GUUAAA'
		'GUUCAA'
		'GUUCCA'
		'GUUCCA'
		'GUUCCA'
		'GUUCUA'
		'CUUGAC'
		'GUUACA'
		'GUUUCA'
		'GUUAAA'
		'GUUGGA'
		'GUUCGA'
		'GUUCUA'
		'GUUGCA'
		'GUUCAA'

## Sheet: Fig. 5e
pos	variable	Ψ level
13	WT	0.947202
13	WT	0.94573
13	WT	0.937534
13	WT	0.960031
13	WT	0.956808
13	WT	0.847573
13	WT	0.970417
13	WT	0.90014
13	WT	0.869742
13	WT	0.95861
13	WT	0.941425
13	WT	0.973491
13	WT	0.925788
13	WT	0.910283
13	WT	0.942719
13	WT	0.864106
13	WT	0.94918
13	WT	0.90688
13	WT	0.925653
13	WT	0.930893
13	WT	0.9405
13	WT	0.943867
13	WT	0.936677
13	WT	0.950922
13	WT	0.739647
13	WT	0.743384
13	WT	0.861499
13	WT	0.755154
13	WT	0.842761
13	WT	0.868163
13	WT	0.856572
13	WT	0.858504
13	WT	0.931643
13	WT	0.836825
13	WT	0.678245
13	WT	0.884602
13	WT	0.909846
13	WT	0.927835
13	WT	0.943351
13	WT	0.830016
13	WT	0.957969
13	WT	0.932017
13	WT	0.889575
13	PUS7_KO	0
13	PUS7_KO	0
13	PUS7_KO	0
13	PUS7_KO	0
13	PUS7_KO	0
13	PUS7_KO	0
13	PUS7_KO	0.000941081
13	PUS7_KO	0
13	PUS7_KO	0
13	PUS7_KO	0
13	PUS7_KO	0
13	PUS7_KO	0
13	PUS7_KO	0
13	PUS7_KO	0
13	PUS7_KO	0
13	PUS7_KO	0
13	PUS7_KO	0
13	PUS7_KO	0
13	PUS7_KO	0
13	PUS7_KO	0
13	PUS7_KO	0.00510642
13	PUS7_KO	0.0131193
13	PUS7_KO	0.0121729
13	PUS7_KO	0.00329295
13	PUS7_KO	0
13	PUS7_KO	0
13	PUS7_KO	0
13	PUS7_KO	0
13	PUS7_KO	0.00732106
13	PUS7_KO	0
13	PUS7_KO	0.000666014
13	PUS7_KO	0
13	PUS7_KO	0.00182446
13	PUS7_KO	0
13	PUS7_KO	0
13	PUS7_KO	0
13	PUS7_KO	0.00122509
13	PUS7_KO	0
13	PUS7_KO	0
13	PUS7_KO	0
13	PUS7_KO	0
13	PUS7_KO	0
13	PUS7_KO	0
35	WT	0.791266
35	WT	0.76324
35	WT	0.784794
35	WT	0.706379
35	WT	0.750845
35	WT	0.77208
35	WT	0.757766
35	PUS7_KO	0
35	PUS7_KO	0
35	PUS7_KO	0
35	PUS7_KO	0
35	PUS7_KO	0
35	PUS7_KO	0
35	PUS7_KO	0.00734926
36	WT	0.747665
36	WT	0.740332
36	WT	0.773234
36	WT	0.486049
36	PUS7_KO	0
36	PUS7_KO	0
36	PUS7_KO	0
36	PUS7_KO	0
50	WT	0.294833
50	WT	0.192041
50	WT	0.785114
50	PUS7_KO	0
50	PUS7_KO	0
50	PUS7_KO	0.000619693
20B	WT	0.519259
20B	WT	0.672893
20B	WT	0.50867
20B	WT	0.857603
20B	WT	0.684105
20B	WT	0.510853
20B	WT	0.883117
20B	WT	0.835555
20B	WT	0.848386
20B	WT	0.851033
20B	WT	0.892428
20B	WT	0.918787
20B	PUS7_KO	0
20B	PUS7_KO	0
20B	PUS7_KO	0
20B	PUS7_KO	0
20B	PUS7_KO	0.000167647
20B	PUS7_KO	0
20B	PUS7_KO	0
20B	PUS7_KO	0
20B	PUS7_KO	0
20B	PUS7_KO	0
20B	PUS7_KO	0
20B	PUS7_KO	0

## Sheet: Fig. 5f
pos	WT	PUS7_KO
48	0	0
50	0.09022	0
51	0	0

## Sheet: Fig. 5g
tRNA		polyA+ RNA
'UGUGG'		'UGUAG'
'UGUGG'		'UCUAG'
'UGUGG'		'UGUAG'
'UCUAA'		'UGUAG'
'UCUAA'		'UCUAG'
'UCUAA'		'UGUAG'
'UAUAG'		'UGUAG'
'UAUAG'		'UGUAG'
'UAUAG'		'UCUAG'
'UGUAA'		'UGUAG'
'UGUAA'		'UGUAG'
'UGUAA'		'UGUAG'
'UGUAA'		'UGUAG'
'UGUAA'		'UGUAG'
'UGUAA'		'UGUAG'
'UGUAA'		'UUUAG'
'UGUAA'		'UGUAG'
'UGUAA'		'UGUAG'
'UCUAG'		'UUUAG'
'UCUAG'		'UGUAG'
'UCUAG'		'UGUAG'
'UCUAG'		'UUUAG'
'UCUAG'
'UCUAG'
'UCUAG'
'UGUAG'
'UAUAG'
'UAUAG'
'UAUAG'
'UAUAG'
'UCUAA'
'UCUAA'
'UCUAA'
'UCUAA'
'UCUAA'
'UCUAA'
'UCUAA'
'UCUAA'
'UCUAA'
'UCUAA'
'UCUAA'
'UCUAA'
'UCUAG'
'UCUAG'
'UCUAG'
'UCUAG'
'UCUAG'
'UCUAG'
'UCUAG'
'UGUAG'
'UGUAG'
'UGUAG'
'UGUAG'
'UGUAG'
'UGUAG'
'UGUAG'
'UGUAG'
'UGUAG'
'UGUAG'
'UGUAG'
'UGUAG'
'UCUAA'
'UGUAG'
'UGUAG'
'UGUAG'
'UGUAG'
'UGUAG'
'UGUAG'
'UGUAG'
'UGUUG'

## Sheet: Fig. 5h
pos	variable	Ψ level
cy_27/28	WT	0.49564
cy_27/28	WT	0.166293
cy_27/28	WT	0.599954
cy_27/28	WT	0.975385
cy_27/28	WT	0.314733
cy_27/28	WT	0.390877
cy_27/28	WT	0.362391
cy_27/28	WT	0.451192
cy_27/28	WT	0.386402
cy_27/28	WT	0.685535
cy_27/28	WT	0.518178
cy_27/28	WT	0.481893
cy_27/28	WT	0.710893
cy_27/28	WT	0.605927
cy_27/28	WT	0.524033
cy_27/28	WT	0.737997
cy_27/28	WT	0.537466
cy_27/28	WT	0.853262
cy_27/28	WT	0.610838
cy_27/28	WT	0.846905
cy_27/28	WT	0.730735
cy_27/28	WT	0.414138
cy_27/28	WT	0.208872
cy_27/28	WT	0.627867
cy_27/28	WT	0.229346
cy_27/28	WT	0.957448
cy_27/28	WT	0.183637
cy_27/28	WT	0.741841
cy_27/28	WT	0.238773
cy_27/28	WT	0.864546
cy_27/28	WT	0.267162
cy_27/28	WT	0.663102
cy_27/28	WT	0.0987492
cy_27/28	WT	0.93627
cy_27/28	WT	0.112628
cy_27/28	WT	0.698633
cy_27/28	WT	0.59473
cy_27/28	WT	0.873864
cy_27/28	WT	0.828291
cy_27/28	WT	0.539173
cy_27/28	WT	0.572788
cy_27/28	WT	0.374585
cy_27/28	WT	0.554456
cy_27/28	WT	0.860693
cy_27/28	WT	0.764273
cy_27/28	WT	0.499935
cy_27/28	WT	0.564162
cy_27/28	WT	0.670134
cy_27/28	WT	0.5154
cy_27/28	WT	0.73031
cy_27/28	WT	0.642704
cy_27/28	WT	0.826998
cy_27/28	WT	0.790896
cy_27/28	WT	0.505819
cy_27/28	WT	0.447353
cy_27/28	WT	0.666947
cy_27/28	WT	0.613481
cy_27/28	WT	0.872368
cy_27/28	WT	0.775419
cy_27/28	WT	0.876684
cy_27/28	WT	0.141855
cy_27/28	WT	0.204703
cy_27/28	WT	0.314595
cy_27/28	WT	0.199914
cy_27/28	WT	0.131147
cy_27/28	WT	0.0948052
cy_27/28	WT	0.606583
cy_27/28	WT	0.125281
cy_27/28	WT	0.322566
cy_27/28	WT	0.166837
cy_27/28	WT	0.306598
cy_27/28	WT	0.965575
cy_27/28	WT	1
cy_27/28	WT	0.793572
cy_27/28	WT	0.86897
cy_27/28	WT	0.596654
cy_27/28	WT	0.228143
cy_27/28	WT	0.219267
cy_27/28	WT	0.501482
cy_27/28	WT	0.331927
cy_27/28	WT	0.375561
cy_27/28	WT	0.342826
cy_27/28	WT	0.900985
cy_27/28	WT	0.619546
cy_27/28	WT	0.888714
cy_27/28	WT	0.635238
cy_27/28	WT	0.413672
cy_27/28	WT	0.564483
cy_27/28	WT	0.45565
cy_27/28	WT	0.524697
cy_27/28	WT	0.493436
cy_27/28	WT	0.641291
cy_27/28	WT	0.0949479
cy_27/28	WT	0.0977176
cy_27/28	WT	0.104506
cy_27/28	WT	0.575486
cy_27/28	WT	0.38535
cy_27/28	WT	0.651915
cy_27/28	WT	0.274139
cy_27/28	WT	0.180346
cy_27/28	WT	0.563962
cy_27/28	WT	0.129296
cy_27/28	WT	0.125523
cy_27/28	WT	0.0990467
cy_27/28	WT	0.558972
cy_27/28	WT	0.199197
cy_27/28	WT	0.525737
cy_27/28	WT	0.474234
cy_27/28	WT	0.150211
cy_27/28	WT	0.154331
cy_27/28	WT	0.132201
cy_27/28	WT	0.222138
cy_27/28	WT	0.677287
cy_27/28	WT	0.483203
cy_27/28	WT	0.576799
cy_27/28	WT	0.698309
cy_27/28	WT	0.286226
cy_27/28	WT	0.994038
cy_27/28	WT	1
cy_27/28	WT	0.912962
cy_27/28	WT	0.797398
cy_27/28	WT	1
cy_27/28	WT	0.766756
cy_27/28	WT	1
cy_27/28	WT	1
cy_27/28	WT	1
cy_27/28	WT	1
cy_27/28	WT	0.211627
cy_27/28	WT	0.352497
cy_27/28	WT	0.631277
cy_27/28	PUS1_KO	0
cy_27/28	PUS1_KO	0
cy_27/28	PUS1_KO	0
cy_27/28	PUS1_KO	0.00308253
cy_27/28	PUS1_KO	0
cy_27/28	PUS1_KO	0.00176687
cy_27/28	PUS1_KO	0
cy_27/28	PUS1_KO	0
cy_27/28	PUS1_KO	0
cy_27/28	PUS1_KO	0
cy_27/28	PUS1_KO	0
cy_27/28	PUS1_KO	0
cy_27/28	PUS1_KO	0
cy_27/28	PUS1_KO	0
cy_27/28	PUS1_KO	0
cy_27/28	PUS1_KO	0
cy_27/28	PUS1_KO	0
cy_27/28	PUS1_KO	0
cy_27/28	PUS1_KO	0
cy_27/28	PUS1_KO	0.00145276
cy_27/28	PUS1_KO	0
cy_27/28	PUS1_KO	0
cy_27/28	PUS1_KO	0
cy_27/28	PUS1_KO	0.00740979
cy_27/28	PUS1_KO	0
cy_27/28	PUS1_KO	0.0132998
cy_27/28	PUS1_KO	0.00153846
cy_27/28	PUS1_KO	0
cy_27/28	PUS1_KO	0
cy_27/28	PUS1_KO	0
cy_27/28	PUS1_KO	0.00070239
cy_27/28	PUS1_KO	0
cy_27/28	PUS1_KO	0.00264117
cy_27/28	PUS1_KO	0.00503521
cy_27/28	PUS1_KO	0
cy_27/28	PUS1_KO	0
cy_27/28	PUS1_KO	0
cy_27/28	PUS1_KO	0
cy_27/28	PUS1_KO	0
cy_27/28	PUS1_KO	0
cy_27/28	PUS1_KO	0
cy_27/28	PUS1_KO	0
cy_27/28	PUS1_KO	0
cy_27/28	PUS1_KO	0.00121208
cy_27/28	PUS1_KO	0
cy_27/28	PUS1_KO	0.00672421
cy_27/28	PUS1_KO	0
cy_27/28	PUS1_KO	0
cy_27/28	PUS1_KO	0
cy_27/28	PUS1_KO	0
cy_27/28	PUS1_KO	0
cy_27/28	PUS1_KO	0.00177326
cy_27/28	PUS1_KO	0
cy_27/28	PUS1_KO	0.00300609
cy_27/28	PUS1_KO	0
cy_27/28	PUS1_KO	0
cy_27/28	PUS1_KO	0
cy_27/28	PUS1_KO	0.00165821
cy_27/28	PUS1_KO	0.00048502
cy_27/28	PUS1_KO	0.00169762
cy_27/28	PUS1_KO	0
cy_27/28	PUS1_KO	0
cy_27/28	PUS1_KO	0
cy_27/28	PUS1_KO	0
cy_27/28	PUS1_KO	0
cy_27/28	PUS1_KO	0
cy_27/28	PUS1_KO	0
cy_27/28	PUS1_KO	0
cy_27/28	PUS1_KO	0.00260614
cy_27/28	PUS1_KO	0
cy_27/28	PUS1_KO	0
cy_27/28	PUS1_KO	0.000647203
cy_27/28	PUS1_KO	0
cy_27/28	PUS1_KO	0
cy_27/28	PUS1_KO	0
cy_27/28	PUS1_KO	0
cy_27/28	PUS1_KO	0.0042254
cy_27/28	PUS1_KO	0
cy_27/28	PUS1_KO	0.00289769
cy_27/28	PUS1_KO	0.0111888
cy_27/28	PUS1_KO	0.00187729
cy_27/28	PUS1_KO	0
cy_27/28	PUS1_KO	0
cy_27/28	PUS1_KO	0
cy_27/28	PUS1_KO	0
cy_27/28	PUS1_KO	0
cy_27/28	PUS1_KO	0
cy_27/28	PUS1_KO	0
cy_27/28	PUS1_KO	0
cy_27/28	PUS1_KO	0
cy_27/28	PUS1_KO	0
cy_27/28	PUS1_KO	0
cy_27/28	PUS1_KO	0
cy_27/28	PUS1_KO	0
cy_27/28	PUS1_KO	0
cy_27/28	PUS1_KO	0
cy_27/28	PUS1_KO	0
cy_27/28	PUS1_KO	0
cy_27/28	PUS1_KO	0
cy_27/28	PUS1_KO	0
cy_27/28	PUS1_KO	4.24372e-05
cy_27/28	PUS1_KO	0
cy_27/28	PUS1_KO	0
cy_27/28	PUS1_KO	0
cy_27/28	PUS1_KO	0.000231378
cy_27/28	PUS1_KO	0
cy_27/28	PUS1_KO	0
cy_27/28	PUS1_KO	0
cy_27/28	PUS1_KO	0
cy_27/28	PUS1_KO	0
cy_27/28	PUS1_KO	0
cy_27/28	PUS1_KO	0
cy_27/28	PUS1_KO	0
cy_27/28	PUS1_KO	0
cy_27/28	PUS1_KO	0
cy_27/28	PUS1_KO	0
cy_27/28	PUS1_KO	0
cy_27/28	PUS1_KO	0
cy_27/28	PUS1_KO	0
cy_27/28	PUS1_KO	0
cy_27/28	PUS1_KO	0
cy_27/28	PUS1_KO	0
cy_27/28	PUS1_KO	0.00125551
cy_27/28	PUS1_KO	0
cy_27/28	PUS1_KO	0.00952567
cy_27/28	PUS1_KO	0
cy_27/28	PUS1_KO	0
cy_27/28	PUS1_KO	0
cy_27/28	PUS1_KO	0
cy_27/28	PUS1_KO	0
mt_27/28	WT	0.101583
mt_27/28	WT	0.806326
mt_27/28	WT	0.727338
mt_27/28	WT	0.824652
mt_27/28	WT	0.608004
mt_27/28	WT	0.624726
mt_27/28	WT	0.966077
mt_27/28	WT	0.393608
mt_27/28	WT	0.0875441
mt_27/28	WT	0.914164
mt_27/28	WT	0.848427
mt_27/28	WT	0.980262
mt_27/28	WT	0.935499
mt_27/28	WT	0.693669
mt_27/28	WT	1
mt_27/28	WT	0.931114
mt_27/28	WT	0.094469
mt_27/28	WT	0.0544392
mt_27/28	WT	0.116405
mt_27/28	WT	0.609587
mt_27/28	WT	0.545419
mt_27/28	PUS1_KO	0
mt_27/28	PUS1_KO	0
mt_27/28	PUS1_KO	0
mt_27/28	PUS1_KO	0
mt_27/28	PUS1_KO	0
mt_27/28	PUS1_KO	0
mt_27/28	PUS1_KO	0
mt_27/28	PUS1_KO	0
mt_27/28	PUS1_KO	0
mt_27/28	PUS1_KO	0.00177083
mt_27/28	PUS1_KO	0
mt_27/28	PUS1_KO	0.00164582
mt_27/28	PUS1_KO	0.00139361
mt_27/28	PUS1_KO	0
mt_27/28	PUS1_KO	0
mt_27/28	PUS1_KO	0.00604483
mt_27/28	PUS1_KO	0
mt_27/28	PUS1_KO	0
mt_27/28	PUS1_KO	0.000613478
mt_27/28	PUS1_KO	0
mt_27/28	PUS1_KO	0
mt_66/67/68	WT	0.0844559
mt_66/67/68	WT	0.06209
mt_66/67/68	WT	0.0994298
mt_66/67/68	WT	0.0921724
mt_66/67/68	PUS1_KO	0
mt_66/67/68	PUS1_KO	0
mt_66/67/68	PUS1_KO	0.0202445
mt_66/67/68	PUS1_KO	0.000387797

## Sheet: Fig. 5i
WT	PUS1_KO
0.19337	0.00134605
0.10592	0.00112405
0.0706265	0
0.0501017	0
0.240327	0
0.0701524	0.00252477
0.154267	0

## Sheet: Fig. 5j
cy-tRNA		mt-tRNA
'CGUCU'		'AGUCC'
'CGUCU'		'GGUGC'
'CGUCU'		'GCUUA'
'CAUCA'		'CAUAA'
'ACUGG'		'UAUUG'
'ACUGG'		'AUUGA'
'CAUUG'		'GAUGG'
'AUUGG'		'CGUUA'
'CAUUG'		'CAUCA'
'AUUGG'		'AGUUA'
'CGUCU'		'GUUAC'
'CGUCU'		'CUUAU'
'CAUUG'		'CAUUG'
'AUUGG'		'AUUGG'
'CAUUG'		'GGUAA'
'AUUGG'		'CAUAA'
'CAUUG'		'CAUUA'
'AUUGG'		'AUUAA'
'CGUUC'		'UAUCG'
'GUUCG'		'AAUAC'
'CGUUC'		'UCUUA'
'GUUCG'		'CUUAG'
'CAUUC'		'UUUUC'
'AUUCG'		'GGUUG'
'CGUUC'		'CAUUG'
'GUUCG'		'AUUGG'
'GUUCG'		'UUUUU'
'CGUUC'
'GUUCG'
'AUUUG'
'CAUUU'
'AUUUG'
'CAUUU'
'AUUUG'
'CAUUU'
'AUUUG'
'CAUUU'
'AUUUG'
'CAUUU'
'AUUUG'
'CAUUU'
'AUUUG'
'UCUGG'
'UCUGG'
'UCUGG'
'UCUGG'
'UCUGG'
'UCUGG'
'UCUGG'
'UCUGG'
'UCUGG'
'UCUGC'
'CGUGG'
'CGUGG'
'CGUUG'
'GUUGG'
'CAUGG'
'CAUGA'
'CAUGA'
'CAUGG'
'CAUGA'
'CAUCA'
'CAUCA'
'CAUCA'
'CAUCA'
'CAUCA'
'CAUCA'
'CGUCA'
'CGUCA'
'CGUCA'
'CGUUA'
'GUUAG'
'GUUAG'
'GUUAG'
'GAUGG'
'GAUGG'
'GUUGG'
'UGUUG'
'GUUGG'
'CGUUG'
'GUUGG'
'GAUGG'
'GAUGG'
'CGUUG'
'GUUGG'
'CGUCG'
'CGUCG'
'GCUGG'
'ACUGG'
'ACUGG'
'ACUGG'
'CGUCU'
'CGUCU'
'CGUCU'
'CGUCU'
'CGUUC'
'CGUUC'
'CGUUC'
'CGUUC'
'CGUUC'
'UGUUC'
'CGUUC'
'CAUUC'
'CGUUC'
'CGUUC'
'CGUCU'
'CGUCU'
'CAUCU'
'CGUCU'
'CGUCU'
'CGUCU'
'CAUUG'
'AUUGG'
'CGUUC'
'CAUUU'
'CAUUU'
'AUUUG'
'CGUGG'
'CGUGG'
'CGUGG'
'CGUUG'
'GUUGG'
'CGUCA'
'CGUUA'
'CGUUA'
'CGUUG'
'GUUGG'
'GAUGG'
'CGUCU'
'CGUGG'
