# Supplementary material for: Absolute quantitative and base-resolution sequencing reveals comprehensive landscape of pseudouridine across the human transcriptome
Source: Nat Methods. 2024 Sep 30;21(11):2024–33. doi: 10.1038/s41592-024-02439-8 (PMC11541003; doi:10.1038/s41592-024-02439-8)
Supplement: Supplementary file 9 — Statistical source data. [file 41592_2024_2439_MOESM9_ESM.xlsx]

## Sheet: Fig. 6a
pos	Ψ level
9	0
10	0
11	0
13	0
17	0
18	0
25	0.000156312
41	0
42	0
43	0
47	0
49	0
51	0
52	0.00259438
54	0
58	0
60	0
62	0
63	0
65	0.00478274
67	0
76	0
77	0.0252795
78	0
85	0
87	0
89	0
93	0
95	0
99	0
104	0
108	0
111	0
112	0
115	0
120	0
128	0
130	0
133	0
134	0
137	0
141	0
144	0
145	0.0119
148	0
150	0
153	0
154	0.00501665
168	0
172	0
175	0
177	0
179	0
181	0
182	0
184	0
191	0
194	0
195	0
200	0
201	0.00109469
202	0
205	0
209	0
211	0
212	0.0033546
221	0
224	0.00310442
232	0
234	0.00593599
238	0
239	0
240	0
243	0
249	0
251	0.00138619
262	0.000541497
267	0
276	0
277	0.00801222
279	0
283	0.0138465
286	0
287	0
288	0.00249434
306	0
312	0
316	0
317	0
318	0
322	0
324	0.0010076
325	0
326	0
327	0
333	0.00014144
334	0
342	0
345	0
348	0
352	0.000159369
356	0
357	0.000562031
358	0
365	0
369	0.000159369
378	0
380	0.00434541
381	0
383	0
394	0
400	0
402	0
403	0
409	0
415	0
416	0
418	0
422	0
423	0
426	0.00107616
432	0
433	0
444	0
445	0
446	0
447	0
451	0
456	0
457	0
467	0
469	0
471	0
473	0
474	0
477	0
484	0.0037685
485	0.00420964
490	0
493	0
499	0
505	0.00182727
508	0
511	0
514	0
516	0
517	0
519	0
522	0
523	0
528	0
531	0.00596043
540	0.00158712
549	0
550	0
554	0.00191706
559	0
562	0
565	0
568	0
576	0
577	0
580	0
582	0
585	0
586	0
588	0.0106463
592	0
595	0.000667135
597	0
606	0
612	0
616	0
617	0.000287593
627	0
628	0
630	0
631	0.000665278
633	0
634	0
637	0
646	0
649	0
658	0.00427493
661	0
667	0
670	0
671	0.00881513
682	0
684	0
689	0
692	0
693	0
694	0
698	0
699	0.006926
711	0
712	0
718	0
721	0
724	0
725	0
727	0.000229026
733	0
734	0
735	0.00190961
736	0.00113762
746	0.00301457
754	0
760	0
766	0.00705312
769	0
771	0
772	7.03102e-05
778	0
783	0
786	0
790	0
795	0
796	0
809	0
814	0
818	0
820	0
822	0
826	0
833	0
834	0
836	0
838	0.0038437
844	0.0119093
847	0
851	0
856	0.0123566
858	0
859	0
863	0
867	0
868	0
876	0
877	0.0095537
879	0
886	0
889	0.00695455
892	0
899	0
902	0.00169027
907	0
908	0.000160995
909	0
911	0
921	0
926	0
927	0.00208768
928	0.00138503
930	0
931	0
937	0.0013903
946	0
948	0
950	0.00510503
953	0
956	0
961	0
967	0
973	0
978	0
979	0
982	0
983	0
986	0.00562735
997	0.00336093
998	0
1000	0
1010	0
1012	0
1016	0
1017	0
1027	0.000328337
1028	0
1029	0
1030	0
1035	0
1036	0
1040	0
1041	0
1052	0
1053	0
1054	0
1061	0
1062	0
1066	0
1073	0.00952892
1075	0
1081	0
1082	0
1083	0.00517471
1084	0
1086	0
1088	0
1089	0
1090	0.00124798
1094	0
1095	0
1099	0.0123864
1100	0
1104	0
1107	0.00720428
1114	0
1116	0
1117	0
1128	0
1129	0
1143	0
1144	0
1147	0
1151	0
1152	0
1153	0
1155	0
1159	0.00391153
1164	0
1165	0
1169	0
1171	0
1173	0
1175	0
1177	0
1182	0
1183	0.00167793
1187	0
1195	0.00326716
1199	0
1209	0.000213916
1211	0
1215	0
1216	0
1217	0
1222	0.00842212
1224	0
1227	0
1232	0
1234	0
1237	0.000544229
1240	0
1241	0.00847339
1243	0.00257537
1246	0
1252	0
1253	0.00307035
1256	0.00744888
1270	0
1271	0
1272	0
1273	0
1275	0
1276	0
1285	0
1286	0.00134525
1292	0
1293	0
1294	0
1295	0.00329255
1297	0
1303	0.0096972
1309	0
1310	0.0032218
1311	0
1315	0
1324	0
1330	0
1333	0
1334	0
1336	0
1339	0
1340	0.00137984
1343	0.0150432
1344	0
1354	0
1357	0
1359	0.0295047
1360	0
1362	0
1363	0
1368	0
1369	0.00888377
1370	0
1372	0
1373	0
1375	0
1382	0
1384	0.00481546
1390	0.00239611
1391	0
1398	0
1405	0.00211795
1411	0.000654399
1414	0
1416	0
1417	0
1424	0
1429	0
1432	0
1436	0
1438	0.0020202
1442	0
1443	0
1452	0
1453	0
1455	0
1456	0
1459	0
1465	0.000982914
1468	0
1474	0
1476	0
1477	0
1481	0
1482	0
1483	0
1490	0
1492	0.00173682
1494	0
1496	0
1497	0.00497395
1499	0
1501	0
1502	0
1504	0
1506	0
1507	0
1510	0
1511	0
1516	0
1523	0
1525	0
1529	0
1531	0
1532	0
1536	0
1537	0
1543	0.0011266
1546	0
1552	0.00285151
1557	0.000394952
1561	0
1562	0
1564	0.000947988
1570	0
1576	0
1578	0
1579	0
1581	0
1582	0
1591	0
1592	0
1600	0
1602	0
1603	0
1606	0.00594844
1614	0
1615	0.00314913
1617	0
1618	0
1623	0
1626	0.00819002
1641	0
1647	0
1651	0
1653	0
1654	0
1656	0
1657	0.00614352
1660	0
1664	0
1665	0
1666	0
1671	0
1672	0
1675	0
1683	0
1689	0
1690	0
1692	0
1693	0.00668649
1694	0
1695	0
1700	0
1702	0
1703	0
1704	0
1705	0
1706	0
1708	0.00235609
1711	0
1712	0
1720	0
1723	0.0106236
1724	0
1725	0
1726	0.00117427
1728	0
1735	0
1737	0
1744	0.00578209
1745	0.00582983
1746	0
1750	0
1751	0
1753	0
1760	0
1761	0
1770	0
1771	0.000963638
1773	0
1778	0
1781	0
1783	0
1786	0
1789	0
1790	0
1791	0
1792	0
1797	0
1798	0
1813	0
1822	0
1826	0.00743108
1831	0
1833	0.00143889
1834	0
1837	0
1847	0
1851	0
1854	0
1858	0
1861	0
1863	0.00223657
1864	0
1865	0
1867	0
1871	0
1872	0
1873	0.00147751
1877	0.000945839
1885	0
1888	0
1891	0
1893	0
1894	0
1896	0
1901	0
1905	0
1906	0.00317017
1907	0
1908	0.00268342
1910	0.0126924
1918	0
1920	0
1921	0
1927	0.00500708
1930	0
1936	0.00139689
1937	0
1939	0
1941	0.00056572
1945	0
1947	0
1948	0
1949	0.001536
1950	0.00092434
1963	0
1965	0
1971	0
1974	0
1978	0
1983	0
1984	0
1985	0.000387922
1991	0.00514258
1993	0.0030936
1994	0
1998	0.012917
2004	0
2007	0.00107297
2008	0
2011	0.00219293
2014	0
2016	0
2019	0
2021	0
2022	0
2027	0
2029	0
2032	0
2033	0.0131214
2034	0
2038	0
2041	0
2047	0
2049	0
2052	0
2053	0
2055	0
2058	0
2063	0
2067	0
2068	0.00159916
2074	0
2077	0
2079	0
2080	0
2082	0
2083	0
2087	0.00319541
2088	0
2092	0
2093	0.00505661
2099	0
2103	0
2107	0
2112	0
2114	0
2115	0
2116	0
2122	0
2124	0
2125	0
2126	0
2128	0
2136	0
2145	0
2148	0
2149	0
2152	0
2153	0
2157	0
2158	0
2168	0
2169	0
2170	0.00756383
2179	0
2181	0
2186	0
2187	0
2188	0
2190	0.011824
2191	0
2200	0
2201	0.0125441
2208	0
2209	0
2211	0
2212	0
2216	0
2217	0.00585955
2218	0
2220	0.00687036
2222	0
2228	0
2230	0
2233	0
2234	0
2236	0
2241	0
2242	0
2244	0
2248	0.00310075
2256	0
2257	0
2259	0
2264	0.00427089
2266	0
2277	0
2278	0
2287	0.000417628
2289	0
2290	0.013003
2297	0
2298	0
2300	0
2301	0
2302	0
2307	0
2308	0
2310	0
2314	0
2318	0
2319	0
2320	0
2321	0
2322	0
2326	0
2327	0
2328	0.00335464
2330	0
2332	0
2335	0
2339	0
2341	0.00391175
2343	0.00232111
2346	0
2347	0.0221498
2349	0
2350	0
2353	0.00423525
2359	0
2364	0
2365	0
2372	0
2373	0
2377	0
2378	0
2379	0
2383	0.00339838
2390	0
2391	0
2392	0
2394	0
2402	0
2411	0
2412	0
2414	0
2423	0
2425	0
2427	0
2428	0
2432	0
2446	0.0124506
2451	0
2454	0
2457	0.000980673
2461	0
2463	0
2481	0
2482	0
2486	0
2487	0.00790923
2489	0.00218085
2490	0.00155322
2505	0
2506	0.00218959
2517	0
2519	0
2520	0
2532	0
2533	0
2535	0
2537	0.00176073
2538	0
2545	0
2548	0
2551	0
2552	0.00518201
2553	0
2561	0
2562	0
2572	0
2575	0
2578	0
2584	0
2586	0.00885849
2593	0
2597	0.00809109
2598	0.000664458
2601	0.000165813
2602	0.00308866
2605	0
2613	0
2614	0.00272546
2615	0
2617	0
2619	0
2620	0
2628	0
2629	0
2631	0
2633	0
2634	0
2637	0
2643	0.0065512
2660	0
2663	0
2665	0.00255845
2670	0.0148677
2671	0.0114129
2677	0
2680	0
2682	0
2685	0
2688	0
2698	0
2702	0
2703	0.00210816
2709	0
2719	4.44825e-05
2733	0.00255962
2734	0.0019474
2737	0
2738	0
2739	0
2740	0
2743	0
2746	0
2752	0.0084747
2754	0.00712103
2757	0
2763	0
2770	0.00462507
2771	0
2779	0.00117132
2781	0
2785	0.002658
2787	0
2791	0
2792	0
2793	0
2794	0
2799	0
2800	0
2803	0
2811	0
2812	0
2815	0
2820	0
2823	0
2824	0
2827	0
2834	0
2837	0
2839	0
2843	9.18493e-05
2845	0
2850	0
2851	0.00161371
2856	0
2860	0.00350476
2868	0
2872	0
2876	0
2877	0.00957401
2882	0.00371606
2884	0
2886	0
2887	0
2889	0
2896	0
2899	0.00288923
2901	0
2904	0
2911	0
2912	0
2913	0
2922	0
2924	0
2926	0
2930	0
2931	0.00625555
2934	0.0124581
2935	0.00618493
2943	0
2949	0
2950	0
2953	0
2954	0.0109856
2955	0.00225362
2959	0
2963	0.012425
2968	0
2970	0
2974	0
2978	0
2981	0
2984	0
2985	0
2987	0.00913789
2988	0
2989	0
2992	0
2996	0
2998	0.00413828
3001	0
3005	0
3006	0
3007	0
3011	0
3012	0
3016	0
3017	0
3022	0
3024	0
3026	0
3028	0
3029	0
3031	0
3032	0
3034	0
3035	0.000328436
3036	0
3038	0
3043	0
3049	0
3055	0
3067	0
3070	0
3071	0
3073	0
3086	0
3087	0
3088	0
3095	0.0151495
3100	0
3104	0.00422451
3106	0
3110	0
3112	0
3115	0
3118	0
3124	0
3127	0
3128	0
3136	0
3142	0
3143	0
3144	0.00033319
3149	0
3150	0
3151	0
3154	0
3160	0
3161	0
3163	0
3166	0
3169	0.00542165
3171	0
3172	0
3178	0.0015717
3199	0.0138121
3200	0
3203	0
3204	0
3208	0.00556624
3211	0
3214	0.0025243
3217	0
3226	0.00806969
3228	0
3229	0
3232	0.00637528
3247	0
3256	0.0149884
3265	0
3268	0
3270	0.00532371
3271	0
3279	0
3280	0
3282	0
3283	0.00201584
3288	0
3289	0
3295	0
3299	0
3300	0
3306	0
3312	0.00264116
3313	0.0033687
3321	0
3322	0
3324	0
3325	0.00287895
3331	0
3333	0
3334	0
3339	0
3343	0
3346	0
3347	0
3348	0
3349	0
3352	0
3355	0
3356	0
3358	0
3359	0
3360	0
3366	0.00524848
3367	0
3370	0
3376	0
3378	0
3380	0
3384	0
3385	0
3391	0
3399	0
3400	0
3402	0.0254242
3412	0
3420	0
3432	0.00731883
3435	0
3436	0
3438	0
3439	0
3442	0
3451	0
3453	0
3454	0
3455	0
3459	0
3460	0
3466	0
3475	0
3477	0.0102664
3478	0
3488	0
3489	0
3493	0
3499	0
3502	0
3508	0.00351591
3513	0
3519	0
3520	0
3524	0
3526	0
3529	0
3532	0
3533	0
3537	0
3541	0
3544	0
3547	0.00571036
3555	0.0366658
3556	0
3561	0
3565	0
3568	0
3571	0.000274737
3572	0
3574	0
3576	0
3577	0
3578	0
3579	0
3592	0
3594	0
3595	0.00233801
3598	0
3605	0
3607	0
3609	0.000427936
3610	0
3613	0
3615	0
3616	0
3618	0
3628	0.00945939
3630	0.00178162
3631	0.00101305
3640	0
3648	0
3649	0
3654	0
3655	0
3657	0.00602969
3658	0
3664	0
3667	0
3668	0
3670	0.021201
3676	0
3677	0
3678	0.00642368
3679	0
3682	0
3693	0
3694	0
3696	0
3699	0
3700	0
3707	0
3708	0
3710	0
3711	0
3713	0
3718	0
3721	0
3723	0
3724	0
3725	0
3726	0
3727	0
3730	0
3733	0
3739	0
3741	0
3745	0
3746	0
3748	0
3749	0
3750	0
3756	0
3757	0
3758	0
3760	0
3762	0
3766	0
3769	0.00235851
3771	0
3772	0.00381093
3781	0
3783	0
3785	0
3788	0
3789	0
3793	0
3795	0
3797	0.00152983
3798	0.00305418
3799	0
3802	0
3808	0.00964048
3810	0
3812	0
3814	0
3822	0
3823	0
3825	0
3826	0
3827	0
3833	0
3834	0
3835	0
3836	0.00160956
3837	0
3843	0.00761651
3850	0
3861	0
3862	0
3873	0
3877	0
3882	0
3883	0
3886	0
3897	0
3898	0.0104737
3905	0
3906	0
3907	0
3909	0
3913	0
3919	0
3925	0
3926	0.00330482
3930	0
3931	0
3949	0
3952	0.00848731
3960	0
3967	0
3968	0
3970	0
3972	0
3973	0
3981	0
3982	0
3991	0.00813521
3993	0
4003	0
4007	0.0111472
4008	0
4011	0
4022	0
4023	0
4025	0
4026	0.0108919
4029	0
4030	0
4031	0
4033	0
4035	0
4036	0
4041	0
4042	0
4045	0
4051	0
4053	0
4054	0
4057	0.0134228
4063	0
4064	0
4066	0
4072	0
4074	0
4075	0.0363538
4077	0
4078	0
4081	0
4086	0
4087	0.00209867
4092	0
4096	0
4097	0
4098	0
4100	0
4101	0
4111	0
4114	0
4118	0
4120	0
4122	0
4125	0
4129	0.0212492
4132	0
4134	0
4135	0
4137	0
4138	0
4147	0
4149	0
4150	0
4151	0.00576543
4152	0
4156	0
4159	0
4161	0
4164	0
4165	0
4167	0.000300891
4171	0
4174	0
4183	0
4186	0
4192	0.00741564
4195	0
4200	0.00490842
4203	0.000727152
4213	0
4214	0
4215	0
4224	0
4237	0
4238	0
4240	0
4242	0
4249	0.0266196
4250	0.00394525
4258	0
4264	0
4265	0
4266	0
4270	0
4273	0
4274	0
4279	0
4281	0
4299	0
4302	0
4303	0
4310	0
4312	0
4318	0
4322	0
4324	0
4325	0
4329	0
4330	0
4332	0.00212926
4337	0
4339	0
4341	0
4342	0
4344	0
4346	0
4348	0
4351	0
4365	0.00452396
4366	0
4368	0.00237505
4369	0
4375	0
4377	0
4378	0
4379	0
4381	0.00740758
4382	0
4387	0
4388	0.00211691
4389	0
4398	0.00216386
4401	0
4402	0.0114679
4408	0.00116058
4427	0
4428	0
4431	0.00162283
4435	0
4437	0
4439	0
4441	0
4443	0.00320852
4450	0
4458	0
4461	0
4462	0
4463	0.00128489
4468	0
4470	0
4477	0
4481	0
4483	0
4489	0
4491	0
4492	0
4497	0.039586
4507	0
4509	0
4512	0
4513	0
4516	0
4517	0
4519	0
4522	0.0038118
4525	0
4529	0
4530	0
4531	0
4532	0
4535	0
4536	0
4537	0
4538	0
4546	0
4555	0.00549882
4557	0
4562	0
4566	0
4567	0
4569	0
4578	0.000549207
4579	0.00604173
4585	0
4591	0.00621643
4597	0
4599	0
4600	0
4602	0
4603	0.00066611
4608	0
4614	0
4615	0.00744673
4619	0
4621	0
4623	0
4630	0.00355362
4634	0
4635	0
4639	0
4640	0
4641	0
4651	0
4654	0
4658	0
4660	0
4662	0.0101382
4667	0
4669	0
4671	0.00241804
4677	0
4684	0.000407357
4689	0.00299029
4690	0
4691	0
4693	0
4695	0
4696	0
4697	0
4699	0.00159666
4700	0
4705	0
4708	0.00510128
4711	0
4713	0.0137298
4714	0
4721	0
4723	0
4726	0
4729	0
4730	0
4732	0.00687036
4734	0
4735	0
4738	0
4739	0
4741	0
4742	0
4744	0
4745	0
4747	0
4756	0
4765	0
4766	0
4767	0
4768	0
4770	0
4771	0
4779	0
4781	0
4785	0
4786	0
4789	0
4792	0
4793	0
4796	0
4798	0
4804	0
4805	0
4808	0
4811	0
4813	0
4814	0
4816	0
4823	0
4825	0.00224734
4833	0
4837	0.000927766
4839	0
4844	0
4845	0
4846	0
4848	0
4849	0.00804229
4858	0
4861	0
4867	0
4869	0
4871	0
4873	0.00233152
4874	0.00325607
4879	0
4882	0
4885	0
4888	0
4895	0.00025343
4896	0
4902	0.00218597
4906	0
4909	0.00628491
4914	0
4915	0
4917	0
4922	0
4923	0
4924	0
4930	0
4932	0
4933	0
4941	0
4942	0
4944	0.00105161
4945	0.00489304
4946	0.000372775
4948	0.00145247
4949	0
4950	0
4959	0
4966	0
4968	0
4969	0
4974	0
4976	0
4977	0.0244717
4978	0
4986	0.0245521
4995	0.0116403
4996	0
5001	0
5013	0
5014	0
5016	0.00402381
5022	0
5024	0
5028	0.00635509
5033	0
5035	0
5045	0
5046	0
5047	0
5050	0
5056	0.000880638
5057	0
5059	0
5060	0.00774493
5065	0
5071	0.00932959
5074	0
5076	0
5077	0
5080	0
5085	0
5092	0
5095	0
5098	0.0171415
5099	0
5104	0.0149979
5110	0
5117	0
5118	0
5119	0
5120	0.00702126
5122	0
5124	0
5125	0.0086473
5126	0
5127	0
5131	0
5134	0.00186164
5137	0.000131248
5143	0
5145	0
5149	0
5151	0
5152	0
5158	0
5159	0
5160	0
5161	0
5165	0
5168	0.0114168
5179	0.0104304
5182	0
5185	0
5188	0
5189	0
5190	0
5191	0.0062508
5193	0.00274994
5197	0
5201	0
5205	0
5207	0.00642137
5213	0
5214	0
5218	0.002215
5224	0
5231	0
5247	0
5248	0
5251	0
5254	0
5255	0
5256	0
5260	0
5261	0
5263	0
5265	0.00533344
5266	0
5270	0
5278	0.00151188
5285	0
5287	0
5288	0
5290	0.00782697
5292	0.00771457
5293	0
5299	0
5303	0
5304	0
5306	0
5307	0.00125229
5313	0
5322	0
5327	0
5328	0
5333	0
5334	0.00200975
5335	0
5338	0
5344	0
5347	0
5349	0.00663684
5356	0
5359	0
5360	0
5362	0
5363	0
5377	0
5380	0
5386	0
5389	0
5393	0
5394	0
5395	0
5396	0.000639262
5398	0
5403	9.44186e-05
5404	0
5406	0
5408	0
5409	0.0011908
5414	0.00468947
5417	0.000747974
5419	0
5422	0
5430	0.00314044
5434	0
5438	0
5439	0
5443	0.006615
5446	0
5448	0
5449	0
5460	0
5464	0
5465	0
5468	0
5469	0.00185872
5471	0
5472	0
5473	0.0136375
5479	0
5485	0
5486	0
5487	0
5491	0
5492	0
5494	0.0125453
5495	0
5505	0
5507	0
5508	0
5514	0
5517	0
5519	0
5521	0
5527	0
5528	0
5530	0
5550	0.00334862
5551	0
5557	0
5559	0
5566	0
5568	0
5569	0
5571	0
5573	0
5577	0
5586	0.000288647
5587	0
5588	0.00212966
5590	0.0275025
5591	0
5593	0
5600	0
5601	0.00644802
5602	0
5611	0
5613	0
5614	0
5619	0
5623	0
5624	0
5626	0.000634483
5630	0
5632	0
5635	0
5644	0
5651	0
5653	0
5655	0
5658	0
5669	0
5674	0
5675	0
5676	0
5677	0
5679	0
5680	0
5682	0
5685	0
5687	0.000742012
5698	5.54298e-05
5701	0
5705	0.0119074
5707	0
5712	0
5713	0
5719	0.00628674
5722	0
5726	0
5727	0
5728	0
5731	0
5732	0
5734	0
5737	0.00939317
5740	0
5744	0
5749	0.0134361
5752	0
5755	0.000754406
5756	0.0133603
5762	0
5764	0.0068447
5767	0
5771	0
5773	0.00591533
5781	0
5785	0
5786	0
5788	0
5797	0
5798	0
5799	0
5801	0
5803	0
5804	0
5808	0
5815	0.00210461
5818	0.00508744
5819	0
5820	0
5823	0
5824	0.00374189
5831	0
5834	0
5840	0
5848	0
5851	0
5853	0
5854	0.00373321
5860	0
5862	0
5863	0.0224054
5864	0.0114983
5865	0
5867	0
5881	0
5882	0.0149897
5895	0
5904	0.00711404
5905	0
5908	0
5909	0
5911	0
5915	0
5916	0
5920	0
5923	0
5925	0
5926	0
5928	0
5929	0
5930	0
5932	0
5940	0
5941	0.00230617
5947	0.0129897
5951	0.0189089
5952	0
5960	0
5962	0
5963	0
5965	0
5977	0
5978	0
5980	0
5981	0
5983	0
5984	0
5985	0.00252735
6000	0
6001	0.00923827
6004	0
6006	0
6007	0
6009	0
6023	0
6025	0
6038	0
6039	0.00482862
6043	0
6046	0
6047	0
6048	0
6049	0
6053	0
6054	0
6055	0
6057	0.00429453
6059	0
6061	0
6064	0
6067	0.00614667
6069	0
6074	0
6075	0
6076	0
6079	0
6082	0
6085	0
6086	0.0105139
6087	0
6095	0
6096	0
6100	0
6103	0
6104	0
6106	0
6115	0
6118	0
6119	0
6129	0
6130	0
6135	0
6136	0
6140	0
6141	0
6142	0
6143	0.00993733
6144	0.0184708
6148	0
6152	0
6153	0
6157	0
6160	0
6163	0
6165	0
6168	0
6172	0
6174	0
6175	0
6178	0
6179	0
6181	0.00644846
6188	0
6197	0.00483166
6199	0
6200	0.00563071
6201	0
6202	0
6214	0
6218	0
6219	0
6221	0
6222	0.0113335
6226	0
6232	0
6234	0
6235	0
6237	0.00611154
6238	0.0124183
6239	0
6244	0
6246	0
6247	0
6253	0
6259	0
6262	0
6272	0
6274	0
6283	0
6287	0.0148547
6290	0
6292	0
6294	0
6298	0
6299	0.0097696
6301	0
6303	0.00183301
6304	0.0145781
6305	0
6321	0
6322	0.00268958
6329	0
6334	0
6335	0
6338	0
6339	0
6340	0
6343	0
6345	0.00030478
6348	0.00942597
6372	0
6376	0
6379	0
6381	0
6382	0
6386	0
6394	0
6396	0
6405	0
6407	0
6409	0
6417	0.00614144
6420	0
6427	0
6430	0.00468947
6435	0
6447	0
6448	0.0100706
6450	0
6451	0
6455	0
6457	0
6460	0
6462	0.00911743
6469	0.000377311
6477	0.0119875
6478	0
6480	0.0146547
6489	0
6490	0
6492	0
6495	0
6496	0
6508	0
6511	0
6514	0
6515	0
6516	0
6522	0
6523	0.00808392
6534	0.00387731
6535	0
6547	0
6549	0
6552	0
6556	0
6559	0
6560	0
6562	0
6564	0
6571	0
6572	0
6574	0
6577	0
6579	0
6580	0
6583	0
6585	0.00650034
6586	0
6595	0
6598	0
6602	0
6603	0
6605	0.000173304
6607	0
6612	0
6614	0
6615	0.00882839
6619	0
6620	0
6621	0
6630	0.00305479
6631	0.00626007
6634	0.0124983
6637	0
6640	0
6643	0
6644	0
6645	0
6649	0
6652	0
6654	0
6655	0
6658	0
6661	0.0319032
6663	0
6667	0.00204343
6668	0.0257959
6676	0
6678	0
6682	0
6685	0.0074725
6686	0
6688	0.000505318
6691	0
6697	0
6698	0
6699	0
6700	0.00632583
6702	0
6703	0
6711	0
6712	0
6714	0
6715	0
6718	0
6724	0
6727	0.00261494
6732	0
6735	0.00656029
6736	0.0364956
6743	0
6745	0
[truncated: 7,260 more rows]

## Sheet: Fig. 6c
C666-1			Raji			Elijah
pos	Ψ level		pos	Ψ level		pos	Ψ level
6635	0		6635	0.000106886		6635	0.000344322
6640	0		6640	0		6640	0
6645	0		6645	0.00322049		6645	0.0026473
6651	0		6651	0.000393822		6651	0
6652	0.00105795		6652	0.000697371		6652	0.000668355
6653	0		6653	0		6653	0
6654	0		6654	0		6654	0
6657	0		6657	0.000466916		6657	0
6670	0		6670	0		6670	0
6672	0		6672	0		6672	0
6674	0.00744631		6674	0.00333408		6674	0.00330281
6678	0		6678	0		6678	0
6680	0		6680	0		6680	0
6690	0		6690	0		6690	0
6697	0.00469904		6697	0.00205455		6697	0
6703	0		6703	0		6703	0
6710	0		6710	0.00100265		6710	0.00116352
6713	0.00329018		6713	0.00241084		6713	0
6722	0		6722	0		6722	0
6724	0		6724	0		6724	0
6726	0		6726	0		6726	0
6728	0.00227022		6728	0.00175156		6728	0.00196324
6731	0.00275913		6731	0		6731	0
6732	0		6732	0		6732	0
6734	0		6734	0		6734	0
6736	0		6736	0		6736	0
6737	0		6737	0		6737	0
6745	0		6745	0		6745	0
6747	0		6747	0		6747	0
6750	0		6750	0		6750	0
6751	0		6751	0.00062792		6751	0
6752	0		6752	0		6752	0
6754	0		6754	0		6754	0
6759	0		6759	0		6759	0
6761	0		6761	0		6761	0
6762	0		6762	0		6762	0
6766	0		6766	0		6766	0
6771	0		6771	0		6771	0
6778	0.00345211		6778	0		6778	0
6781	0		6781	0.00225254		6781	0.00288119
6784	0		6784	0		6784	0
6790	0		6790	0		6790	0
6792	0		6792	0		6792	0
6793	0.000102392		6793	6.58382e-05		6793	8.57268e-05
6794	0		6794	0		6794	0
6795	0		6795	0		6795	0
6966	0.000498527		6966	0		6966	0
6967	0		6967	0		6967	0.00246706
6972	0		6972	0.00130324		6972	0.000101422
6975	0.00069812		6975	0.0020301		6975	0
6978	0		6978	0.000444522		6978	0
6979	0		6979	0		6979	0
6980	0		6980	0		6980	0
6999	0		6999	0		6999	0
7003	0		7003	0		7003	0
7008	0.0025568		7008	0		7008	0.000613908
7011	0		7011	0		7011	0
7024	0		7024	0		7024	0
7029	0		7029	0		7029	0
7052	0		7052	0		7052	0
7053	0.0221227		7053	0.00041369		7053	0
7060	0		7060	0.000406775		7060	0.0012378
7067	0.00279611		7067	0.00424553		7067	0.0124137
7068	0		7068	0		7068	0
7069	0.767217		7069	0.636559		7069	0.940689
7075	0		7075	0		7075	0
7081	0.0151026		7081	0.000719648		7081	0.00429736
7082	0		7082	0		7082	0
7084	0		7084	0.0012638		7084	0.00211131
7086	0		7086	0.000450418		7086	0
7089	0		7089	0		7089	0
7093	0		7093	0		7093	0.000328235
7095	0		7095	0.00213135		7095	0
7106	0		7106	0		7106	0
7108	0.0034864		7108	0.00131254		7108	7.55215e-05
7109	0		7109	0		7109	0
7114	0		7114	0		7114	0
7115	0		7115	0		7115	0
7117	0		7117	0		7117	0
7122	0		7122	0		7122	0
7124	0		7124	0		7124	0
7125	0		7125	0		7125	0
7126	0		7126	0		7126	0
7127	0		7127	0		7127	0
7128	0.00104575		7128	0		7128	0
